# Supplementary material for: Molecular and genetic characterization of partial masculinization in embryonic ovaries grafted into male nude mice
Source: PLoS One. 2019 Mar 6;14(3):e0212367. doi: 10.1371/journal.pone.0212367 (PMC6402656; doi:10.1371/journal.pone.0212367)
Supplement: S1 Table — S2 Table A/B show the fold changes of 4,747 down/6,730 upregulated genes in the ovarian grafts at each stage (|fold| > 2). S1 Table C/D show the lists of GO terms (p < 0.01) of the down/upregulated genes (|fold| > 2, false discovery rate [q] < 0.3), respectively. S1 Table E shows lists of gene content in the selected GO terms from S1C and S1D Table. (XLSX) [file pone.0212367.s007.xlsx]

## Sheet: S1A (down)
S1A. The 4,747 downregulated genes in the ovarian grafts on each day post-transplantation as compared with the 13.0 ovaries before transplantation (duplicated raw data on days 10 and 20 post-transplantation)
Probesets	Gene Symbol	Definition	4d	7d	10d ave	(#1	#2)	15d	20d ave	(#1	#2)	12.5 dpc XY > XX
1450621_a_at	Hbb-y	hemoglobin Y, beta-like embryonic chain	-59.7031	-300.352	-258.075	-448.783	-100.27	-2572.45	-2158.88	-2341.58	-1990.44	3.98268
1448716_at	Hba-x	hemoglobin X, alpha-like embryonic chain in Hba complex	-42.2312	-81.2843	-214.163	-116.307	-80.5159	-1773.25	-1986.43	-2018.93	-1954.46	3.47304
1436823_x_at	Hbb-y	hemoglobin Y, beta-like embryonic chain	-25.0885	-146.105	-381.338	-664.234	-324.03	-539.171	-826.163	-785.881	-868.509	1.25225
1436717_x_at	Hbb-y	hemoglobin Y, beta-like embryonic chain	-23.8232	-139.587	-117.253	-569.647	-118.207	-132.166	-158.443	-150.345	-166.977	1.02473
1450736_a_at	Hbb-bh1	hemoglobin Z, beta-like embryonic chain /// hypothetical protein LOC100044263	-53.1472	-50.7623	-59.4267	-63.2	-69.1137	-57.3032	-66.3814	-67.7657	-65.0254	-1.03422
1437990_x_at	Hbb-bh1	hemoglobin Z, beta-like embryonic chain /// hypothetical protein LOC100044263	-43.1341	-58.4957	-60.6005	-51.0974	-58.108	-56.989	-58.1814	-53.9118	-62.7891	1.01398
1454623_at	Cpa2	carboxypeptidase A2, pancreatic	-1.55349	-5.97718	-11.3636	-15.3879	-15.5847	-21.3894	-48.8025	-46.8433	-55.6174	-4.9148
1437810_a_at	Hbb-bh1	hemoglobin Z, beta-like embryonic chain /// hypothetical protein LOC100044263	-31.2351	-34.1759	-42.0195	-33.1488	-46.6627	-39.2468	-47.6635	-46.6335	-54.2102	-1.2072
1454737_at	Dusp9	dual specificity phosphatase 9	-15.8876	-29.7729	-26.0621	-29.0565	-31.3057	-21.7201	-44.7474	-45.725	-42.9376	-2.92018
1436879_x_at	Afp	alpha fetoprotein	-15.5378	-15.2269	-15.4423	-14.6431	-15.4969	-28.9824	-34.1342	-42.8226	-31.3588	1.1231
1448326_a_at	Crabp1	cellular retinoic acid binding protein I	-4.39745	-8.27126	-11.4498	-13.37	-13.2032	-19.6183	-33.2821	-23.5875	-23.6469	-30.5681
1429274_at	Lypd6b	LY6/PLAUR domain containing 6B	-3.31166	-3.85941	-6.93351	-7.38209	-7.44014	-8.12973	-33.2157	-23.7467	-24.1286	4.6358
1420955_at	Vsnl1	visinin-like 1	-4.46936	-11.8363	-13.9309	-20.5169	-18.0977	-17.6628	-30.5077	-29.7401	-25.9286	-11.2856
1416645_a_at	Afp	alpha fetoprotein	-39.2468	-45.7757	-40.2473	-37.8384	-48.8659	-29.4286	-29.1437	-41.9074	-28.5592	-1.42461
1454159_a_at	Igfbp2	insulin-like growth factor binding protein 2	-6.83165	-10.8524	-13.1974	-13.6038	-13.4571	-31.8597	-26.0763	-35.8956	-27.2263	1.11072
1434502_x_at	Slc4a1	solute carrier family 4 (anion exchanger), member 1	-16.2543	-22.5662	-29.176	-27.9982	-29.2959	-38.0465	-24.7749	-37.1552	-27.618	-1.44415
1433707_at	Gabra4	gamma-aminobutyric acid (GABA-A) receptor, subunit alpha 4	-3.24355	-5.19856	-8.27036	-8.8076	-8.43956	-11.7224	-24.2583	-28.1256	-25.8584	-2.71257
1419324_at	Lhx9	LIM homeobox protein 9	-7.55099	-8.80347	-13.3571	-13.0026	-13.1148	-10.4537	-23.6115	-27.1929	-25.7426	-22.3005
1417504_at	Calb1	calbindin 1	-4.62644	-14.7709	-21.947	-21.9239	-23.2398	-22.2151	-21.1925	-24.9747	-25.404	-40.2454
1419147_at	Rec8	REC8 homolog (yeast)	-2.50358	-4.21882	-11.23	-10.6164	-11.0605	-12.2152	-20.0498	-23.082	-17.0426	-7.2864
1449202_at	Sema4g	sema domain, immunoglobulin domain (Ig), transmembrane domain (TM) and short cytoplasmic domain, (semaphorin) 4G	-1.3507	-2.65209	-4.16038	-4.86703	-5.21792	-8.38427	-19.6468	-21.2016	-14.1948	-5.4075
1433977_at	Hs3st3b1	heparan sulfate (glucosamine) 3-O-sulfotransferase 3B1	-3.26993	-4.30996	-4.50004	-4.28506	-4.71892	-6.51895	-18.676	-23.3162	-21.0632	-11.1568
1452492_a_at	Slc37a2	solute carrier family 37 (glycerol-3-phosphate transporter), member 2	1.05398	-1.97154	-2.84837	-3.17365	-3.37259	-3.64679	-18.567	-16.2955	-12.2569	-8.5883
1439498_at	Igdcc3	immunoglobulin superfamily, DCC subclass, member 3	-7.51248	-9.07272	-8.1949	-10.1367	-9.82239	-9.83285	-18.3006	-22.5168	-15.5251	-4.11064
1426243_at	Cth	cystathionase (cystathionine gamma-lyase)	-2.25678	-5.02394	-7.38373	-7.68743	-7.85527	-7.91693	-18.0009	-18.7077	-13.8973	-3.05651
1433845_x_at	Dusp9	dual specificity phosphatase 9	-20.7071	-23.672	-21.9899	-20.7262	-19.6768	-21.7957	-17.5872	-22.7572	-15.7276	-1.06072
1429814_at	Pank1	pantothenate kinase 1	-2.15511	-6.08594	-8.54886	-7.43919	-7.56836	-15.1116	-16.1062	-16.5593	-12.496	2.23228
1443913_at	---		-4.10122	-5.30158	-5.32781	-5.73874	-5.82418	-5.54204	-15.4023	-14.8023	-10.5357	-1.72873
1457140_s_at	Rassf10	Ras association (RalGDS/AF-6) domain family (N-terminal) member 10	-6.1257	-12.8998	-10.1095	-11.1581	-11.6038	-15.0937	-15.2843	-14.9804	-10.6966	-1.3837
1417155_at	Mycn	v-myc myelocytomatosis viral related oncogene, neuroblastoma derived (avian)	-5.51926	-4.89641	-3.05892	-3.31485	-3.50763	-4.12931	-15.2289	-13.5979	-9.76636	-13.9019
1457696_at	Rilp	Rab interacting lysosomal protein	-1.42689	-1.80624	-2.21962	-2.63744	-2.73679	-3.92075	-14.896	-19.8649	-14.0126	-4.55238
1457429_s_at	Gm106	gene model 106, (NCBI)	-7.62536	-6.85321	-10.0801	-9.65639	-9.46835	-13.1576	-14.8641	-21.5722	-14.6863	-3.24791
1446051_at	Gm1140 /// Gm14692	gene model 1140, (NCBI)	-2.32131	-2.19399	-3.24843	-3.05867	-3.26365	-5.26238	-14.8384	-18.0028	-13.7938	1.44098
1437678_at	Gm1564	gene model 1564, (NCBI)	-5.00268	-5.98619	-6.50539	-6.66407	-6.84144	-8.63544	-14.6616	-17.1622	-12.8039	-6.40823
1428062_at	Cpa1	carboxypeptidase A1	-6.71304	-19.6937	-18.7774	-18.9317	-17.1853	-21.7736	-14.4309	-22.2244	-14.9007	-23.0805
1429366_at	Lrrc34	leucine rich repeat containing 34	-4.55119	-5.26888	-5.31642	-5.31521	-5.62712	-7.84316	-14.3699	-12.9369	-8.94606	-2.2061
1460314_s_at	Hist1h3a /// Hist1h3b /// Hist1h3c /// Hist1h3d /// Hist1h3e /// Hist1h3f /// Hist1h3g /// Hist1h3h /// Hist1h3i /// Hist2h3b /// Hist2h3c1 /// Hist2h3c2		-2.743	-3.21276	-3.58255	-3.70361	-3.88334	-6.00681	-14.2455	-12.6126	-8.71145	-18.1512
1449559_at	Msx2	similar to homeobox protein /// homeobox, msh-like 2	-6.36244	-8.64647	-8.97267	-8.3554	-8.22079	-9.70444	-13.9302	-21.8397	-14.8004	-2.36654
1456967_at	Trim66	tripartite motif-containing 66	-1.00275	-2.0308	-4.49735	-5.2067	-5.54031	-3.90621	-13.9143	-14.3855	-10.3492	6.69178
1450742_at	Bysl	bystin-like	-1.6506	-2.15545	-1.47477	-1.76025	-1.79686	-2.64717	-13.8618	-12.9393	-9.06292	-4.15541
1422611_s_at	Igf2bp3	insulin-like growth factor 2 mRNA binding protein 3	-2.57778	-4.02823	-9.30161	-8.0368	-8.04314	-8.33913	-13.5696	-16.6387	-12.6913	-4.48743
1431598_a_at	Lhx9	LIM homeobox protein 9	-7.02596	-8.916	-10.646	-8.83558	-8.47693	-15.9901	-13.5375	-19.6668	-13.9049	-42.6457
1424479_at	Cst8	cystatin 8 (cystatin-related epididymal spermatogenic)	-4.41467	-11.9942	-21.1802	-21.6969	-21.7615	-18.1893	-13.3255	-21.6569	-14.7136	-2.6642
1419722_at	Klk8	kallikrein related-peptidase 8	-3.99348	-5.21202	-8.00115	-7.05394	-7.30729	-7.47531	-13.206	-16.4592	-12.4338	-5.30417
1426650_at	Myh8	myosin, heavy polypeptide 8, skeletal muscle, perinatal	-7.3261	-13.1083	-11.4911	-12.7976	-11.8341	-20.3495	-13.1279	-20.7592	-14.0336	-1.65862
1457127_at	Defb42	defensin beta 42	-3.23058	-8.71524	-9.34368	-9.4727	-9.20464	-9.68972	-13.0937	-14.3545	-10.304	3.7833
1437631_at	Kcnip4	Kv channel interacting protein 4	-6.29902	-11.6838	-11.5712	-13.5561	-13.3347	-14.3068	-13.0561	-13.9759	-9.93246	-1.36015
1449962_at	AV320801 /// Gm15023 /// Gm5128 /// Gm7903 /// Pramel3	expressed sequence AV320801 /// predicted gene, EG331529 /// predicted gene, OTTMUSG00000018782 /// preferentially expressed antigen in melanoma-like 3	-2.77984	-1.6639	-8.40804	-5.8122	-5.94209	-9.19316	-13.0056	-15.6624	-11.2911	-25.6797
1451191_at	Crabp2	cellular retinoic acid binding protein II	-4.36774	-4.56953	-6.66485	-7.20395	-7.37706	-9.25678	-12.829	-16.5677	-12.6756	1.06682
1444451_at	Pappa2	pappalysin 2	-5.07932	-5.62064	-5.72532	-6.15593	-6.32569	-6.44015	-12.8284	-14.5087	-10.5072	3.90539
1423422_at	Asb4	ankyrin repeat and SOCS box-containing 4	-4.54866	-3.27495	-4.13259	-4.0307	-4.24472	-5.32885	-12.7804	-10.8855	-7.62845	-9.56469
1416464_at	Slc4a1	solute carrier family 4 (anion exchanger), member 1	-6.84409	-7.95854	-10.1084	-9.9816	-9.65368	-9.11987	-12.6708	-15.044	-11.0343	1.46154
1422851_at	Hmga2	high mobility group AT-hook 2	-10.6415	-17.368	-10.4475	-8.7609	-8.39459	-11.9131	-12.5804	-23.2951	-20.9869	1.14945
1435648_at	Lrrn4	leucine rich repeat neuronal 4	-7.49649	-8.68465	-11.6859	-14.1473	-14.7282	-21.1459	-12.2055	-17.6791	-13.3962	-1.00876
1417453_at	Cul4b	cullin 4B	-1.28543	-1.88946	-1.94364	-2.0872	-2.14442	-2.32949	-11.953	-15.1389	-11.0697	1.13116
1458549_at	E330027M22Rik		-2.78144	-3.52166	-7.81779	-6.83707	-6.91724	-9.39003	-11.8966	-17.3656	-13.2048	1.24958
1427957_at	9530008L14Rik	RIKEN cDNA 9530008L14 gene	-6.22828	-9.45112	-7.57157	-7.1442	-7.35806	-7.96165	-11.8128	-14.8981	-10.6135	-1.57582
1437260_at	Mmrn1	multimerin 1	-3.82831	-3.62485	-4.70488	-5.00478	-5.31458	-5.742	-11.7728	-13.4485	-9.75129	1.36867
1418028_at	Dct	dopachrome tautomerase	-10.2922	-10.2435	-9.94656	-13.5356	-13.299	-13.0482	-11.6002	-12.0216	-8.1757	2.79207
1417388_at	Bex2	brain expressed X-linked 2	-4.37748	-7.74139	-8.05736	-6.94049	-6.98584	-9.51965	-11.5487	-21.4118	-14.2749	-1.02152
1416967_at	Sox2	SRY-box containing gene 2	-20.1432	-21.7636	-21.1163	-21.6393	-20.606	-20.6308	-11.4505	-15.9622	-12.0536	5.26801
1435155_at	Cgn	cingulin	-1.46828	-2.38783	-3.73864	-3.24446	-3.42163	-6.54593	-11.2652	-10.4733	-7.30788	-1.99041
1435403_at	1700007L15Rik	RIKEN cDNA 1700007L15 gene	-2.83873	-3.36753	-6.70547	-5.26437	-5.59468	-9.26922	-11.1184	-14.2133	-10.283	-17.3735
1435913_at	B4galnt4	beta-1,4-N-acetyl-galactosaminyl transferase 4	-3.80719	-4.17957	-3.81787	-4.26513	-4.6864	-6.12623	-10.9372	-12.1899	-8.33349	-4.89757
1450781_at	Hmga2	high mobility group AT-hook 2	-12.5389	-11.3948	-12.3097	-11.8974	-11.8071	-11.5309	-10.7677	-11.1207	-7.78246	-1.87686
1451675_a_at	Alas2	aminolevulinic acid synthase 2, erythroid	-5.56922	-7.37279	-8.9834	-7.56906	-7.80223	-12.258	-10.5985	-14.5501	-10.5298	-2.84224
1437989_at	Pde8b	phosphodiesterase 8B	-1.79798	-2.67238	-3.0143	-3.78372	-3.99986	-2.34103	-10.5541	-13.9938	-9.96687	-2.45727
1450016_at	Ccng1	cyclin G1	-2.24009	-3.07573	-3.96663	-3.48852	-3.71331	-4.90366	-10.5368	-9.65136	-6.70119	-16.7232
1437558_at	B130021B11Rik	RIKEN cDNA B130021B11 gene	-4.49085	-4.9824	-4.72497	-5.21358	-5.57962	-6.01334	-10.2054	-15.0084	-10.8147	-1.10697
1436392_s_at	Tfap2c	transcription factor AP-2, gamma	-5.93667	-5.91422	-4.75002	-3.74974	-3.95052	-5.44902	-10.1825	-7.48201	-5.2194	-11.5567
1458375_at	Klhl32	kelch-like 32 (Drosophila)	-5.22863	-5.51635	-5.06059	-6.74416	-6.8894	-5.14763	-10.066	-11.3375	-7.83224	-1.29456
1450429_at	Capn6	calpain 6	-1.81782	-2.80134	-6.25498	-5.5221	-5.68412	-10.0558	-9.9878	-15.8351	-11.4607	-41.0743
1456335_at	Gm106	gene model 106, (NCBI)	-6.41054	-6.06657	-7.09332	-7.28912	-7.40175	-7.47906	-9.94575	-12.4378	-8.62862	-5.60354
1420430_a_at	Ccdc159	RIKEN cDNA 2510048L02 gene	-2.43851	-3.77991	-4.1436	-3.98911	-4.17849	-6.8352	-9.86507	-10.4446	-7.23647	-12.7414
1449482_at	Hist3h2ba /// Hist3h2bb-ps	histone cluster 3, H2ba	-1.14275	-2.22862	-2.05953	-2.53089	-2.64074	-3.2949	-9.84012	-13.2889	-9.72767	-2.24133
1456753_at	Foxo4		-1.57535	-1.48731	-1.87463	-1.8979	-1.93716	-2.41594	-9.82725	-9.94235	-6.81784	-1.70218
1423851_a_at	Shisa2	shisa homolog 2 (Xenopus laevis)	-3.8304	-6.39583	-7.10024	-6.10531	-6.28787	-10.2192	-9.70956	-12.9843	-9.29317	-19.6468
1460084_at	---		-5.48684	-8.65955	-9.17319	-9.27198	-8.74338	-10.5965	-9.69261	-10.6677	-7.36793	-2.89492
1450582_at	Gm10499	histocompatibility 2, Q region locus 5	-1.08298	-1.85694	-4.08504	-4.17821	-4.55801	-5.86211	-9.68729	-13.7728	-9.81808	2.03198
1420433_at	Taf7l	TAF7-like RNA polymerase II, TATA box binding protein (TBP)-associated factor	-3.04953	-5.32122	-10.4443	-10.0408	-9.78347	-11.3046	-9.58387	-10.7181	-7.38478	-8.30362
1433732_x_at	Igf2bp3	insulin-like growth factor 2 mRNA binding protein 3	-1.93162	-4.09964	-5.95805	-6.64283	-6.67863	-6.6875	-9.49117	-10.2087	-7.20434	-15.0463
1440452_at	Drp2	dystrophin related protein 2	-1.53002	-2.80174	-5.37969	-4.64041	-5.01004	-5.82676	-9.477	-11.8592	-8.15944	-2.3371
1429074_at	1700026D08Rik	RIKEN cDNA 1700026D08 gene	-5.14983	-10.0429	-13.0592	-11.402	-11.6465	-13.68	-9.30961	-13.1476	-9.62989	-2.70859
1424638_at	Cdkn1a	cyclin-dependent kinase inhibitor 1A (P21)	-2.05834	-3.1694	-4.17691	-3.88656	-4.09563	-6.09965	-9.20546	-11.1759	-7.78473	1.22938
1434645_at	C530008M17Rik	RIKEN cDNA C530008M17 gene	-3.86853	-4.40631	-4.30112	-3.91299	-4.13511	-5.61688	-9.15901	-14.4901	-10.4158	-1.89846
1449103_at	Tex101	testis expressed gene 101	-3.26166	-4.49313	-4.58008	-4.32359	-4.74643	-4.73113	-9.13789	-12.2554	-8.37997	-9.92606
1447623_s_at	Prkd1	protein kinase D1	-3.05323	-4.34159	-5.72438	-5.33466	-5.63789	-6.23109	-9.07049	-8.04965	-5.55818	-1.44639
1439506_at	Gm98	gene model 98, (NCBI)	-1.59029	-1.76596	-3.02678	-3.28411	-3.45197	-4.03578	-9.02969	-10.1757	-7.18545	-1.00068
1418352_at	Hsd17b2	hydroxysteroid (17-beta) dehydrogenase 2	-2.6747	-2.92778	-3.21073	-3.24092	-3.4057	-4.61533	-9.01398	-11.795	-7.9929	-5.98078
1437060_at	Olfm4	olfactomedin 4	-3.48521	-1.48769	-3.94257	-3.87535	-4.08591	-4.38689	-9.00779	-9.64298	-6.65636	-10.181
1454734_at	Lef1	lymphoid enhancer binding factor 1	-3.82981	-7.0391	-9.23946	-10.3683	-10.2171	-8.18745	-8.9875	-8.05386	-5.57449	1.08849
1459702_at	---		-1.9411	-2.85959	-3.76963	-2.91074	-3.05637	-5.13102	-8.97252	-11.7975	-8.04671	-3.36171
1453957_a_at	Igf2bp3	insulin-like growth factor 2 mRNA binding protein 3	-2.98742	-3.56324	-5.08221	-4.63165	-5.00829	-5.8701	-8.97132	-12.7933	-8.72855	-7.17507
1455645_at	Mybpc1	RIKEN cDNA 8030451F13 gene	-5.23696	-6.07379	-4.64975	-5.80037	-5.86544	-4.93959	-8.96042	-10.9282	-7.6774	-5.04466
1424975_at	Siglec5	sialic acid binding Ig-like lectin 5	-2.31091	-3.88235	-3.35098	-3.47561	-3.68115	-4.65173	-8.81818	-9.62095	-6.59122	-1.95237
1417649_at	Cdkn1c	cyclin-dependent kinase inhibitor 1C (P57)	-2.63593	-3.74495	-6.54892	-6.88318	-6.97032	-5.72187	-8.74361	-8.72405	-6.06143	1.23755
1417837_at	Phlda2	pleckstrin homology-like domain, family A, member 2	-10.6393	-12.8039	-13.8701	-14.2493	-15.0326	-14.4786	-8.71959	-14.0263	-10.0251	-22.1007
1436398_at	---		-3.54247	-4.19534	-6.83709	-8.1246	-8.16183	-9.24525	-8.70873	-8.99998	-6.10531	1.48478
1427308_at	Dab1	disabled homolog 1 (Drosophila)	-3.09051	-5.07532	-5.30092	-5.01826	-5.3369	-6.5909	-8.69645	-11.0073	-7.70054	-12.8984
1456752_at	Gm19544		-2.06254	-2.56404	-2.93283	-3.11473	-3.3083	-2.94728	-8.63617	-9.51483	-6.57846	-21.6158
1417482_at	Tex19.1	testis expressed gene 19.1	-5.7063	-4.39117	-3.54801	-4.07727	-4.28612	-4.31547	-8.63283	-11.3473	-7.91099	1.1642
1427358_a_at	Dapk1	death associated protein kinase 1	-1.36302	-1.32935	-3.81743	-3.28326	-3.44076	-3.59854	-8.61501	-7.78214	-5.38878	-19.6423
1460229_at	Stag3	stromal antigen 3	-5.12339	-8.41193	-9.67012	-11.1497	-11.3541	-10.8499	-8.60478	-12.9069	-8.80641	-9.85477
1439361_at	Gm20265		-1.55233	-4.09603	-11.2683	-12.9427	-12.2465	-12.8343	-8.58154	-11.4639	-7.92837	-5.09725
1435182_at	Ccdc61	coiled-coil domain containing 61	-3.06282	-5.02845	-7.09675	-6.79773	-6.90947	-9.92553	-8.54662	-13.1112	-9.57044	-24.4255
1435200_at	Ncrna00086	non-protein coding RNA 86	-2.391	-3.58768	-4.12529	-4.09476	-4.32177	-5.44376	-8.51141	-10.6863	-7.37987	-1.37287
1429817_at	Sohlh2	spermatogenesis and oogenesis specific basic helix-loop-helix 2	-2.90429	-2.93393	-3.53673	-3.40005	-3.59993	-4.48181	-8.49456	-7.67554	-5.30652	-2.92369
1423429_at	Rhox5	reproductive homeobox 5	-7.15083	-7.33187	-5.67793	-6.3941	-6.41722	-6.79804	-8.49407	-7.02798	-4.80726	-6.36066
1450555_at	Tex13	testis expressed gene 13	-10.4456	-5.51921	-8.45956	-8.01757	-7.99936	-6.09151	-8.4286	-10.8904	-7.63324	-8.09615
1419391_at	Myog	myogenin	-3.65109	-3.50469	-3.25799	-3.66289	-3.85319	-2.93802	-8.30992	-10.4747	-7.31173	-4.62967
1420568_at	Stra8	stimulated by retinoic acid gene 8	-5.68176	-6.03332	-6.05906	-6.20938	-6.35232	-5.97119	-8.22955	-5.97119	-4.15607	-4.52589
1435924_at	Tfb1m	transcription factor B1, mitochondrial	-2.06589	-2.64269	-1.9442	-2.29074	-2.37824	-2.55089	-8.17383	-10.0155	-7.06068	-1.22896
1457030_at	Mirg	miRNA containing gene	-1.64812	-2.70862	-3.88664	-3.80426	-4.02942	-3.59993	-8.15667	-11.5569	-7.9741	-2.06533
1427306_at	Ryr1	ryanodine receptor 1, skeletal muscle	-1.46916	-3.22648	-5.14945	-6.02213	-6.18323	-6.02567	-8.10695	-8.92394	-6.10463	-1.08213
1422520_at	Nefm	neurofilament, medium polypeptide	-4.22947	-3.99921	-5.69579	-6.63045	-6.66568	-6.39605	-8.08186	-5.31443	-3.62813	-1.77207
1429385_at	Dcaf7	WD repeat domain 68	-1.66622	-2.31725	-3.4516	-3.87194	-4.08481	-3.27644	-8.08148	-8.52889	-5.99707	-46.6299
1435981_at	Nav2	neuron navigator 2	-1.30025	-1.69264	-3.29533	-2.92159	-3.08216	-4.19719	-8.06884	-10.8321	-7.46285	-1.14571
1417950_a_at	Apoa2	apolipoprotein A-II	-2.84851	-2.76267	-3.25015	-3.46503	-3.66338	-3.70546	-8.04452	-7.48395	-5.22207	-4.11745
1451207_at	Micu1	calcium binding atopy-related autoantigen 1	-1.83036	-2.37116	-3.18291	-3.37509	-3.54932	-3.71183	-7.98916	-7.85381	-5.41132	-12.2753
1450846_at	Bzw1	basic leucine zipper and W2 domains 1	-1.83084	-2.0367	-1.84551	-1.8396	-1.8954	-2.58416	-7.98403	-8.02867	-5.55748	-2.22265
1433431_at	Pnlip	pancreatic lipase	-2.41068	-4.95751	-6.86718	-7.17278	-7.37525	-7.15083	-7.95017	-9.6305	-6.64626	-5.65402
1438704_at	Trim63	tripartite motif-containing 63	-2.20872	-2.67722	-2.07656	-2.70316	-2.81351	-2.69649	-7.89174	-9.48861	-6.54552	1.25517
1427307_a_at	Dab1	disabled homolog 1 (Drosophila)	-1.82511	-1.98446	-2.23019	-2.36659	-2.45486	-3.81358	-7.82908	-8.75404	-6.0742	-3.81172
1423281_at	Stmn2	stathmin-like 2	-2.86168	-3.41538	-3.30371	-2.99985	-3.21128	-4.52788	-7.78103	-6.08713	-4.20871	-2.63388
1429268_at	2610318N02Rik	RIKEN cDNA 2610318N02 gene	-7.90428	-11.836	-12.6936	-12.8338	-11.8859	-14.8318	-7.77422	-9.34317	-6.26762	1.9179
1456035_at	Nxf3	nuclear RNA export factor 3	-3.58865	-8.43123	-10.7849	-10.5846	-10.9562	-11.0656	-7.67572	-12.0683	-8.19274	-3.67522
1453228_at	Stx11	syntaxin 11	-1.85219	-1.40088	-2.9824	-2.71369	-2.82879	-2.79869	-7.59857	-7.98187	-5.52803	-2.44703
1450780_s_at	Hmga2	high mobility group AT-hook 2	-10.2983	-17.3743	-12.3596	-10.757	-11.2857	-10.4717	-7.4702	-10.8776	-7.47412	28.4122
1419719_at	Gabrb1	gamma-aminobutyric acid (GABA-A) receptor, subunit beta 1	-1.69373	-3.29559	-6.65425	-6.0214	-6.1732	-8.4964	-7.42257	-9.22085	-6.17379	-1.38096
1455193_at	Zbtb8b	zinc finger and BTB domain containing 8b	-1.27173	-2.09021	-2.34275	-2.59241	-2.69857	-2.65462	-7.41488	-7.59828	-5.24959	-24.6883
1442257_at	---		-3.40764	-4.72465	-4.31223	-4.49759	-4.93735	-6.19293	-7.40785	-9.82116	-6.77272	-1.66788
1427735_a_at	Acta1	actin, alpha 1, skeletal muscle	-2.65199	-2.51153	-2.72771	-2.75576	-2.89857	-2.18238	-7.32483	-5.57869	-3.83407	-11.7378
1431393_at	4930447C04Rik	Six6 opposite strand transcript 1	-2.43121	-5.18542	-7.15039	-8.23591	-8.16311	-9.10348	-7.31442	-8.10254	-5.71088	-1.02704
1442101_at	Elfn1	leucine rich repeat and fibronectin type III, extracellular 1	-1.13395	-2.29456	-4.32671	-4.08401	-4.29636	-4.23704	-7.3103	-6.00815	-4.17723	2.78195
1422610_s_at	Igf2bp3	insulin-like growth factor 2 mRNA binding protein 3	-2.06806	-3.87898	-5.85005	-6.18584	-6.34949	-5.57918	-7.2877	-6.34949	-4.33364	1.23255
1416111_at	Cd83	CD83 antigen	-2.41811	-2.94796	-5.99788	-6.0151	-6.10933	-6.23923	-7.28583	-10.091	-7.07935	-1.70855
1430943_at	6030498E09Rik	RIKEN cDNA 6030498E09 gene	-2.20671	-3.85403	-6.11265	-6.15299	-6.31086	-5.89728	-7.20542	-9.44438	-6.44973	1.08653
1423635_at	Bmp2	bone morphogenetic protein 2	-3.46869	-6.25577	-6.47482	-5.51527	-5.67906	-6.17158	-7.18319	-7.95709	-5.50228	-5.35001
1454510_at	2900034C19Rik	RIKEN cDNA 2900034C19 gene	-1.70217	-2.3877	-2.58375	-2.45817	-2.55216	-2.69961	-7.14179	-4.74608	-3.36915	-2.05902
1432458_at	1700011F14Rik	RIKEN cDNA 1700011F14 gene	-1.8568	-1.86215	-2.333	-2.20136	-2.27872	-3.8654	-7.06917	-12.3925	-8.54839	-1.32008
1451461_a_at	Aldoc	aldolase C, fructose-bisphosphate	-1.80537	-2.59973	-4.09457	-4.06998	-4.28457	-3.50817	-7.03278	-7.59917	-5.2604	2.11609
1456515_s_at	Tcfl5	transcription factor-like 5 (basic helix-loop-helix)	-1.91513	-2.37838	-3.88068	-4.17304	-4.54905	-4.34765	-7.01085	-8.63337	-6.05239	-1.49789
1427490_at	Abcb7	ATP-binding cassette, sub-family B (MDR/TAP), member 7	-2.09122	-2.77934	-2.13014	-2.4536	-2.54272	-2.26431	-6.99588	-5.93542	-4.12696	-20.643
1429546_at	4930423K06Rik	RIKEN cDNA 4930423K06 gene	-2.11554	-2.94056	-4.5639	-4.72882	-5.02751	-6.60291	-6.98182	-14.165	-10.0426	-5.48018
1428825_at	Nr6a1	nuclear receptor subfamily 6, group A, member 1	-2.70418	-2.66834	-2.537	-2.29723	-2.38401	-2.83404	-6.97508	-7.74031	-5.35749	1.45215
1431922_at	Isx	intestine specific homeobox	-1.71917	-3.32157	-5.13897	-4.79158	-5.06542	-6.10486	-6.96846	-9.42054	-6.42235	-1.05704
1453111_a_at	Slc25a39	solute carrier family 25, member 39	-1.30163	-1.23293	-2.53491	-2.78286	-2.91868	-3.376	-6.96119	-7.26734	-5.03673	-19.6165
1429597_at	Dppa4	developmental pluripotency associated 4	-8.76957	-6.46322	-4.39404	-5.6349	-5.72637	-6.53805	-6.89469	-6.74023	-4.67162	-1.53199
1449071_at	Myl7	myosin, light polypeptide 7, regulatory	-11.3101	-16.2348	-27.4991	-24.5749	-27.0089	-20.5498	-6.88808	-7.54123	-5.23587	-2.11471
1426189_at	Dusp15	dual specificity phosphatase-like 15	-1.59395	-2.09693	-3.09327	-2.69544	-2.8003	-2.64636	-6.87457	-5.38447	-3.6524	4.86959
1435314_at	Tph2	tryptophan hydroxylase 2	-5.74617	-7.11698	-8.95246	-8.94622	-8.4801	-7.07896	-6.87355	-10.0049	-7.01293	-1.22525
1430221_at	9130008F23Rik	RIKEN cDNA 9130008F23 gene	-1.38214	-1.45639	-1.88235	-2.09412	-2.15376	-2.47072	-6.73376	-6.80951	-4.69814	-1.07129
1453084_s_at	Col22a1	collagen, type XXII, alpha 1	-1.41113	-4.72263	-5.87409	-5.92066	-6.01264	-8.05776	-6.66798	-7.58408	-5.24414	-1.05713
1436916_at	Tmem108	transmembrane protein 108	-3.22589	-3.15509	-2.79033	-3.7396	-3.92505	-2.85957	-6.6527	-8.12671	-5.76379	-16.138
1431441_at	1700106J16Rik	RIKEN cDNA 1700106J16 gene	-2.37702	-6.15055	-6.68813	-7.0858	-7.32659	-8.88465	-6.6232	-12.4223	-8.58134	1.43692
1454604_s_at	Tspan12	tetraspanin 12	-3.12276	-4.26163	-4.04475	-4.26163	-4.6673	-4.1833	-6.60502	-5.88628	-4.08243	-9.00196
1429813_at	Pank1	pantothenate kinase 1	-1.59056	-3.20261	-6.41712	-6.2633	-6.36248	-7.48641	-6.56744	-9.30684	-6.21385	1.09074
1450486_a_at	Oprl1	opioid receptor-like 1	-1.85672	-1.85672	-2.71111	-2.47146	-2.56698	-2.75399	-6.50556	-5.69495	-3.87276	-2.95653
1451991_at	Epha7	Eph receptor A7	-2.5572	-2.87913	-3.37165	-3.31051	-3.50382	-3.89474	-6.46552	-7.32381	-5.11269	-3.50627
1417714_x_at	Hba-a1 /// Hba-a2	hemoglobin alpha, adult chain 1 /// hemoglobin alpha, adult chain 2	-11.211	-11.2357	-5.1422	-5.62358	-5.69824	-7.14197	-6.46048	-7.63233	-5.29776	1.09265
1428550_at	Ydjc	YdjC homolog (bacterial)	-2.04337	-2.67518	-2.81101	-2.64762	-2.74594	-4.5888	-6.44561	-7.08632	-4.8712	-4.99939
1416239_at	Ass1	argininosuccinate synthetase 1	-2.05999	-2.67053	-3.30689	-3.56973	-3.77701	-4.6581	-6.41981	-7.60949	-5.29363	6.27129
1450687_at	Igf2bp3	insulin-like growth factor 2 mRNA binding protein 3	-2.9834	-4.70889	-8.40973	-10.3434	-10.1732	-12.0398	-6.4119	-16.789	-12.8008	1.00205
1427528_a_at	Epha7	Eph receptor A7	-2.10635	-2.10635	-2.35528	-2.45068	-2.54248	-2.60987	-6.41028	-4.38734	-3.09218	1.78494
1444797_at	8030474K03Rik	RIKEN cDNA 8030474K03 gene	-4.04762	-3.00946	-4.4633	-4.23208	-4.59491	-4.39374	-6.36159	-9.36823	-6.27541	-1.49313
1436365_at	Zbtb7c	zinc finger and BTB domain containing 7C	-1.18872	-1.59018	-2.03383	-2.5314	-2.64224	-1.71979	-6.34703	-6.94391	-4.78682	-21.2046
1418722_at	Ngp	neutrophilic granule protein	-2.7278	-3.01911	-2.97116	-2.98878	-3.2094	-3.56242	-6.33649	-4.95668	-3.4742	-9.02309
1440319_at	Rbm44	RNA binding motif protein 44	-3.35509	-3.47492	-3.20427	-3.68069	-3.87342	-3.08499	-6.32455	-9.8171	-6.73559	-1.27292
1435577_at	Dab1	disabled homolog 1 (Drosophila)	-3.03927	-4.6354	-5.08551	-5.54074	-5.68928	-7.27474	-6.26018	-9.08107	-6.17213	-18.3854
1418858_at	Aox3	aldehyde oxidase 3	-2.31058	-2.90081	-3.88972	-3.08006	-3.2735	-4.72845	-6.24881	-12.7508	-8.71552	-1.0586
1420448_at	Rhox2a /// Rhox2e	reproductive homeobox 2A /// reproductive homeobox 2E	-4.6765	-3.66262	-4.25313	-4.49839	-4.94246	-4.84892	-6.19828	-10.766	-7.40961	1.316
1420993_at	B3gnt5	UDP-GlcNAc:betaGal beta-1,3-N-acetylglucosaminyltransferase 5	-1.79941	-1.92631	-1.722	-1.92631	-1.97884	-2.10871	-6.17633	-6.5346	-4.46608	-9.31793
1421100_a_at	Dab1	disabled homolog 1 (Drosophila)	-4.00076	-5.6328	-5.90914	-6.99122	-7.28736	-7.01838	-6.17565	-9.46248	-6.47916	-3.59813
1416646_at	Afp	alpha fetoprotein	-6.52623	-6.28253	-5.95448	-5.77934	-5.82654	-5.89659	-6.17235	-9.40232	-6.38029	-1.05005
1420719_at	Tex15	testis expressed gene 15	-3.89079	-5.03925	-3.12663	-3.28368	-3.44911	-4.21451	-6.17145	-7.24138	-4.95005	-5.06565
1419542_at	Dazl	deleted in azoospermia-like	-15.1103	-6.30735	-6.87907	-6.97581	-7.101	-6.69665	-6.16122	-8.12109	-5.73769	-5.59913
1436657_at	Gm11744	predicted gene, OTTMUSG00000003947	-1.30068	-1.96735	-2.43528	-2.88353	-3.03042	-3.43709	-6.14183	-8.3523	-5.84005	-1.72735
1435227_at	Bcl11b	B-cell leukemia/lymphoma 11B	-1.72425	-2.78017	-2.89055	-2.99535	-3.21095	-4.01087	-6.08392	-6.63597	-4.52293	-1.70868
1433919_at	Asb4	ankyrin repeat and SOCS box-containing 4	-4.85135	-4.76128	-5.93489	-4.91801	-5.3024	-5.70533	-6.06714	-7.56101	-5.24173	3.39828
1423529_at	G6pc2	glucose-6-phosphatase, catalytic, 2	-9.24873	-9.08265	-6.83567	-9.45114	-8.97428	-9.03495	-6.05276	-9.5099	-6.57146	-1.82559
1436041_at	Hand2	similar to dHand protein	-4.76007	-7.34615	-10.8704	-11.5101	-11.6572	-12.4165	-6.04543	-12.2807	-8.40106	-2.58729
1435095_at	C030009O12Rik	RIKEN cDNA C030009O12 gene	-2.71449	-4.19156	-6.92282	-8.52012	-8.35926	-8.15963	-6.04364	-10.1446	-7.11196	1.11094
1417946_at	Abhd3	abhydrolase domain containing 3	-1.26791	-1.91174	-2.03171	-2.48102	-2.58658	-1.66993	-6.02219	-7.42897	-5.16034	-2.09951
1418328_at	BC090627 /// Chkb /// Cpt1b	choline kinase beta, carnitine palmitoyltransferase 1b, muscle transcription unit /// carnitine palmitoyltransferase 1b, muscle	-1.77809	-2.82994	-2.4393	-2.40488	-2.51204	-2.55765	-6.00381	-5.08853	-3.53088	-2.90514
1418517_at	Irx3	Iroquois related homeobox 3 (Drosophila)	-1.55676	-1.78847	-3.04609	-3.62535	-3.8194	-2.89066	-5.98742	-6.59623	-4.48383	-3.57869
1430520_at	Cpne8	copine VIII	-5.69889	-7.34131	-7.75599	-9.48482	-9.33202	-8.32073	-5.98153	-9.55825	-6.57961	1.04062
1449064_at	Tdh	L-threonine dehydrogenase	-3.46745	-5.00696	-6.06323	-6.10172	-6.27873	-6.42145	-5.97285	-5.93861	-4.13221	-1.68587
1429905_at	Lhx9	LIM homeobox protein 9	-6.95454	-8.8172	-7.64552	-9.29324	-8.81597	-3.12153	-5.96919	-9.81644	-6.70462	-1.87863
1438839_a_at	Ywhae	tyrosine 3-monooxygenase/tryptophan 5-monooxygenase activation protein, epsilon polypeptide	-1.37409	-1.322	-1.86927	-2.07128	-2.12453	-2.44395	-5.96767	-5.30349	-3.62766	-3.73702
1447279_at	E130308A19Rik		-2.2556	-2.83961	-4.89068	-4.32984	-4.77458	-5.07881	-5.93961	-6.36885	-4.34112	-13.541
1421841_at	Fgfr3	fibroblast growth factor receptor 3	-2.97214	-3.28526	-1.77231	-1.95217	-2.00599	-2.75751	-5.93713	-6.4081	-4.3683	-8.75821
1425643_at	Gypa	glycophorin A	-2.99784	-2.95185	-3.11793	-3.24763	-3.42895	-3.5899	-5.92414	-10.1552	-7.1465	4.67297
1437373_at	Aen	apoptosis enhancing nuclease	-1.64093	-1.72665	-1.94313	-2.23267	-2.31352	-2.64404	-5.91035	-7.05189	-4.81641	-2.99272
1438662_at	Ajap1	adherens junction associated protein 1	-1.54687	-1.97008	-1.92466	-2.06221	-2.11642	-1.75028	-5.8863	-4.54555	-3.19869	-1.87364
1436319_at	Sulf1	sulfatase 1	-1.20305	-1.89496	-3.67412	-3.05041	-3.24219	-4.28184	-5.8547	-6.67681	-4.55218	-1.55895
1449316_at	Cyp4f15	cytochrome P450, family 4, subfamily f, polypeptide 15	1.18883	-3.76551	-3.49775	-4.39006	-4.83398	-5.47905	-5.84614	-7.49832	-5.22863	-2.99373
1456208_at	Gpat2	RIKEN cDNA A530057A03 gene	-3.93518	-3.50802	-4.45357	-3.80787	-4.03298	-3.38196	-5.83751	-7.30384	-5.09844	-1.81345
1446308_at	1700106J16Rik	RIKEN cDNA 1700106J16 gene	-2.08186	-9.10037	-9.30953	-10.3951	-10.762	-8.44691	-5.82126	-8.70418	-6.05942	1.02628
1451095_at	Asns	asparagine synthetase	-1.39687	-1.86162	-4.29355	-4.27996	-4.71738	-4.6046	-5.80162	-9.3776	-6.30372	-8.43357
1416178_a_at	Plekhb1	pleckstrin homology domain containing, family B (evectins) member 1	-1.31812	-1.985	-3.12858	-3.45649	-3.65598	-4.95989	-5.79409	-11.4701	-7.9554	1.87584
1425940_a_at	Ssbp3	single-stranded DNA binding protein 3	-1.08434	-1.25256	-3.96029	-4.08561	-4.3171	-3.45939	-5.79052	-6.03633	-4.20079	-5.65682
1428572_at	Basp1	brain abundant, membrane attached signal protein 1 /// similar to 22 kDa neuronal tissue-enriched acidic protein	-1.42387	-1.6014	-2.93968	-2.63214	-2.73521	-3.90003	-5.78799	-7.25277	-4.97028	-1.90797
1421299_a_at	Lef1	lymphoid enhancer binding factor 1	-5.36615	-5.51657	-5.53993	-5.40676	-5.67638	-5.24414	-5.77644	-8.47841	-5.95126	1.14699
1435857_s_at	Aplp1	amyloid beta (A4) precursor-like protein 1	-1.33627	-2.21961	-3.24939	-3.00216	-3.21503	-3.72079	-5.77506	-4.4918	-3.18397	-1.79994
1422836_at	Mbnl3	muscleblind-like 3 (Drosophila)	-1.91962	-3.93861	-6.04993	-6.46137	-6.60592	-5.4052	-5.74876	-7.67871	-5.31262	-3.92169
1426936_at	BC005512 /// F630007L15Rik /// Gm6958	predicted gene, 629242 /// cDNA sequence BC005512 /// predicted gene, EG641366	-1.7415	-1.28344	-5.22823	-4.51567	-4.95614	-3.43247	-5.74511	-8.0694	-5.64927	-2.27539
1418362_at	Zfp42	zinc finger protein 42	-5.61098	-4.40284	-4.66137	-4.84077	-5.08491	-4.40219	-5.73873	-4.93755	-3.4708	-1.03051
1423747_a_at	Pdk1	pyruvate dehydrogenase kinase, isoenzyme 1	-1.47002	-2.31451	-2.43455	-2.75406	-2.89755	-3.33987	-5.70596	-5.89492	-4.0917	-3.31355
1433583_at	Zfp365	zinc finger protein 365	-2.44786	-2.05905	-2.32403	-2.38203	-2.47615	-3.06173	-5.6998	-5.51205	-3.71117	-2.56586
1447609_at	---		-1.18282	-1.11441	-1.88874	-2.03181	-2.08137	-2.81346	-5.6957	-6.83811	-4.76691	-1.11868
1437250_at	Mreg	melanoregulin	-3.22604	-2.08057	-2.50337	-2.86334	-3.00908	-2.27152	-5.69452	-6.09916	-4.22479	-20.7284
1450752_at	Cyct	cytochrome c, testis	-4.8409	-3.50308	-2.59289	-3.00007	-3.21455	-2.81596	-5.69273	-5.60107	-3.85625	-1.50424
1429280_at	Col22a1	collagen, type XXII, alpha 1	-1.55093	-3.14227	-4.89622	-4.58494	-4.98841	-6.69362	-5.67584	-5.90513	-4.10186	-3.55567
1436453_at	BB144871	expressed sequence BB144871	-3.41153	-5.28888	-3.00049	-2.71901	-2.84428	-4.16479	-5.67118	-6.31398	-4.30709	-13.7048
1440206_at	A930024E05Rik	RIKEN cDNA A930024E05 gene	-2.27089	-2.45448	-2.97338	-2.66885	-2.78088	-3.41604	-5.63071	-8.17121	-5.76428	-1.30285
1427176_s_at	AI428936	expressed sequence AI428936	-1.49015	-1.84444	-2.77926	-2.67639	-2.79112	-4.17551	-5.58699	-7.17644	-4.88998	-10.1604
1415927_at	Actc1	actin, alpha, cardiac muscle 1 /// similar to alpha-actin (AA 27-375)	-8.73077	-8.02358	-4.66735	-4.66125	-5.01827	-4.50206	-5.57427	-5.57015	-3.80268	-2.38045
1419140_at	Acvr2b	activin receptor IIB	-1.50607	-1.6732	-2.6539	-1.98988	-2.05168	-2.43486	-5.55895	-5.49907	-3.6998	-2.29588
1438820_at	Rnf17	ring finger protein 17	-4.3225	-6.214	-4.21875	-4.0259	-4.2402	-4.36257	-5.54806	-6.22071	-4.25071	-2.23096
1429569_a_at	Ccdc46	coiled-coil domain containing 46	-1.83829	-1.98766	-1.14248	-1.24281	-1.26858	-1.57146	-5.49612	-5.53007	-3.74625	5.24353
1424179_at	Plekhj1	pleckstrin homology domain containing, family J member 1	-1.31354	-1.3291	-1.92877	-2.27707	-2.35553	-2.36174	-5.48999	-7.33044	-5.12039	-3.34645
1455697_at	Fam124a		-1.24662	-1.11983	-1.43209	-1.38335	-1.41913	-1.83943	-5.48716	-4.30883	-3.02835	-1.65124
1419340_at	Mov10l1	Moloney leukemia virus 10-like 1	-2.07237	-1.88893	-1.83983	-2.14553	-2.20214	-1.91709	-5.48196	-7.45641	-5.18301	-2.13509
1419456_at	Dcxr	dicarbonyl L-xylulose reductase	-1.51239	-2.34065	-2.56975	-2.81884	-2.95516	-2.62863	-5.46461	-8.40383	-5.85158	2.19976
1440103_at	---		-1.54614	-2.51006	-3.90633	-4.16512	-4.50147	-2.43783	-5.45067	-6.45316	-4.42398	-1.98904
1433430_s_at	Cdc23	CDC23 (cell division cycle 23, yeast, homolog)	-1.26682	-1.32563	-1.13721	-1.29057	-1.3261	-1.32764	-5.45037	-6.56822	-4.4786	-4.35065
1437418_at	Gm3515	predicted gene, 100041799	-3.52521	-5.89502	-8.73152	-9.92927	-9.59327	-8.88471	-5.43462	-6.73694	-4.66004	-3.51895
1455851_at	Bmp5	bone morphogenetic protein 5	-3.16798	-4.22043	-4.93055	-4.66193	-5.02377	-4.86592	-5.4202	-5.6376	-3.86079	-3.64846
1421262_at	Lipg	lipase, endothelial	-1.93186	-1.93186	-3.9131	-3.64124	-3.83773	-4.93247	-5.41391	-6.70652	-4.60216	-7.98892
1434013_at	Ablim3	actin binding LIM protein family, member 3	-2.14139	-4.75268	-3.75185	-4.50052	-4.94536	-3.65649	-5.41136	-6.39409	-4.36632	-1.62381
1427346_at	Gm10439 /// Gm15080 /// Gm15085 /// Gm15093 /// Gm15107 /// Gm15114 /// Gm15128 /// Luzp4 /// Ott		-6.78356	-5.96458	-5.02982	-5.80327	-5.93956	-8.11922	-5.40357	-7.87838	-5.45951	-6.13831
1438651_a_at	Aplnr	apelin receptor	-13.7193	-3.85118	-2.21734	-2.18804	-2.26596	-2.88028	-5.4007	-6.89608	-4.77504	-1.30732
1447655_x_at	Sox6	SRY-box containing gene 6	-5.67937	-7.4341	-6.93174	-6.64471	-6.78103	-7.68967	-5.39799	-8.40777	-5.90137	4.7948
1447351_x_at	---		-2.0565	-3.13771	-2.78682	-2.65837	-2.7716	-3.32583	-5.3807	-8.06822	-5.60218	-1.13248
1460627_at	Thsd7b	thrombospondin, type I, domain containing 7B	-2.98069	-6.74455	-7.2154	-6.95197	-7.04027	-9.22416	-5.3742	-5.84592	-4.02134	-1.4156
1417772_at	Grhpr	glyoxylate reductase/hydroxypyruvate reductase	-1.60808	-2.53943	-2.43344	-2.51911	-2.62922	-3.11686	-5.3495	-7.45397	-5.16506	-1.33108
1447350_at	---		-2.26965	-4.73562	-4.78182	-4.83906	-5.08403	-5.83888	-5.32773	-6.94115	-4.78562	-1.11696
1456138_at	Lypd6	LY6/PLAUR domain containing 6	-2.39392	-2.43311	-3.61604	-2.6998	-2.80521	-6.90825	-5.32772	-4.85388	-3.43111	-1.33368
1419411_at	Tac2	tachykinin 2	2.2366	-3.05847	-4.01754	-4.24559	-4.62891	-6.28648	-5.31553	-6.92815	-4.78479	-3.27868
1449865_at	Sema3a	hypothetical protein LOC100044161 /// sema domain, immunoglobulin domain (Ig), short basic domain, secreted, (semaphorin) 3A	-3.64279	-6.98916	-10.8134	-10.7313	-11.2485	-14.4286	-5.30802	-13.1799	-9.63125	-1.11122
1442339_at	Stfa2l1	stefin A2 like 1	-3.48765	-3.2721	-2.88859	-3.19875	-3.39372	-4.37619	-5.30037	-6.0538	-4.2077	-2.21848
1423071_x_at	9930105H17Rik	RIKEN cDNA 6720475J19 gene	-1.33271	-1.52843	-1.65646	-1.92089	-1.9696	-2.30152	-5.29559	-6.04361	-4.20108	-1.38616
1457039_at	Cecr2	cat eye syndrome chromosome region, candidate 2 homolog (human)	-1.86915	-2.08618	-2.73459	-3.11067	-3.30234	-2.879	-5.29136	-6.71563	-4.63834	1.16822
1439811_at	Mtr	5-methyltetrahydrofolate-homocysteine methyltransferase	-1.06596	-2.05124	-3.0364	-3.15944	-3.33309	-3.35867	-5.27408	-5.77482	-3.94892	4.57065
1452651_a_at	Myl1	myosin, light polypeptide 1	-4.01516	-4.11013	-4.18068	-4.51331	-4.94603	-2.11242	-5.23987	-6.633	-4.51053	1.25081
1448783_at	Slc7a9	solute carrier family 7 (cationic amino acid transporter, y+ system), member 9	-3.3168	-5.38101	-4.95948	-4.82538	-5.08109	-4.47939	-5.22253	-4.99073	-3.47938	-7.76412
1436978_at	Wnt9a	wingless-type MMTV integration site 9A	-1.68025	-2.47059	-2.31043	-2.4225	-2.52215	-1.84018	-5.22055	-5.05224	-3.50214	-3.77252
1449210_at	Igf2bp1	insulin-like growth factor 2 mRNA binding protein 1	-3.42565	-6.21869	-5.07916	-5.72736	-5.74185	-5.99385	-5.20216	-6.68372	-4.55616	-1.07464
1442379_at	Fam196b	predicted gene, EG574403	-1.9165	-3.20331	-9.70851	-8.28572	-8.1889	-10.346	-5.17615	-9.95387	-6.82993	-1.18143
1457981_x_at	Gins1	GINS complex subunit 1 (Psf1 homolog)	-1.60094	-2.01877	-1.4369	-1.6409	-1.67381	-1.9252	-5.16335	-3.79294	-2.66189	-1.63863
1420984_at	Pctp	phosphatidylcholine transfer protein	-1.88954	-2.14913	-3.78964	-2.97434	-3.19256	-4.02553	-5.15577	-4.71892	-3.3448	-3.35345
1441243_at	---		-1.19072	-1.24228	1.24836	1.00765	1.10176	1.16328	-5.15142	-3.65618	-2.61316	1.02406
1419606_a_at	Tnnt1	troponin T1, skeletal, slow	-3.05294	-6.01695	-6.38724	-6.72847	-6.85827	-7.30664	-5.14604	-9.28852	-6.20053	-5.72364
1435655_at	Gm11425 /// LOC630855 /// Rpl12	ribosomal protein L12	-1.66296	-1.61205	-1.17907	-1.45629	-1.4881	-1.32397	-5.13623	-5.78506	-3.97543	-12.345
1444080_at	Nav2	neuron navigator 2	1.07518	1.10844	-2.28393	-1.60562	-1.6384	-3.62025	-5.10713	-5.906	-4.11191	-1.96713
1425425_a_at	Wif1	Wnt inhibitory factor 1	-5.41465	-5.38423	-4.59892	-4.52401	-4.96301	-3.95305	-5.10283	-5.18449	-3.55537	-2.16261
1448459_at	Kcnip1	Kv channel-interacting protein 1	-10.5517	-5.00063	-3.2622	-2.91787	-3.06982	-2.36324	-5.09998	-4.63161	-3.28829	1.57537
1418085_at	Prkcz	protein kinase C, zeta	-2.02522	-2.22669	-3.20381	-2.97868	-3.20381	-3.22093	-5.09147	-7.94727	-5.49344	1.08887
1439152_at	Mthfsd	methenyltetrahydrofolate synthetase domain containing	-1.50976	-1.90354	-1.89545	-1.98781	-2.04891	-1.49239	-5.08428	-6.36012	-4.33925	-4.29264
1444359_at	---		-1.30127	-1.44719	-2.62207	-1.97133	-2.02714	-2.15666	-5.06097	-6.60923	-4.48682	1.11804
1427242_at	Ddx4	DEAD (Asp-Glu-Ala-Asp) box polypeptide 4	-13.3112	-6.30109	-3.68823	-3.33175	-3.53231	-3.43111	-5.05185	-8.27271	-5.82482	2.14216
1421139_a_at	Zfp386	zinc finger protein 386 (Kruppel-like)	-1.31469	-1.14241	-1.38912	-1.47942	-1.50687	-1.62517	-5.03418	-5.0618	-3.52066	-1.0489
1455613_at	E130308A19Rik	RIKEN cDNA E130308A19 gene	-2.24263	-2.66928	-3.37388	-3.02253	-3.22369	-3.95801	-5.02519	-9.06166	-6.12142	-1.21692
1460226_at	Trap1a	tumor rejection antigen P1A	-5.82755	-3.35609	-3.43416	-3.46143	-3.66038	-4.99196	-5.02414	-8.54151	-6.01257	-1.88693
1434918_at	Sox6	SRY-box containing gene 6	-2.27164	-2.46665	-2.61668	-2.85757	-3.0002	-3.68319	-4.99822	-5.99565	-4.15806	-3.16979
1440000_at	E330013P04Rik	RIKEN cDNA E330013P04 gene	-1.87082	-2.89989	-3.72557	-4.08502	-4.31564	-3.72407	-4.9909	-5.70384	-3.87721	2.22302
1452690_at	Khsrp	KH-type splicing regulatory protein	-1.24888	-1.17847	-2.17504	-1.86966	-1.91519	-3.44141	-4.95974	-7.33978	-5.14089	-7.00411
1428695_at	Sdr39u1	short chain dehydrogenase/reductase family 39U, member 1	-1.17465	-1.24321	-2.07405	-2.13158	-2.19039	-2.8871	-4.95781	-6.25545	-4.27416	-1.83123
1451182_s_at	Ankrd54	ankyrin repeat domain 54	-1.40582	-1.82771	-2.56765	-2.57366	-2.67719	-2.57338	-4.95431	-7.25598	-4.98064	1.03034
1460286_at	2013-09-06	septin 6	-1.83116	-1.80099	-1.33716	-1.53416	-1.56776	-1.41533	-4.93676	-4.5755	-3.20714	3.24682
1436002_at	Scube3	signal peptide, CUB domain, EGF-like 3	-2.67684	-3.94703	-3.34301	-3.39879	-3.58802	-4.13195	-4.93163	-7.19837	-4.9436	-91.3371
1448792_a_at	Cyp2f2	cytochrome P450, family 2, subfamily f, polypeptide 2	-3.14575	-3.81778	-3.28588	-4.0357	-4.26522	-3.57669	-4.90705	-6.70123	-4.57915	1.54326
1439140_at	LOC100502684	tubulin tyrosine ligase-like family, member 8	-1.6315	-2.5543	-2.52642	-2.84637	-2.98326	-3.53663	-4.89348	-5.64693	-3.86948	-3.10019
1439516_at	2610201A13Rik	RIKEN cDNA 2610201A13 gene	-1.80675	-2.01769	-2.40416	-2.4007	-2.5059	-2.51495	-4.88801	-6.27202	-4.28284	2.27021
1454812_at	Zfp266	RIKEN cDNA 5730601F06 gene	-1.31689	-1.84049	-1.69421	-1.60776	-1.64203	-3.07779	-4.88598	-4.53042	-3.18987	-2.21645
1431146_a_at	Cpne8	copine VIII	-2.6228	-3.26039	-5.3426	-4.80573	-5.06545	-6.08506	-4.88577	-6.10834	-4.23421	-3.25831
1432238_at	Spats1	spermatogenesis associated, serine-rich 1	-1.51207	-4.00384	-5.05621	-4.88188	-5.23676	-4.27066	-4.88295	-5.54054	-3.77626	-1.39125
1422552_at	Rprm	reprimo, TP53 dependent G2 arrest mediator candidate	-3.40597	-3.9366	-3.5925	-3.53352	-3.75132	-4.09704	-4.87983	-7.839	-5.40975	-1.10145
1450773_at	Kcnd2	potassium voltage-gated channel, Shal-related family, member 2	-1.2205	-1.32514	-3.23784	-2.47015	-2.56598	-3.38276	-4.87856	-4.75098	-3.37502	-1.19572
1425704_at	Dhrs11	dehydrogenase/reductase (SDR family) member 11	1.09563	-1.82423	-2.30492	-2.76611	-2.90067	-3.58006	-4.87556	-7.17945	-4.90151	-1.0022
1452272_a_at	Gfer	growth factor, erv1 (S. cerevisiae)-like (augmenter of liver regeneration)	-1.71242	-2.19482	-1.74017	-1.62645	-1.65947	-1.87186	-4.84936	-4.77416	-3.39431	-5.25432
1460195_at	Mrps11	mitochondrial ribosomal protein S11	-1.25724	-1.64959	-1.67759	-1.92532	-1.97785	-1.42292	-4.84448	-5.40081	-3.67042	-1.79976
1418435_at	Mkrn1	makorin, ring finger protein, 1	-1.46584	-2.07197	-1.92816	-2.01819	-2.06767	-2.16531	-4.83728	-4.62989	-3.2592	-1.17246
1422979_at	Suv39h2	suppressor of variegation 3-9 homolog 2 (Drosophila)	-2.2462	-2.01645	-1.0803	-1.11761	-1.1179	-1.37026	-4.83538	-5.78108	-3.95883	-5.98879
1434734_at	Rad54b	RIKEN cDNA E130016E03 gene	-2.51285	-3.60334	-1.73055	-1.75861	-1.79617	-2.15891	-4.83523	-4.60482	-3.21706	1.48552
1437085_at	D630039A03Rik	RIKEN cDNA D630039A03 gene	-2.97458	-3.11275	-4.90495	-5.00961	-5.31797	-4.40588	-4.80733	-4.40588	-3.11085	-2.03252
1448585_at	Gtf2h4	general transcription factor II H, polypeptide 4	-1.65282	-1.83974	-2.19819	-2.39898	-2.4977	-2.25186	-4.79754	-7.06367	-4.86975	-2.03505
1455858_x_at	Pomc	pro-opiomelanocortin-alpha	-2.14961	-4.03286	-3.78446	-3.48693	-3.71155	-3.63944	-4.79726	-4.74534	-3.36818	-1.8166
1453331_at	1700013H16Rik	RIKEN cDNA 1700013H16 gene	-2.67385	-2.87102	-2.71649	-2.93622	-3.14091	-2.57297	-4.78217	-5.76986	-3.92853	-2.46507
1428036_at	Gm15498	predicted gene, OTTMUSG00000022819	-2.0562	-2.40257	-2.31408	-2.43972	-2.52869	-3.13288	-4.77922	-4.71662	-3.34025	-1.52864
1441504_at	Rbm44	RNA binding motif protein 44	-2.65524	-2.44748	-2.10604	-2.23039	-2.30403	-2.18803	-4.76758	-5.64048	-3.8681	-4.81842
1428990_at	2310047K21Rik	RIKEN cDNA 2310047K21 gene	-1.27999	-1.33753	-1.25187	1.09988	1.30472	-1.85734	-4.76245	-5.55474	-3.7829	-6.70031
1451377_a_at	Aaas	achalasia, adrenocortical insufficiency, alacrimia	-2.01639	-2.13686	-2.73666	-2.78655	-2.92317	-1.91752	-4.75699	-6.86366	-4.76711	-3.1674
1436405_at	Dock4	dedicator of cytokinesis 4	-2.8034	-3.71323	-2.59003	-3.00986	-3.21667	-2.78291	-4.74916	-6.9054	-4.78261	1.93476
1420944_at	Zfp185	zinc finger protein 185	-3.32454	-3.04184	-2.76117	-3.04184	-3.22857	-2.97743	-4.7401	-6.01631	-4.18221	3.1947
1423852_at	Shisa2	shisa homolog 2 (Xenopus laevis)	-3.60561	-4.87531	-4.87653	-4.54582	-4.96826	-6.25407	-4.73464	-6.44895	-4.41273	-1.4302
1417894_at	Gpr97	G protein-coupled receptor 97	-1.71788	-1.60895	-1.99182	-1.91435	-1.96192	-2.54029	-4.71505	-7.90981	-5.47225	1.00243
1438750_at	---	Alpha thalassemia/mental retardation syndrome X-linked homolog (human) (Atrx), mRNA	-1.56889	-1.6337	-1.58574	-1.62558	-1.65879	-2.03383	-4.68281	-4.15314	-2.88601	-2.95893
1416042_s_at	Nasp	nuclear autoantigenic sperm protein (histone-binding)	-1.83373	-2.73482	-1.87169	-1.90751	-1.95334	-1.79561	-4.6814	-5.78816	-3.97593	9.7644
1422440_at	Cdk4 /// LOC640611	cyclin-dependent kinase 4 /// similar to Cell division protein kinase 4 (Cyclin-dependent kinase 4) (PSK-J3) (CRK3)	-1.4785	-1.7419	-2.28052	-1.96338	-2.01758	-3.08175	-4.66874	-5.75529	-3.91321	-3.23622
1418946_at	St3gal1	ST3 beta-galactoside alpha-2,3-sialyltransferase 1	1.20024	-1.3175	-1.52937	-1.7069	-1.74622	-1.38333	-4.64093	-4.32027	-3.0394	-2.22761
1443383_at	---		-1.24386	-1.85895	-3.92632	-3.65993	-3.85185	-3.48317	-4.63261	-7.18219	-4.91492	-1.16583
1431644_a_at	Ica1	islet cell autoantigen 1	-2.07074	-1.97656	-1.97439	-1.16793	-1.18873	-1.24388	-4.62429	-5.0916	-3.53233	9.9192
1436853_a_at	Snca	synuclein, alpha	-2.43446	-3.28839	-3.10244	-3.71724	-3.88812	-4.70912	-4.62143	-5.575	-3.80917	-7.58162
1430168_at	Cstad	CSA-conditional, T cell activation-dependent protein	-1.66662	-1.73661	-1.80782	-1.8622	-1.91181	-1.87337	-4.61146	-4.63081	-3.28688	-2.19444
1423446_at	Dapk3	death-associated protein kinase 3	-1.07911	-1.17971	-2.30734	-2.18035	-2.25297	-2.71774	-4.60847	-3.99977	-2.77374	-1.74529
1432331_a_at	Prrx2	paired related homeobox 2	-1.37056	-1.92435	-3.09522	-3.14435	-3.32265	-5.33853	-4.59998	-4.07839	-2.8281	-7.32508
1435294_at	Gm17690	myotubularin related protein 11	-1.34837	-1.74564	-2.07161	-1.84447	-1.89797	-1.98903	-4.59927	-4.55957	-3.20057	-1.02691
1418199_at	Hemgn	hemogen	-2.35568	-3.46027	-3.72695	-3.83407	-4.0464	-4.51344	-4.57479	-3.63606	-2.60675	-1.03768
1417021_a_at	Spo11	sporulation protein, meiosis-specific, SPO11 homolog (S. cerevisiae)	-2.01709	-2.4839	-3.44682	-2.98244	-3.20784	-3.74094	-4.56874	-6.02634	-4.18243	1.17527
1442549_at	Mbnl3	muscleblind-like 3 (Drosophila)	-1.00338	-1.28763	-3.26628	-3.53106	-3.7412	-3.74187	-4.56349	-7.04393	-4.81589	1.15558
1419077_at	Mpp3	membrane protein, palmitoylated 3 (MAGUK p55 subfamily member 3)	-1.73583	-1.93993	-2.46754	-2.28004	-2.35859	-1.67275	-4.55312	-4.01155	-2.78119	1.30983
1440990_at	Kif26b	kinesin family member 26B	-3.13876	-4.31195	-4.46647	-3.85103	-4.06207	-3.84105	-4.55048	-4.86473	-3.43606	-1.98028
1434849_at	Tspyl2	TSPY-like 2	-1.15979	-1.06271	-2.36108	-1.87502	-1.92065	-2.44208	-4.54856	-4.93073	-3.45685	-1.94363
1455074_at	Efcab1	EF hand calcium binding domain 1	-1.63076	-2.1054	-2.30039	-2.71599	-2.82893	-2.36911	-4.54773	-7.70692	-5.33029	-39.8375
1433667_at	Lgi3	leucine-rich repeat LGI family, member 3	1.14931	-1.59564	-2.28826	-1.94749	-2.00356	-2.71958	-4.54255	-4.16314	-2.89602	1.13371
1445274_at	Zfp781	cDNA sequence BC062127	-1.33491	-1.17572	-1.14198	-1.34212	-1.37744	-1.41062	-4.53523	-4.63137	-3.28806	-2.90273
1457402_at	---		-1.13155	-1.94386	-3.19581	-3.50524	-3.7226	-3.05006	-4.53289	-4.42469	-3.11498	-1.45044
1449511_a_at	Ssbp4	single stranded DNA binding protein 4	1.00294	-1.22511	-2.03035	-1.91254	-1.95923	-2.05079	-4.52658	-4.44886	-3.13889	-16.495
1451015_at	Tkt	transketolase	-1.18426	-1.47583	-1.74206	-1.8189	-1.86688	-1.49489	-4.52039	-3.72312	-2.63994	-1.6918
1431114_at	Dock4	dedicator of cytokinesis 4	-2.47117	-2.92222	-2.69845	-2.83954	-2.97219	-3.19682	-4.51913	-4.50397	-3.18698	6.23373
1437673_at	Wnt5a		-2.28969	-2.3149	-2.40194	-2.35859	-2.44347	-2.82785	-4.51715	-4.15393	-2.88867	1.58097
1435598_at	BB319198		-1.1017	-1.79914	-3.454	-2.73784	-2.86746	-1.89848	-4.51406	-6.18845	-4.2405	-1.30888
1434292_at	Snhg11	small nucleolar RNA host gene 11 (non-protein coding)	-3.02127	-2.93481	-2.42463	-2.18294	-2.25659	-2.75724	-4.50021	-6.77321	-4.69172	1.03478
1418601_at	Aldh1a7	aldehyde dehydrogenase family 1, subfamily A7	-2.47808	-2.66491	-5.9189	-4.54558	-4.9665	-5.09826	-4.49969	-7.19133	-4.92436	-1.30523
1448152_at	Igf2	insulin-like growth factor 2	-1.57855	-2.03442	-4.7566	-5.18193	-5.53996	-8.41088	-4.4927	-10.1655	-7.17461	1.11354
1449054_a_at	Pcbp4	poly(rC) binding protein 4	-2.01731	-3.45376	-6.21082	-6.03738	-6.21227	-7.3231	-4.45427	-5.18497	-3.55854	-1.69008
1429038_at	Dda1	DET1 and DDB1 associated 1	-1.49496	-1.45439	-2.16123	-2.06449	-2.11941	-2.19233	-4.44722	-4.91042	-3.44307	-2.08925
1416006_at	Mdk	midkine	-1.79746	-1.88851	-2.58421	-3.11427	-3.30696	-2.97431	-4.44323	-5.51156	-3.71002	1.22263
1435162_at	Prkg2	protein kinase, cGMP-dependent, type II	-2.17112	-2.54704	-6.21336	-5.71131	-5.73769	-6.81016	-4.42987	-6.616	-4.49982	-1.13941
1441051_at	Trim27	tripartite motif-containing 27	-1.37742	-1.69445	-1.89627	-1.63459	-1.66728	-1.63512	-4.41401	-7.78557	-5.39808	-3.78547
1421183_at	Tex12	testis expressed gene 12	-4.41999	-4.33605	-3.93185	-4.44555	-4.8742	-3.00911	-4.40974	-7.52992	-5.23052	1.0474
1433733_a_at	Cry1	cryptochrome 1 (photolyase-like)	-2.64496	-3.32083	-3.50402	-2.8423	-2.97229	-3.83815	-4.40811	-6.83268	-4.73077	-1.32624
1426400_a_at	Capns1	calpain, small subunit 1	-1.05191	1.07368	-1.58249	-1.55029	-1.58249	-2.22717	-4.40504	-6.34323	-4.33316	-1.55364
1450055_at	Vsnl1	visinin-like 1	-2.2767	-2.63095	-3.03274	-3.07369	-3.27026	-2.45301	-4.40481	-6.46984	-4.44086	-1.56412
1449184_at	Pglyrp1	peptidoglycan recognition protein 1	-1.59261	-2.48413	-5.14811	-5.28843	-5.60819	-4.67598	-4.38752	-4.36652	-3.06924	2.18663
1427866_x_at	Hbb-b2		-6.9111	-7.55673	-6.12735	-5.1358	-5.46421	-13.1818	-4.38661	-8.34341	-5.83501	-3.22498
1442434_at	D8Ertd82e	DNA segment, Chr 8, ERATO Doi 82, expressed	-1.14826	-1.36171	-2.00726	-1.87037	-1.91572	-2.08075	-4.37354	-4.3645	-3.06126	-2.99822
1436168_at	C730029A08Rik	RIKEN cDNA C730029A08 gene	-1.65612	-1.50229	-2.13597	-2.14897	-2.21642	-2.18685	-4.37307	-4.43896	-3.13547	-1.06175
1439753_x_at	Six4	sine oculis-related homeobox 4 homolog (Drosophila)	-1.77614	-2.81489	-3.18764	-2.73927	-2.87479	-2.64818	-4.37076	-4.05824	-2.80543	-2.64957
1421405_at	Zim1	zinc finger, imprinted 1	-1.44545	-2.21326	-3.47517	-3.76626	-3.95441	-3.85798	-4.35847	-4.69612	-3.33043	-1.24636
1427238_at	Fbxo15	F-box protein 15	-3.32994	-4.58717	-2.80648	-3.68427	-3.87706	-2.76544	-4.35582	-5.55	-3.77894	-1.17824
1439065_x_at	Gm13152	Predicted gene, OTTMUSG00000010173 (OTTMUSG00000010173), mRNA	-3.04398	-3.39774	-3.27842	-3.38986	-3.57404	-5.03045	-4.35349	-4.87497	-3.43875	-9.39848
1426673_at	Cdh3	cadherin 3	-2.20723	-2.79994	-3.27544	-2.71032	-2.82234	-3.56955	-4.34568	-5.57548	-3.82648	-5.49025
1437528_x_at	A730017C20Rik	RIKEN cDNA A730017C20 gene	-1.13957	-1.15745	-1.45782	-1.5159	-1.54616	-1.7271	-4.33535	-4.79816	-3.40907	-6.62545
1428361_x_at	Hba-a1 /// Hba-a2	hemoglobin alpha, adult chain 1 /// hemoglobin alpha, adult chain 2	-9.2333	-8.21364	-6.73049	-4.55367	-4.9813	-7.06214	-4.33484	-5.93975	-4.13285	-32.0864
1453223_s_at	Dppa2	developmental pluripotency associated 2	-8.06122	-8.37855	-2.87169	-2.93634	-3.14789	-2.92577	-4.31917	-5.45725	-3.67746	-1.1164
1433988_s_at	C230098O21Rik	RIKEN cDNA C230098O21 gene	-1.61401	-1.98297	-4.12261	-3.66115	-3.85318	-4.82393	-4.3143	-6.4592	-4.43403	-1.52882
1427115_at	Myh3	myosin, heavy polypeptide 3, skeletal muscle, embryonic	-3.41624	-3.28954	-3.13403	-3.05177	-3.24964	-3.13905	-4.3082	-5.05287	-3.51654	-5.80668
1436158_at	Eif4ebp2	eukaryotic translation initiation factor 4E binding protein 2	-1.82006	-2.32044	-2.31567	-2.19051	-2.27034	-2.31108	-4.3078	-3.53303	-2.55749	-1.21009
1424624_at	2900011O08Rik	RIKEN cDNA 2900011O08 gene	-3.05794	-4.32296	-5.6574	-5.94856	-6.03063	-7.11239	-4.30732	-5.93125	-4.11926	-6.25849
1450292_a_at	Hormad1	HORMA domain containing 1 /// similar to HORMA domain containing 1 /// predicted gene, OTTMUSG00000023281	-3.17271	-2.89753	-5.93824	-4.87241	-5.22863	-5.3159	-4.30481	-6.53658	-4.47804	-1.31778
1435381_at	Atat1	RIKEN cDNA 2610110G12 gene	-1.22927	-1.24378	-1.73572	-2.18941	-2.26894	-1.85689	-4.29015	-5.02142	-3.49445	3.21546
1438866_at	Grin3a	glutamate receptor ionotropic, NMDA3A	-2.47149	-1.74879	-2.09399	-2.01017	-2.06171	-2.3549	-4.2677	-3.43622	-2.48461	2.61364
1416910_at	Dnajc15	DnaJ (Hsp40) homolog, subfamily C, member 15	-1.2264	-1.69229	-2.90613	-2.60728	-2.72454	-3.31682	-4.26712	-3.08593	-2.2568	-1.92771
1426959_at	Bdh1	3-hydroxybutyrate dehydrogenase, type 1	-1.92589	-1.84089	-1.95283	-1.71446	-1.75347	-4.17135	-4.26052	-6.38335	-4.36078	-73.3477
1416077_at	Adm	adrenomedullin	-4.60045	-5.86877	-3.88631	-3.99443	-4.18722	-3.60703	-4.25802	-6.52776	-4.46455	-2.57205
1448510_at	Efna1	ephrin A1	-1.81157	-2.55685	-2.26618	-2.43612	-2.5276	-3.50664	-4.24563	-4.93096	-3.46727	-4.2736
1424838_at	A330049M08Rik	RIKEN cDNA A330049M08 gene	-3.55068	-3.24366	-5.02134	-4.18944	-4.56598	-5.44704	-4.2263	-4.91085	-3.44521	-1.76117
1417553_at	Plac1	placental specific protein 1	-4.32377	-5.53643	-5.29685	-5.26518	-5.60597	-4.72465	-4.21849	-4.38146	-3.08424	-2.35599
1428942_at	Mt2	metallothionein 2	-1.1507	-1.57265	-2.25495	-1.9888	-2.05093	-2.72267	-4.21549	-4.19064	-2.91493	-9.53168
1422914_at	Sp5	trans-acting transcription factor 5	-3.2232	-5.00848	-11.6105	-9.62413	-9.46043	-9.95912	-4.20657	-4.35031	-3.05715	-1.50978
1454881_s_at	Upk3b	uroplakin 3B	-2.01808	-1.86456	-2.68311	-3.19709	-3.39029	-3.93838	-4.20635	-5.51333	-3.7148	-2.93865
1428903_at	Dem1	defects in morphology 1 homolog (S. cerevisiae)	-1.06978	-1.18848	-1.04947	-1.15965	-1.17922	-1.03678	-4.20548	-5.55706	-3.79911	-2.46312
1451322_at	Cmbl	carboxymethylenebutenolidase-like (Pseudomonas)	-1.28314	-1.81243	-1.86333	-2.05485	-2.10884	-1.42491	-4.20482	-3.52315	-2.54619	-113.138
1450782_at	Wnt4	wingless-related MMTV integration site 4	-1.21516	-1.54117	-2.27961	-2.3249	-2.41436	-2.19663	-4.19764	-3.98683	-2.76654	-1.03034
1452751_at	Ebf3	early B-cell factor 3	-2.85722	-2.47468	-2.89493	-2.31059	-2.39996	-3.30008	-4.18613	-5.26226	-3.6022	-1.6803
1422673_at	Prkd1	protein kinase D1	-3.17039	-4.04618	-5.00609	-4.91112	-5.29963	-4.42833	-4.1808	-4.58599	-3.21298	-1.36491
1416618_at	Ppox	protoporphyrinogen oxidase	-1.3929	-1.40507	-2.22499	-2.36191	-2.44552	-2.45366	-4.17477	-4.14915	-2.88383	-1.87793
1435578_s_at	Dab1	disabled homolog 1 (Drosophila)	-2.20789	-4.50316	-5.26079	-5.73321	-5.80583	-5.21177	-4.1733	-6.80546	-4.69715	-1.89674
1429805_at	Myo1a	myosin IA	-2.39752	-2.73222	-2.32576	-2.29932	-2.3862	-2.40168	-4.16943	-4.70399	-3.33472	-1.49323
1418211_at	Oca2	oculocutaneous albinism II	-1.44283	-1.79104	-2.34185	-2.39083	-2.48617	-1.99277	-4.16559	-3.48329	-2.51623	-1.44111
1455380_at	Pcyox1l	prenylcysteine oxidase 1 like	-1.2853	-1.57257	-1.83639	-1.47229	-1.50083	-1.87625	-4.16517	-3.33723	-2.41744	-1.18324
1457110_at	Pank1	pantothenate kinase 1	-1.3648	-1.97533	-2.06973	-2.12344	-2.18185	-2.12024	-4.16282	-4.64833	-3.29308	-1.36057
1428923_at	Ppp1r3g	protein phosphatase 1, regulatory (inhibitor) subunit 3G	-1.26751	-3.47245	-5.48708	-5.88845	-5.99971	-4.89478	-4.15577	-5.33951	-3.63944	-1.21251
1448889_at	Slc38a4	solute carrier family 38, member 4	-2.08584	-3.54241	-5.52616	-4.62194	-5.00488	-4.89871	-4.14239	-7.69424	-5.31999	-1.86728
1423571_at	S1pr1	sphingosine-1-phosphate receptor 1	-3.14159	-3.00571	-4.31121	-4.86232	-5.13556	-5.29738	-4.14207	-8.17632	-5.76453	-2.91927
1420739_at	Cntn3	contactin 3	-2.52912	-3.44964	-3.78679	-3.8441	-4.05821	-2.90483	-4.13993	-5.3724	-3.64961	-5.53875
1440495_at	Rmst	rhabdomyosarcoma 2 associated transcript (non-coding RNA)	-1.67645	-2.62053	-3.47143	-3.4982	-3.71726	-3.16702	-4.13752	-5.72022	-3.88552	1.4532
1434427_a_at	Rnf157	ring finger protein 157	-2.37716	-3.87859	-3.16821	-2.54334	-2.65283	-3.12293	-4.1334	-5.25488	-3.5961	-1.51763
1423582_at	Dmrt1	doublesex and mab-3 related transcription factor 1	-6.12975	-6.14538	-5.12034	-6.17652	-6.33522	-5.8214	-4.13128	-7.46628	-5.19677	-1.81341
1456482_at	Pik3r3	phosphatidylinositol 3 kinase, regulatory subunit, polypeptide 3 (p55)	-1.17335	-2.41737	-3.02363	-2.80627	-2.93562	-3.7968	-4.1296	-5.70859	-3.87777	-1.65057
1432159_a_at	Tex13	testis expressed gene 13	-2.45997	-2.38782	-2.69851	-3.37911	-3.56711	-2.49953	-4.12842	-4.3302	-3.04297	-4.51884
1447839_x_at	Adm	adrenomedullin	-4.01215	-5.7518	-3.6431	-3.47312	-3.67168	-3.40482	-4.12652	-7.46727	-5.19677	1.20636
1417017_at	Cyp17a1	cytochrome P450, family 17, subfamily a, polypeptide 1	1.20764	-1.21114	-1.90413	-1.69778	-1.7385	-2.14285	-4.1254	-3.00476	-2.20827	-2.57296
1457115_at	Gm10643	predicted gene, ENSMUSG00000074215	-1.0895	-1.52979	-2.01341	-1.88273	-1.92547	-2.54353	-4.12191	-7.65682	-5.30197	-1.44169
1449441_a_at	Wbp1	WW domain binding protein 1	-1.30559	-1.51586	-2.50814	-2.32529	-2.41526	-2.98283	-4.09959	-4.9224	-3.44754	-2.61905
1423229_at	Inpp5e	inositol polyphosphate-5-phosphatase E	-1.03805	-1.15201	-1.34904	-1.24286	-1.2694	-1.21226	-4.09455	-3.16133	-2.29541	-4.06865
1436357_at	Gm10374	predicted gene, ENSMUSG00000072593	-1.00505	-1.64121	-1.26654	-1.48349	-1.5124	1.08781	-4.09226	-4.09265	-2.84085	-7.20659
1453375_at	4930422N03Rik	RIKEN cDNA 4930422N03 gene	-2.80791	-3.45968	-3.37792	-3.41689	-3.63255	-4.31203	-4.09218	-5.08003	-3.52444	-2.43827
1448382_at	Ehhadh	enoyl-Coenzyme A, hydratase/3-hydroxyacyl Coenzyme A dehydrogenase	-1.7797	-1.74729	-2.81264	-2.23413	-2.31433	-1.91181	-4.08812	-4.23291	-2.93466	-1.5058
1434957_at	Cdon	cell adhesion molecule-related/down-regulated by oncogenes	-1.62241	-1.76027	-1.9882	-2.30944	-2.39638	-1.9753	-4.08492	-3.90919	-2.71336	3.65033
1453366_at	Tdrkh	tudor and KH domain containing protein	-2.42469	-2.90811	-2.37332	-2.36476	-2.45236	-2.63203	-4.08141	-4.24177	-2.94991	-9.44608
1455210_at	Zhx2	zinc fingers and homeoboxes 2	-1.09237	-1.42365	-1.82986	-1.68012	-1.72204	-2.17651	-4.07793	-4.37832	-3.08077	1.28636
1436238_at	Lgi3	leucine-rich repeat LGI family, member 3	-1.03882	-1.97812	-2.20493	-2.41875	-2.51773	-2.0082	-4.07377	-4.14345	-2.88354	-1.1122
1424643_at	Tcof1	Treacher Collins Franceschetti syndrome 1, homolog	-1.56641	-1.76119	-1.62478	-1.77988	-1.8192	-1.14947	-4.07065	-3.08778	-2.25758	-3.18724
1452904_at	1700026L06Rik	RIKEN cDNA 1700026L06 gene	-1.46665	-2.46999	-2.83813	-2.86972	-3.01815	-4.93641	-4.05655	-3.93739	-2.73517	-1.85223
1422655_at	Ptch2	patched homolog 2	-1.84318	-1.95296	-2.56283	-2.37292	-2.47577	-3.11456	-4.05592	-4.09107	-2.84013	-1.41558
1426052_at	Mlh3	mutL homolog 3 (E coli)	-1.05214	-1.22764	-1.41422	-1.21398	-1.2379	-1.47555	-4.05109	-2.99589	-2.20097	2.65648
1450961_a_at	Tceal3 /// Tceal5 /// Tceal6	transcription elongation factor A (SII)-like 3 /// transcription elongation factor A (SII)-like 5 /// transcription elongation factor A (SII)-like 6	-1.81924	-3.28084	-2.3186	-2.86791	-3.01459	-3.88858	-4.03634	-4.92584	-3.44964	-1.17758
1436019_a_at	Trappc1	trafficking protein particle complex 1	-1.33533	-1.59228	-1.75345	-2.21494	-2.29085	-1.68633	-4.02912	-3.43019	-2.48429	1.21705
1454138_a_at	Stk31	serine threonine kinase 31	-6.11668	-5.61049	-3.97668	-4.03462	-4.25284	-4.15762	-4.02777	-5.50023	-3.70049	-3.40137
1427677_a_at	Sox6	SRY-box containing gene 6	-2.34328	-2.07476	-2.1611	-2.63212	-2.73061	-2.60826	-4.02172	-6.33366	-4.31139	1.02457
1460523_at	Gm9777	predicted gene, ENSMUSG00000042969	-1.17122	-1.18618	-1.45484	-1.45643	-1.48818	-1.74175	-4.02044	-3.28386	-2.38646	2.75342
1451631_at	Rprd1a	regulation of nuclear pre-mRNA domain containing 1A	-1.52785	-2.012	-3.09396	-2.2197	-2.2939	-2.79175	-4.01788	-4.65776	-3.32584	3.01331
1416585_at	Ruvbl1	RuvB-like protein 1	-1.52916	-1.4558	-1.04042	-1.27828	-1.30532	-1.41691	-4.01747	-4.01874	-2.7949	-1.05273
1422798_at	Cntnap2	contactin associated protein-like 2	-2.67293	-3.29472	-2.42253	-2.69425	-2.7966	-2.34275	-4.01721	-5.00769	-3.48077	-1.01501
1417611_at	Tmem37	transmembrane protein 37	-1.32448	-1.71829	-1.7423	-1.96321	-2.01688	-1.46207	-4.01576	-4.45744	-3.1504	-1.1443
1426530_a_at	Klhl5	kelch-like 5 (Drosophila)	-1.97247	-2.27712	-2.19368	-2.37759	-2.47583	-2.30913	-4.01039	-5.57286	-3.80484	-1.76302
1418709_at	Cox7a1	cytochrome c oxidase, subunit VIIa 1	1.21536	-1.66576	-2.79895	-2.72442	-2.8581	-2.76307	-3.99792	-7.1252	-4.8775	-3.69535
1426657_s_at	Gm8096 /// Phgdh		-1.21127	-1.18043	-1.56883	-1.61151	-1.64589	-1.57415	-3.99255	-5.36381	-3.64881	-1.05208
1441813_at	Gm9484	predicted gene, 670358	-1.15961	-1.86017	-2.65743	-2.61574	-2.72683	-2.65208	-3.98949	-3.91913	-2.72064	-3.0316
1448221_at	Ddx39b	HLA-B-associated transcript 1A	-1.58545	-1.32657	-2.58685	-1.89208	-1.93324	-5.1907	-3.98862	-5.60675	-3.85714	-2.20787
1430269_at	Mybphl	myosin binding protein H-like	-1.37994	-1.94058	-2.35215	-2.40169	-2.50898	-3.19093	-3.96565	-4.80528	-3.41254	-2.82775
1435750_at	Gchfr	GTP cyclohydrolase I feedback regulator	-3.34662	-5.05187	-3.24503	-4.52006	-4.96211	-3.28117	-3.96299	-5.7508	-3.89587	5.60602
1438273_at	Gm13718		-2.97543	-2.72959	-3.07682	-3.17603	-3.37713	-2.80322	-3.95597	-3.13297	-2.28008	1.96149
1449077_at	Ahsp	erythroid associated factor	-4.06131	-4.53591	-5.74703	-4.28852	-4.72426	-5.35348	-3.9513	-5.34821	-3.64876	1.27138
AFFX-DapX-5_at	---		1.84072	1.27078	-2.70307	-2.28307	-2.36204	-3.40363	-3.93651	-6.0401	-4.20098	-1.40729
1421498_a_at	2010204K13Rik	RIKEN cDNA 2010204K13 gene	-1.86355	-2.67212	-4.30807	-3.61917	-3.817	-4.76816	-3.93493	-4.19821	-2.92429	1.07183
1419709_at	Stfa3	stefin A1 /// stefin A3	-4.31079	-3.71605	-3.94683	-3.43272	-3.63964	-4.4115	-3.93088	-6.67524	-4.54579	-2.66332
1438784_at	Bcl11b	B-cell leukemia/lymphoma 11B	-1.54164	-1.54164	-2.17444	-2.10307	-2.16409	-2.1011	-3.92426	-4.74178	-3.35802	-1.65255
1422513_at	Ccnf	cyclin F	-2.53374	-2.79953	-2.02491	-2.04647	-2.10007	-1.98348	-3.923	-4.07273	-2.82008	1.09226
1440488_at	---		-2.51467	-2.99508	-2.95322	-3.00725	-3.21509	-4.03569	-3.90637	-3.97257	-2.7495	-1.68008
1450254_at	Tert	telomerase reverse transcriptase	-1.62328	-1.81611	-1.83006	-1.71955	-1.75781	-2.17297	-3.9001	-2.99749	-2.20274	1.00208
1451260_at	Aldh1b1	aldehyde dehydrogenase 1 family, member B1	-1.3032	-2.45368	-3.21667	-3.31718	-3.52804	-2.88697	-3.89641	-3.10876	-2.26556	-3.96108
1416043_at	Nasp	nuclear autoantigenic sperm protein (histone-binding)	-6.58495	-10.9276	-6.31423	-6.11919	-6.30365	-6.03726	-3.89564	-5.43781	-3.67369	-1.9262
1429330_at	Gabra4	gamma-aminobutyric acid (GABA-A) receptor, subunit alpha 4	-2.18105	-1.83455	-3.02222	-3.31489	-3.51547	-2.47752	-3.89536	-3.29785	-2.39574	-1.98773
1424448_at	Trim6	tripartite motif-containing 6	-2.05382	-2.67551	-2.82696	-3.24186	-3.4205	-2.31004	-3.88662	-3.45721	-2.50093	-1.38319
1422612_at	Hk2	hexokinase 2	-1.21518	-2.46352	-2.96048	-3.03138	-3.22699	-3.04583	-3.86668	-4.67224	-3.32856	-2.49665
1428536_at	Kcng4	potassium voltage-gated channel, subfamily G, member 4	-1.03175	-1.63202	-4.50218	-4.86418	-5.21531	-3.04827	-3.84314	-4.27088	-2.99842	-14.9246
1434278_at	Mtm1	X-linked myotubular myopathy gene 1	-3.70569	-4.26478	-7.79437	-7.39488	-7.47756	-8.59662	-3.8367	-9.96436	-6.9342	1.0294
1424048_a_at	Cyb5r1	cytochrome b5 reductase 1	1.12245	-1.31623	-1.3414	-1.31902	-1.35733	-1.45474	-3.83239	-4.17423	-2.9067	-3.02501
1423808_at	Wrap53	WD repeat domain 79	-1.26504	-1.56378	-1.84771	-1.82394	-1.87159	-2.24558	-3.82594	-5.42939	-3.67283	1.25218
1439833_at	2013-09-03	septin 3	-2.25761	-3.18283	-3.57158	-3.46737	-3.6702	-3.71852	-3.81624	-3.6592	-2.61333	-1.69235
1429759_at	Rps6ka6	ribosomal protein S6 kinase polypeptide 6	-2.42238	-2.6968	-2.58604	-2.10872	-2.17117	-2.98662	-3.81467	-5.29486	-3.62209	-1.71416
1425646_at	Nmrk1	cDNA sequence BC016495	-1.59231	-2.11937	-2.11964	-1.99396	-2.05419	-2.03531	-3.8143	-4.44889	-3.14122	1.82479
1435083_at	Ctxn1	cortexin 1	-1.0023	-1.26237	-3.10264	-3.1792	-3.38269	-3.11702	-3.81387	-3.98695	-2.76802	1.26311
1435606_at	Gal3st4 /// Gpc2	galactose-3-O-sulfotransferase 4	1.01273	-1.60771	-1.75392	-1.60771	-1.64171	-1.86705	-3.81335	-4.3645	-3.06411	-2.58921
1440534_at	6330403A02Rik	predicted gene, ENSMUSG00000056615	-2.27474	-2.80788	-3.35288	-3.61475	-3.79973	-3.50259	-3.81013	-5.88558	-4.06336	-2.47929
1451269_at	Pdzd11	PDZ domain containing 11	-1.29582	-1.40645	-1.84631	-2.06534	-2.12025	-1.43034	-3.80568	-4.37717	-3.07931	-1.39348
1423916_s_at	Mlf2	similar to Myeloid leukemia factor 2 /// myeloid leukemia factor 2	-1.07444	-1.30698	-4.7239	-3.43288	-3.64677	-4.08674	-3.79958	-6.42449	-4.39602	-1.15036
1425092_at	Cdh10	cadherin 10	-4.96849	-4.65851	-5.4051	-4.76691	-5.03677	-5.03677	-3.79765	-5.88635	-4.09053	-1.80042
1439889_at	Scn8a	sodium channel, voltage-gated, type VIII, alpha	-1.45619	-1.51371	-1.83189	-1.98349	-2.03952	-2.53105	-3.78938	-3.65394	-2.61124	-1.2876
1448554_s_at	Myh6 /// Myh7	myosin, heavy polypeptide 6, cardiac muscle, alpha /// myosin, heavy polypeptide 7, cardiac muscle, beta	-2.31949	-2.86327	-2.81432	-2.52512	-2.63823	-2.90463	-3.78005	-5.07286	-3.52094	-6.69677
1452119_at	Rrp1b	ribosomal RNA processing 1 homolog B (S. cerevisiae)	-1.68379	-2.06701	-1.6495	-1.77037	-1.8104	-1.65254	-3.77791	-4.25595	-2.98917	-4.16001
1416184_s_at	Hmga1 /// Hmga1-rs1	high mobility group AT-hook 1 /// high mobility group AT-hook I, related sequence 1	-2.66636	-3.01145	-5.92884	-5.78734	-5.83699	-5.31995	-3.77366	-4.7264	-3.35207	-2.09931
1421011_at	Hsd17b11	hydroxysteroid (17-beta) dehydrogenase 11	-1.91714	-2.67585	-2.56602	-2.54762	-2.65591	-1.29858	-3.77085	-4.79605	-3.40785	2.02176
1449283_a_at	Mapk12	mitogen-activated protein kinase 12	-1.10847	-1.54345	-2.69425	-2.58779	-2.69425	-3.85531	-3.76958	-3.08597	-2.25741	-1.8604
1422933_at	Xlr5a /// Xlr5b /// Xlr5c	X-linked lymphocyte-regulated 5A /// X-linked lymphocyte-regulated 5B /// X-linked lymphocyte-regulated 5C	-3.3402	-2.03185	-3.04254	-2.94278	-3.15586	-3.98761	-3.76825	-3.28799	-2.39236	-5.86955
1429787_x_at	Zwint	ZW10 interactor	-1.57754	-2.31388	-1.79146	-2.06488	-2.11973	-2.26278	-3.76404	-4.12245	-2.85836	1.84644
1432011_at	---	RIKEN cDNA 2900052L18 gene	-1.39249	-1.66081	-2.22224	-2.19466	-2.27544	-2.38074	-3.75663	-3.88028	-2.7024	-1.22279
1435497_at	5730590G19Rik	RIKEN cDNA 5730590G19 gene /// hypothetical protein LOC100047683	-1.92587	-2.25111	-1.49538	-1.70215	-1.74132	-1.51537	-3.75305	-4.65301	-3.29812	-1.5506
1416345_at	Timm8a1	predicted gene, ENSMUSG00000045455 /// translocase of inner mitochondrial membrane 8 homolog a1 (yeast)	-2.04233	-2.94452	-3.34689	-3.01041	-3.21975	-3.79086	-3.74552	-4.78498	-3.40716	-1.15864
1421534_at	Dfna5	hypothetical LOC14210	-2.02404	-1.6566	1.32439	1.08554	1.25482	1.13387	-3.73862	-3.2766	-2.37484	-1.88989
1421331_at	Hs3st3b1	heparan sulfate (glucosamine) 3-O-sulfotransferase 3B1	-2.05313	-1.18698	-1.66799	-1.69824	-1.73918	-1.76326	-3.72643	-3.57753	-2.57895	-2.01051
1429567_at	Rassf10	Ras association (RalGDS/AF-6) domain family (N-terminal) member 10	-4.66988	-6.76011	-6.98793	-6.44613	-6.45142	-6.91043	-3.71923	-5.11189	-3.53608	-1.35753
1416049_at	Gldc	glycine decarboxylase	-2.9939	-3.15682	-4.37211	-3.9851	-4.16917	-3.4942	-3.71713	-4.47811	-3.16526	-8.43197
1429850_x_at	Alkbh4	alkB, alkylation repair homolog 4 (E. coli)	-1.261	-1.44783	-1.5045	-1.49733	-1.52317	-1.59321	-3.71368	-3.24754	-2.35678	-3.53657
1455717_s_at	Daam2	dishevelled associated activator of morphogenesis 2	-1.16379	-1.14607	-2.07574	-2.0137	-2.0661	-1.78616	-3.70901	-5.08628	-3.52781	1.76655
1439380_x_at	Meg3	maternally expressed 3	-1.0429	-1.38533	-1.76634	-1.83794	-1.89041	-2.04437	-3.70545	-3.53095	-2.55332	1.04551
1420603_s_at	Raet1a /// Raet1b /// Raet1c /// Raet1d /// Raet1e		-2.16348	-3.65094	-4.52705	-4.35728	-4.80505	-5.02447	-3.69608	-5.79815	-3.99339	1.00172
1428952_at	Pdia2	protein disulfide isomerase associated 2	-1.07183	-1.56755	-2.03565	-1.76107	-1.7981	-2.28227	-3.69573	-6.27294	-4.28841	-1.52879
1433551_at	Vat1l	vesicle amine transport protein 1 homolog-like (T. californica)	-3.64417	-3.82712	-4.62719	-4.72577	-5.02411	-4.67732	-3.69511	-4.40182	-3.10258	-1.08867
1457310_x_at	Scrt2	scratch homolog 2, zinc finger protein (Drosophila)	-1.49745	-1.77027	-2.23276	-2.30301	-2.38917	-2.77946	-3.68921	-4.13896	-2.87421	-4.92378
1456266_at	Gm6109 /// Gm7429 /// Rpl30		-1.27895	-1.32386	-1.11722	-1.07012	-1.05279	-1.23758	-3.67964	-2.90676	-2.15843	-1.00516
1418147_at	Tfap2c	transcription factor AP-2, gamma	-2.14546	-2.80701	-2.66622	-2.54018	-2.65275	-3.95528	-3.67741	-3.36874	-2.43456	-1.66025
1426654_at	Zc3hc1	zinc finger, C3HC type 1	-1.36428	-1.19983	-1.31568	-1.47494	-1.50394	-1.48054	-3.67659	-4.36997	-3.07072	-7.0531
1454969_at	Lypd6	LY6/PLAUR domain containing 6	-2.9067	-3.67562	-3.80443	-3.74892	-3.92851	-3.84391	-3.66754	-4.58717	-3.21471	-1.81827
1434237_at	Upk3b	uroplakin 3B	-1.99611	-1.82229	-3.36031	-3.03195	-3.22786	-3.50802	-3.65909	-3.39915	-2.46602	-1.87964
1429138_at	Npas3	neuronal PAS domain protein 3	-2.67506	-6.62976	-6.4178	-7.79129	-7.87859	-8.09731	-3.6586	-5.84258	-4.01968	-1.93725
1453125_at	Sox11	SRY-box containing gene 11	-1.93716	-1.67387	-1.73884	-1.81412	-1.86001	-1.73165	-3.65763	-3.20077	-2.31971	-3.70548
1457843_at	Lypd6	LY6/PLAUR domain containing 6	-3.8786	-3.48202	-3.67946	-3.52324	-3.73437	-5.2911	-3.65412	-8.41577	-5.91223	1.09246
1449376_at	Nicn1	nicolin 1	-1.4002	1.03962	-1.77214	-1.70436	-1.74276	-2.04859	-3.65271	-4.13519	-2.86739	4.66962
1430130_at	Vwce	von Willebrand factor C and EGF domains	1.02475	-1.79252	-1.89998	-2.02196	-2.07265	-1.90072	-3.64811	-4.08076	-2.82925	1.00832
1416175_a_at	Vdac3	voltage-dependent anion channel 3	-1.40304	-1.57047	-1.24163	-1.45238	-1.48451	-1.45835	-3.64334	-4.50522	-3.18844	1.42592
1428402_at	Zcchc3	zinc finger, CCHC domain containing 3	-2.1967	-2.23751	-4.26618	-4.13087	-4.41867	-3.27572	-3.64264	-5.27808	-3.61748	-2.90235
1436845_at	Axin2	axin2	-1.48918	-1.7357	-2.66757	-2.58981	-2.69727	-2.97072	-3.64228	-4.34606	-3.04977	-2.57659
1438980_x_at	Pm20d1	peptidase M20 domain containing 1	1.18033	-1.26247	-2.06749	-1.20572	-1.22735	-3.02827	-3.63606	-5.32135	-3.63606	1.14754
1418090_at	Plvap	plasmalemma vesicle associated protein	-4.35204	-3.72287	-2.61195	-2.66132	-2.77415	-2.52321	-3.62445	-4.07615	-2.82082	-3.50738
1430204_at	5033425G24Rik	RIKEN cDNA 5033425G24 gene	-1.47366	-1.79269	-1.96654	-1.95901	-2.01329	-2.4394	-3.62091	-3.6518	-2.61101	2.53109
1449046_a_at	Josd2	Josephin domain containing 2	-1.09441	-1.46951	-1.78747	-1.69026	-1.73235	-1.6661	-3.61579	-3.93558	-2.73489	-1.00959
1419169_at	Mapk6	mitogen-activated protein kinase 6	-1.08832	-1.40839	-1.98372	-1.8989	-1.94225	-1.2271	-3.6137	-4.1662	-2.89756	-1.51256
1429276_at	Trank1	lupus brain antigen 1	-1.72501	-1.55164	-2.45104	-2.51789	-2.62713	-2.85371	-3.61305	-4.15809	-2.88949	-1.66064
1448163_at	Gnpda1	glucosamine-6-phosphate deaminase 1	-1.1949	-1.80294	-2.33885	-2.39087	-2.48878	-1.44185	-3.61121	-3.53768	-2.56279	-1.23635
1448194_a_at	H19	H19 fetal liver mRNA	-1.24496	-1.51513	-4.38749	-4.29131	-4.72976	-3.7431	-3.61047	-4.75137	-3.37594	-4.18464
1417184_s_at	Beta-s /// Hbb-b1 /// Hbb-b2	hemoglobin, beta adult major chain /// hemoglobin, beta adult minor chain	-8.18798	-6.11207	-4.29764	-4.05622	-4.26569	-3.72348	-3.60506	-4.34991	-3.05625	-2.59247
1425260_at	Alb	albumin	-2.9419	-3.52851	-2.7358	-3.04987	-3.23622	-2.51557	-3.60275	-4.20227	-2.92516	-5.3567
1449008_at	Tulp3	tubby-like protein 3	-1.46278	-1.86735	-2.02441	-2.18	-2.25072	-2.20588	-3.59719	-3.79564	-2.66209	-1.76665
1449481_at	Slc25a13	solute carrier family 25 (mitochondrial carrier, adenine nucleotide translocator), member 13	-1.80513	-1.76872	-1.66674	-2.05946	-2.1161	-2.2546	-3.59381	-3.67359	-2.61938	1.2816
1428705_at	1700007K13Rik	RIKEN cDNA 1700007K13 gene	-3.09692	-4.0296	-3.07012	-2.95858	-3.16388	-3.17078	-3.59347	-4.384	-3.09023	-1.42626
1419487_at	Mybph	myosin binding protein H	-1.95335	-1.91852	-1.91854	-1.96669	-2.02457	-1.64227	-3.59345	-4.66745	-3.32782	1.20344
1423123_at	Rad54l	RAD54 like (S. cerevisiae)	-2.49562	-2.40836	-1.39586	-1.59332	-1.62654	-2.17912	-3.58822	-8.06335	-5.58522	-6.62616
1423581_at	Nmt2	N-myristoyltransferase 2	-1.79494	-2.43906	-1.87225	-1.98934	-2.0516	-2.03497	-3.58803	-5.01576	-3.48884	-1.96799
1423294_at	Mest	mesoderm specific transcript	-2.12552	-3.02587	-4.58119	-4.25979	-4.66331	-3.79157	-3.5879	-4.06103	-2.80631	-1.28323
1459927_at	Mir425	RIKEN cDNA 4833445I07 gene	-1.39359	-1.28352	-1.67115	-1.68198	-1.725	-1.95637	-3.58685	-3.64481	-2.60912	-3.14734
1434170_at	Dcaf12l1	WD repeat domain 40B	-1.82479	-2.92909	-3.65699	-3.4404	-3.65109	-4.8048	-3.58443	-3.71776	-2.63961	-1.82754
1436194_at	Prelid2	PRELI domain containing 2	-1.32736	-2.23131	-2.35286	-2.39663	-2.49738	-2.50253	-3.5824	-4.00693	-2.77631	9.77944
1419729_at	Tex11	testis expressed gene 11	-1.9167	-1.84809	-1.80564	-2.04885	-2.10554	-1.89426	-3.58087	-4.35992	-3.05897	-1.21823
1439885_at	Hoxc5	homeo box C5	-1.42324	-1.67369	-2.12458	-2.17063	-2.242	-2.11513	-3.58077	-4.41539	-3.11484	-3.55536
1441313_x_at	Lhx9	LIM homeobox protein 9	-5.99714	-6.87583	-5.98819	-5.77661	-5.82502	-6.37013	-3.5735	-4.36906	-3.07028	1.42911
1435931_at	---		-1.6125	-2.58336	-1.91132	-2.01332	-2.06388	-2.06822	-3.57015	-3.56095	-2.56443	-3.3254
1418451_at	Gng2	guanine nucleotide binding protein (G protein), gamma 2	-2.04441	-2.4968	-2.55797	-2.80522	-2.93379	-2.71076	-3.5684	-6.24835	-4.26102	2.58493
1418780_at	Cyp39a1	cytochrome P450, family 39, subfamily a, polypeptide 1	-1.34207	-2.11383	-1.45978	-1.50505	-1.53283	-1.95614	-3.56473	-3.99813	-2.76985	-2.80652
1454607_s_at	LOC100047252 /// Psat1	phosphoserine aminotransferase 1	-2.89591	-3.54013	-2.87439	-2.76259	-2.89994	-3.01706	-3.56293	-2.65877	-1.99595	-3.94103
1437655_at	D430020J02Rik	RIKEN cDNA D430020J02 gene	-1.90128	-2.05323	-2.03095	-2.28675	-2.37202	-2.15748	-3.55133	-3.11459	-2.26991	-2.27728
1443205_at	D5Buc30e	DNA segment, Chr 5, Bucan 30 expressed	-1.65787	-1.94688	-2.35461	-2.95442	-3.16256	-2.21319	-3.55068	-4.62184	-3.24603	-1.44908
1433844_a_at	Dusp9	dual specificity phosphatase 9	-3.48967	-3.76538	-3.94471	-4.01586	-4.22829	-4.36362	-3.55049	-5.87621	-4.05497	1.10656
1453211_at	Ccdc89	coiled-coil domain containing 89	-1.95819	-2.82304	-2.51874	-2.87762	-3.02243	-2.91569	-3.54966	-4.38579	-3.09117	1.07386
1417293_at	Hs6st1	heparan sulfate 6-O-sulfotransferase 1 /// similar to heparan sulfate 6-sulfotransferase 1	-1.75195	-1.99086	-3.14726	-3.71845	-3.92229	-2.95221	-3.54741	-4.16256	-2.89471	1.29015
1435772_at	Kif21b	kinesin family member 21B	-1.80045	-1.84077	-2.14705	-2.3725	-2.4705	-2.26918	-3.54427	-6.2947	-4.30322	1.14489
1431792_a_at	Stk11ip	similar to serine/threonine kinase 11 interacting protein /// serine/threonine kinase 11 interacting protein	-1.23172	-1.84596	-2.03208	-1.87639	-1.92088	-2.04155	-3.53897	-3.83689	-2.68058	-2.38128
1422889_at	Pcdh18	protocadherin 18	-2.37244	-2.60051	-2.77363	-2.85433	-3.00003	-2.9522	-3.53675	-5.37746	-3.65156	-1.10199
1459183_at	---		1.14303	1.00651	-1.18196	-1.10638	-1.10515	-1.72924	-3.53461	-2.96925	-2.18409	1.26032
1442196_at	A930006K02Rik	RIKEN cDNA A930006K02 gene	-1.2736	-2.05728	-1.96928	-2.05728	-2.114	-2.0881	-3.53333	-3.44025	-2.48905	-1.53299
1435654_at	Ccdc14	coiled-coil domain containing 14	-1.85217	-2.17817	-1.97109	-2.11246	-2.17414	-2.28087	-3.5325	-3.82363	-2.66885	-2.03545
1437936_at	Ccdc160	RIKEN cDNA 6330534C20 gene	-2.31789	-2.36199	-2.19562	-2.61894	-2.72958	-2.13797	-3.52744	-5.55616	-3.78432	-3.51714
1420847_a_at	Fgfr2	fibroblast growth factor receptor 2	-2.36704	-2.99507	-3.91005	-3.80128	-4.00878	-3.58586	-3.52685	-4.77477	-3.39929	-1.53091
1418863_at	Gata4	GATA binding protein 4	-1.12828	1.08567	-2.33915	-2.74103	-2.87743	-3.06867	-3.52146	-5.46199	-3.68109	-4.62515
1436789_at	Ccnjl	cyclin J-like	-1.86942	-2.39194	-4.01096	-3.65073	-3.85041	-4.21936	-3.51978	-3.86129	-2.689	-4.23103
1438493_at	Pld6	phospholipase D family, member 6	-1.40632	-1.59097	-2.44026	-2.35108	-2.44026	-2.68812	-3.51478	-4.85393	-3.43371	-2.54683
1436310_at	Gemin5	gem (nuclear organelle) associated protein 5	-1.4324	-1.73654	-1.52447	-1.80059	-1.84656	-1.32809	-3.51308	-4.12964	-2.86195	-15.6753
1442769_at	Mybpc1	RIKEN cDNA 8030451F13 gene	-2.12771	-2.16792	-1.87176	-2.12771	-2.18691	-2.44019	-3.50682	-6.14978	-4.23743	-1.06241
1418370_at	Tnnc1	troponin C, cardiac/slow skeletal	-2.72208	-2.87074	-2.14071	-2.54507	-2.65294	-2.39891	-3.50263	-4.06708	-2.81151	3.02187
1454439_at	4833419G08Rik	RIKEN cDNA 4833419G08 gene	-2.29254	-3.07767	-5.10449	-4.49296	-4.92695	-5.43121	-3.50022	-7.99521	-5.54467	10.4796
1460038_at	Pou3f1	similar to long overlapping ORF; NH2 terminus uncertain /// POU domain, class 3, transcription factor 1	-3.48927	-3.61404	-4.32951	-4.09602	-4.33471	-4.34069	-3.49019	-4.32431	-3.04104	1.16805
1431226_a_at	Fndc4	fibronectin type III domain containing 4	-1.53169	-1.70243	-1.8346	-1.60519	-1.63833	-1.87791	-3.48957	-3.97707	-2.75207	-1.22824
1444571_at	---		-1.66309	-1.73946	-1.42565	-1.42052	-1.45669	-1.55233	-3.48615	-2.992	-2.19828	1.2201
1450417_a_at	Rps20	predicted gene, EG623568 /// predicted gene, EG625603 /// similar to 40S ribosomal protein S20 /// ribosomal protein S20	-1.45165	-1.36419	-1.02061	-1.02362	1.02412	1.04038	-3.48278	-3.82514	-2.669	-1.29275
1437103_at	Igf2bp2	insulin-like growth factor 2 mRNA binding protein 2	-1.57825	-1.90667	-2.23563	-2.16963	-2.23402	-2.26304	-3.4789	-4.02407	-2.79864	-1.11757
1420645_at	Pcgf2	polycomb group ring finger 2	-1.16899	-1.42527	-1.66857	-1.84008	-1.89542	-2.52585	-3.47678	-4.65311	-3.29947	-1.38031
1422557_s_at	Mt1	metallothionein 1	1.05294	-1.56865	-2.18592	-2.28483	-2.36651	-2.54378	-3.46888	-5.7672	-3.91689	-1.02605
1428111_at	Slc38a4	solute carrier family 38, member 4	-1.7413	-1.99844	-2.12634	-1.85877	-1.90627	-2.42907	-3.4651	-3.46456	-2.50351	-2.94795
1434671_at	B230337E12Rik	RIKEN cDNA B230337E12 gene	-1.77941	-2.19485	-2.296	-2.33607	-2.4244	-2.5683	-3.46406	-4.2848	-3.00974	1.17841
1453433_at	Wdr89	WD repeat domain 89	-2.04688	-1.52546	-1.17567	-1.22258	-1.24393	-1.31451	-3.46323	-3.29752	-2.39512	-1.57501
1420417_at	Sema3a	predicted gene, 100039963 /// hypothetical protein LOC100044161 /// sema domain, immunoglobulin domain (Ig), short basic domain, secreted, (semaphorin) 3A	-2.21157	-2.34995	-2.26806	-2.49445	-2.60743	-2.71211	-3.45903	-3.58227	-2.58427	-2.1591
1416895_at	Efna1	ephrin A1	-1.64931	-1.87539	-1.87318	-2.10135	-2.16054	-1.65543	-3.45705	-3.81757	-2.66823	-1.3526
1437502_x_at	Cd24a	CD24a antigen /// predicted gene, EG621324	-1.53577	-2.61104	-2.47578	-2.77177	-2.9101	-3.25884	-3.45418	-3.66799	-2.61677	1.51089
1446525_at	---		-4.81257	-2.93499	-2.65547	-2.88336	-3.0271	-2.13624	-3.45218	-4.08147	-2.83404	-1.57513
1426379_at	Eif4b	eukaryotic translation initiation factor 4B	-1.49944	-2.1284	-1.43107	-1.53146	-1.56419	-1.04951	-3.44416	-3.32674	-2.40985	1.22926
1454869_at	Dcaf12l1	WD repeat domain 40B	-2.49903	-3.10024	-3.84764	-3.47463	-3.67289	-2.70742	-3.44144	-5.95035	-4.13452	2.0983
1452650_at	Trim62	tripartite motif-containing 62	1.06848	-1.13536	-1.70905	-1.58938	-1.62263	-1.49634	-3.43921	-3.04153	-2.23027	-13.1319
1431163_at	2700046G09Rik	RIKEN cDNA 2700046G09 gene	-1.47519	-2.5686	-3.01583	-3.0421	-3.22924	-3.60715	-3.43577	-5.19873	-3.56254	1.04981
1427258_at	Trim24	tripartite motif-containing 24	-1.55503	-1.77415	-2.20066	-2.15416	-2.21909	-1.98332	-3.42393	-3.19387	-2.31603	-4.02061
1426758_s_at	Meg3	maternally expressed 3	-1.16335	-1.69939	-2.7516	-2.62985	-2.73041	-2.71647	-3.42075	-5.98505	-4.15678	1.28677
1435989_x_at	Krt8	keratin 8	-1.71562	-1.55132	-2.09447	-2.14889	-2.21025	-2.19455	-3.41217	-2.43694	-1.80422	-1.53061
1416107_at	Nsg2	neuron specific gene family member 2	-1.89735	-2.20659	-2.63743	-2.65568	-2.77098	-2.97481	-3.41048	-3.68071	-2.62291	-1.56157
1434116_at	Cbx2	chromobox homolog 2 (Drosophila Pc class)	-2.27682	-2.45116	-2.82802	-2.81243	-2.94208	-2.93862	-3.40528	-5.39784	-3.65597	-5.6189
1452591_a_at	Mzt2	family with sequence similarity 128, member B	-1.06492	-1.05241	-1.23225	-1.30623	-1.34393	-1.38647	-3.39646	-3.80282	-2.66407	1.03576
1436340_at	6430704M03Rik /// 9630041G16Rik	RIKEN cDNA 9630041G16 gene	-2.67465	-3.06757	-1.70669	-1.79806	-1.84137	-1.87704	-3.39062	-4.34224	-3.04479	-1.58266
1417476_at	Fbxw5	F-box and WD-40 domain protein 5	-1.20425	-1.44581	-1.74185	-1.80939	-1.85839	-2.1879	-3.38121	-4.99786	-3.47986	-1.26104
1422852_at	Cib2	calcium and integrin binding family member 2	-1.6171	-2.24639	-3.15327	-3.22191	-3.40332	-3.24514	-3.38014	-5.79217	-3.99282	1.01936
1438697_at	Tmem132c	transmembrane protein 132C	-1.09808	-1.52137	-1.65149	-1.62558	-1.65881	-1.74278	-3.37802	-3.87877	-2.69682	-1.99694
1460056_at	1700109F18Rik	RIKEN cDNA 1700109F18 gene	-1.72898	-1.07804	-2.05239	-2.11387	-2.17524	-2.17195	-3.37414	-4.46656	-3.1599	-3.60771
1416641_at	Lig1	ligase I, DNA, ATP-dependent	-2.15791	-2.04652	-1.65495	-1.67483	-1.71507	-1.51633	-3.37232	-2.95645	-2.18196	-1.10462
1455504_a_at	Mkrn1	makorin, ring finger protein, 1	-1.40463	-1.77314	-1.98102	-2.1844	-2.26195	-1.93127	-3.37189	-2.69293	-2.01572	-1.06684
1427082_at	Sdr42e1	short chain dehydrogenase/reductase family 42E, member 1	-2.69472	-2.15348	-2.65077	-2.40057	-2.50388	-2.44756	-3.3692	-4.73532	-3.35698	-13.0521
1436654_at	Gen1	Gen homolog 1, endonuclease (Drosophila)	-1.94551	-1.63552	-1.11281	-1.21631	-1.24017	-1.306	-3.36699	-3.36805	-2.43392	5.2915
1438989_s_at	B130021B11Rik	RIKEN cDNA B130021B11 gene	-3.89288	-5.25631	-4.92347	-5.02287	-5.36288	-6.16678	-3.36344	-4.12528	-2.86095	-3.00451
1455188_at	Ephb1	Eph receptor B1	-2.25069	-2.86081	-3.60398	-3.46664	-3.66779	-3.50559	-3.36053	-4.36868	-3.06928	1.01703
1423016_a_at	Gypa	glycophorin A	-5.49697	-5.41633	-6.28853	-6.32483	-6.40257	-6.88339	-3.35916	-7.02253	-4.79703	-1.24167
1448506_at	Serpina6	serine (or cysteine) peptidase inhibitor, clade A, member 6	1.22094	-3.3805	-4.11505	-3.98048	-4.16209	-4.42209	-3.35818	-3.75152	-2.65067	-1.32861
1458427_at	Brip1	BRCA1 interacting protein C-terminal helicase 1	-2.04031	-1.10735	-1.04624	-1.17474	-1.19829	-1.3343	-3.35555	-3.47663	-2.51146	-1.50395
1422430_at	Fignl1	fidgetin-like 1	-2.97217	-2.99247	-1.85116	-1.86889	-1.91511	-1.99802	-3.35081	-3.28036	-2.3805	1.19783
1459579_at	Cacng8	calcium channel, voltage-dependent, gamma subunit 8	-2.04099	-2.94279	-2.33097	-2.18584	-2.26462	-2.08354	-3.34435	-4.0644	-2.8109	-2.75646
1430055_at	1700080G18Rik	RIKEN cDNA 1700080G18 gene	-1.1713	-1.59613	-1.67595	-1.73145	-1.76714	-2.23182	-3.3414	-4.1296	-2.86107	-1.29847
1436004_at	Usp27x	ubiquitin specific peptidase 27, X chromosome	-1.62666	-2.16821	-2.52512	-2.42682	-2.52512	-2.6422	-3.33989	-3.59583	-2.58662	3.36485
1428368_at	Arhgap21	Rho GTPase activating protein 21	-1.33314	-1.41921	-1.71809	-1.78087	-1.82086	-1.4387	-3.33987	-3.27937	-2.38013	-1.13815
1426493_a_at	Kifc2	kinesin family member C2	-1.10859	-1.47097	-2.56162	-2.71108	-2.82245	-2.37746	-3.33914	-4.60724	-3.2425	1.3306
1439960_at	Rpusd2		-2.08247	-2.34942	-1.95439	-2.03474	-2.08365	-2.89272	-3.33864	-4.46665	-3.16058	-1.23712
1450772_at	Wnt11	wingless-related MMTV integration site 11	-1.04572	-1.23262	-1.98351	-2.06225	-2.117	-2.03231	-3.33404	-2.50148	-1.8681	-1.02905
1417725_a_at	Sssca1	Sjogren's syndrome/scleroderma autoantigen 1 homolog (human)	-1.56037	-2.05694	-2.15108	-1.94604	-2.00315	-2.04135	-3.33142	-4.06933	-2.8187	-1.66828
1424436_at	Gart	phosphoribosylglycinamide formyltransferase	-1.51571	-1.82067	-1.5167	-1.55012	-1.58215	-1.44381	-3.32981	-3.22201	-2.33829	1.20084
1418274_at	Gm10349 /// Gm9386 /// Nutf2 /// Nutf2-ps1	predicted gene, ENSMUSG00000071497 /// predicted gene, ENSMUSG00000071868 /// similar to nuclear transport factor 2 /// nuclear transport factor 2	-1.69759	-1.52353	-1.96874	-1.52316	-1.55416	-4.64289	-3.32962	-4.04619	-2.80504	-7.71754
1417323_at	Psrc1	proline/serine-rich coiled-coil 1	-2.2248	-2.78416	-2.06845	-2.38936	-2.4826	-2.30256	-3.32821	-4.28543	-3.01531	2.24656
1448777_at	Mcm2	minichromosome maintenance deficient 2 mitotin (S. cerevisiae)	-2.20156	-2.19917	-2.32723	-2.36255	-2.45078	-3.00624	-3.326	-3.65412	-2.61188	-1.15503
1449991_at	Cd244	CD244 natural killer cell receptor 2B4	-1.82644	-1.86667	-2.33491	-2.36734	-2.46192	-2.38755	-3.32441	-3.60042	-2.58916	-1.30095
1456799_at	E130110O22Rik	RIKEN cDNA E130110O22 gene	-1.33647	-1.54817	-1.46011	-1.40573	-1.4401	-1.49027	-3.32413	-3.10833	-2.26506	-1.72642
1438502_x_at	Rps17	predicted gene, 100040123 /// predicted gene, EG383032 /// predicted gene, EG665772 /// ribosomal protein S17	-1.3107	-1.58593	-1.44227	-1.35786	-1.39146	-1.65043	-3.3228	-3.21182	-2.32692	-7.60509
1450106_a_at	Evl	Ena-vasodilator stimulated phosphoprotein /// similar to Ena-VASP-like	-1.3223	-1.47471	-1.35282	-1.50828	-1.5361	-1.0352	-3.31592	-3.72761	-2.64432	-1.23844
1441979_at	BC060267	cDNA sequence BC060267	-3.33074	-2.41469	-3.40947	-3.62833	-3.82119	-3.44986	-3.30696	-4.60842	-3.24366	-1.97699
1445576_at	Rsph10b2	radial spoke head 10 homolog B (Chlamydomonas)	-1.37266	-1.9944	-2.16223	-2.20536	-2.2829	-2.38465	-3.30377	-4.03764	-2.80172	2.62155
1416319_at	Adk	adenosine kinase	-1.1774	-1.53073	-1.64411	-1.81893	-1.86705	-1.66126	-3.30273	-2.66011	-1.99708	-1.34886
1417542_at	Rps6ka2	ribosomal protein S6 kinase, polypeptide 2	-1.71175	-1.9902	-2.33369	-2.15239	-2.21887	-2.35285	-3.30046	-3.95419	-2.74177	-1.26369
1448664_a_at	Speg	SPEG complex locus	-1.46333	-2.1468	-2.19735	-2.30998	-2.39775	-2.93988	-3.3004	-4.67562	-3.32864	1.5343
1436444_at	6030405A18Rik	RIKEN cDNA 6030405A18 gene	-1.77761	-2.93046	-2.71644	-2.85249	-2.99492	-3.61092	-3.29962	-3.70973	-2.63198	-1.71977
1455213_at	Tmsb15b2 /// Tmsb15l	RIKEN cDNA 4930488E11 gene /// thymosin beta-like	-1.22582	-1.1447	-1.91332	-1.98587	-2.04777	-2.04252	-3.29931	-3.73268	-2.64778	1.09203
1448595_a_at	Bex1	brain expressed gene 1	-1.76162	-2.10702	-2.23115	-2.26686	-2.35303	-2.53083	-3.29271	-3.59777	-2.58719	2.09669
1455169_at	Rab11fip2	RAB11 family interacting protein 2 (class I)	-1.65319	-1.54781	-1.80321	-1.64236	-1.67763	-1.75384	-3.29271	-3.53593	-2.56135	-1.40907
1417305_at	Speg	SPEG complex locus	-1.34644	-1.73706	-1.69101	-1.83314	-1.88585	-2.52246	-3.29222	-3.21571	-2.33174	-1.17621
1418784_at	Grik5	glutamate receptor, ionotropic, kainate 5 (gamma 2)	-1.03566	-1.08018	-2.21824	-2.32056	-2.4135	-2.55086	-3.29038	-4.21996	-2.93049	1.42857
1455918_at	Adrb3	adrenergic receptor, beta 3	-3.02561	-3.09901	-2.69658	-2.8534	-2.99582	-2.67301	-3.29026	-3.52973	-2.55219	-1.31492
1434922_at	Phf12	PHD finger protein 12	-1.28167	-1.06508	-2.18468	-2.09873	-2.15752	-2.22141	-3.28817	-3.47435	-2.50928	-13.0702
1435022_at	Alx1	ALX homeobox 1	-1.95864	-1.95864	-1.61337	-1.71317	-1.752	-2.39348	-3.28629	-3.52597	-2.5486	1.07899
1448327_at	Actn2	actinin alpha 2	-3.11829	-3.38086	-3.3373	-3.52961	-3.73613	-3.14295	-3.28626	-4.75521	-3.38139	-1.09396
1449067_at	Slc2a2	solute carrier family 2 (facilitated glucose transporter), member 2	-1.16788	-1.26035	-2.10722	-2.08627	-2.14372	-2.48156	-3.28408	-4.20975	-2.93019	-1.17098
1443892_at	Zfp936	predicted gene, EG435970 /// similar to crooked legs CG14938-PB	-2.02488	-2.52625	-1.68333	-1.90799	-1.95422	-2.09853	-3.28282	-3.39877	-2.46554	-1.99438
1439983_a_at	Accn3	amiloride-sensitive cation channel 3	1.16987	-2.11873	-2.41963	-2.38804	-2.48026	-2.72252	-3.27934	-3.89414	-2.70709	-2.96485
1423037_at	Aplnr	apelin receptor	-4.36243	-2.85053	-2.18514	-2.00721	-2.06155	-2.20158	-3.27744	-4.31251	-3.03634	-3.2445
1420561_at	Trpc7	transient receptor potential cation channel, subfamily C, member 7	-2.48646	-3.05963	-3.02877	-3.27695	-3.43607	-3.55191	-3.27737	-6.09633	-4.21626	-1.02871
1453002_at	Sox11	SRY-box containing gene 11	-1.60401	-1.86101	-1.80932	-1.93459	-1.98855	-2.12633	-3.27732	-3.82778	-2.67501	-1.26751
1441111_at	Mylk4		-1.76603	-1.99389	-2.02967	-1.79897	-1.84257	-3.68083	-3.27645	-4.40201	-3.10264	-2.31219
1445380_at	A230072C01Rik	RIKEN cDNA A230072C01 gene	-1.33945	-1.58359	-1.37202	-1.4509	-1.48394	-1.53721	-3.27363	-3.67877	-2.61952	-1.34628
1444008_at	---	predicted gene, 100039284	-1.19624	-1.32199	-1.16808	-1.29304	-1.32852	-1.56474	-3.2726	-3.56119	-2.56531	-2.47271
1452757_s_at	Hba-a1 /// Hba-a2	hemoglobin alpha, adult chain 1 /// hemoglobin alpha, adult chain 2	-6.33868	-5.60511	-3.28851	-3.53519	-3.7708	-3.09063	-3.26519	-4.5178	-3.18906	-2.6127
1450112_a_at	Gas2	growth arrest specific 2	-1.53521	-2.19152	-1.87521	-2.04103	-2.09117	-2.22045	-3.26409	-5.4071	-3.67219	-1.47832
1451421_a_at	Rogdi	rogdi homolog (Drosophila)	-1.23346	-1.35193	-2.12992	-1.80178	-1.84789	-3.83675	-3.2589	-5.74423	-3.89171	-1.12775
1415995_at	Casp6	caspase 6	1.12682	-1.1764	-1.51875	-1.53334	-1.56667	-1.47229	-3.24989	-2.61067	-1.95559	1.50684
1429571_a_at	Spaca1	sperm acrosome associated 1	-1.20104	-2.99365	-2.05341	-2.12213	-2.18147	-2.56492	-3.24669	-4.7458	-3.36869	-1.95534
1450113_at	Mpp5	membrane protein, palmitoylated 5 (MAGUK p55 subfamily member 5)	-1.50498	-2.10376	-1.67593	-1.63624	-1.66871	-1.94322	-3.24354	-3.011	-2.21243	1.18175
1460474_at	2610028L16Rik	RIKEN cDNA 2610028L16 gene	-1.13309	-1.27194	-1.15533	-1.27424	-1.2997	-1.25849	-3.24246	-3.25795	-2.36319	1.59553
1427198_at	BC022960	cDNA sequence BC022960	-2.53793	-2.18349	-2.37353	-2.50039	-2.61433	-2.61495	-3.24155	-4.97028	-3.47817	-1.548
1435892_at	Asxl3	additional sex combs like 3 (Drosophila)	-1.8227	-2.0884	-1.74393	-1.94368	-1.99837	-1.88854	-3.23829	-3.44202	-2.49101	-3.5271
1420873_at	Gm4887 /// Twf1	twinfilin, actin-binding protein, homolog 1 (Drosophila)	-1.79433	-1.94836	-2.38928	-2.26588	-2.35232	-1.79631	-3.23776	-3.41736	-2.47243	-4.40871
1432344_a_at	Aplp2	amyloid beta (A4) precursor-like protein 2	-1.64972	-1.5259	1.32599	1.01247	1.11539	-1.08737	-3.236	-2.80105	-2.09523	-1.19199
1417971_at	Nrm	nurim (nuclear envelope membrane protein)	-1.30712	-1.38374	-1.36376	-1.70277	-1.74161	-2.1509	-3.23053	-3.47988	-2.51239	-1.58627
1439734_at	---		1.3599	1.03014	-2.39465	-2.23461	-2.31496	-2.62818	-3.22301	-4.28336	-3.00926	-8.68427
1452366_at	Csgalnact1	chondroitin sulfate N-acetylgalactosaminyltransferase 1	-1.22816	-1.62572	-2.64953	-2.23085	-2.30544	-2.00655	-3.22029	-3.68869	-2.62711	-1.75155
1437269_at	Ttc38	tetratricopeptide repeat domain 38	-1.143	-1.34241	-1.71124	-1.54411	-1.57532	-2.03966	-3.21731	-4.27028	-2.99406	1.30759
1450630_at	Qtrt1	queuine tRNA-ribosyltransferase 1	-1.48992	-1.57161	-1.92486	-1.65661	-1.70048	-2.75099	-3.21217	-4.5447	-3.19413	1.06444
1437779_at	Foxh1 /// LOC100861904	forkhead box H1	-1.54938	-1.73907	-1.88057	-1.87972	-1.92414	-2.04226	-3.21021	-3.58662	-2.58487	1.22541
1423952_a_at	Krt7	keratin 7	-2.81317	-3.08498	-1.98554	-2.55193	-2.6581	-1.68352	-3.20879	-3.24275	-2.35166	-1.42359
1448265_x_at	Mpzl2	myelin protein zero-like 2	-1.8495	-1.7684	-2.06555	-2.0587	-2.11538	-2.35568	-3.20307	-3.02405	-2.21982	-1.46663
1450188_s_at	Lipg	lipase, endothelial	-1.68695	-2.16406	-2.39764	-2.47491	-2.57038	-2.01216	-3.19746	-3.49861	-2.52679	-1.12507
1430521_s_at	Cpne8	copine VIII	-5.46421	-4.5719	-6.23814	-6.87098	-6.91986	-7.46287	-3.19611	-3.21171	-2.32685	-5.92708
1455548_at	Dlgap4	discs, large homolog-associated protein 4 (Drosophila)	1.34574	1.38499	-1.23225	-1.046	-1.0171	-1.33982	-3.18614	-3.20991	-2.32592	-1.30051
1433893_s_at	Spag5	sperm associated antigen 5	-2.25711	-2.37627	-1.62977	-1.71378	-1.75257	-1.61208	-3.18525	-3.50407	-2.52796	-6.32837
1452889_at	Lhpp	RIKEN cDNA 2310007H09 gene	-2.35755	-2.89668	-4.17943	-4.11896	-4.37299	-3.82336	-3.18491	-3.38147	-2.45077	1.39052
1436314_at	Scyl2	SCY1-like 2 (S. cerevisiae)	-1.45991	-2.09017	-2.08914	-1.99011	-2.05202	-1.96747	-3.18485	-3.51119	-2.53597	-3.37535
1424254_at	Ifitm1	interferon induced transmembrane protein 1	-1.17562	-1.54776	-2.46694	-2.47552	-2.57155	-2.78052	-3.18411	-2.67643	-2.00675	-1.94819
1423636_at	Wdr31	WD repeat domain 31	-1.76247	-1.78116	-2.29864	-2.30341	-2.38957	-1.99592	-3.18351	-3.18615	-2.31081	-2.0748
1453828_at	4932422M17Rik	RIKEN cDNA 4932422M17 gene	-1.32281	-1.69859	-1.7173	-1.85325	-1.90073	-2.08983	-3.17805	-3.99874	-2.77044	2.44147
1417692_at	Drg2	developmentally regulated GTP binding protein 2	-1.2961	-1.29213	-1.52337	-1.64964	-1.69223	-1.73551	-3.17634	-3.17763	-2.30595	-8.98698
1421784_a_at	Efna4	ephrin A4	-1.40595	-1.43196	-2.08085	-1.66734	-1.71042	-3.25973	-3.17549	-4.04615	-2.80428	-1.21352
1435097_at	Mmab	methylmalonic aciduria (cobalamin deficiency) type B homolog (human)	-1.5203	-1.67574	-1.79188	-1.78443	-1.82675	-1.857	-3.17421	-2.49533	-1.8634	1.39861
1447870_x_at	1110002E22Rik	RIKEN cDNA 1110002E22 gene	-1.50728	-1.2315	-2.11796	-2.09276	-2.15337	-2.23273	-3.17375	-3.47377	-2.50828	2.0077
1455179_at	Mpp7	membrane protein, palmitoylated 7 (MAGUK p55 subfamily member 7)	-2.49016	-1.29729	-1.64836	-1.26414	-1.29224	-1.96353	-3.15692	-4.26325	-2.99164	-3.98445
1435761_at	BC100530 /// Stfa1	cDNA sequence BC100530 /// stefin A1 /// stefin A3	-7.93783	-8.23033	-9.31272	-9.0939	-8.68866	-8.76738	-3.15679	-4.48025	-3.1808	-1.00971
1452500_at	---		-1.06302	-1.47152	-1.43415	-1.10649	-1.10563	-1.52264	-3.15586	-4.34811	-3.05536	1.05469
1417722_at	Pgls	6-phosphogluconolactonase	-1.30054	-1.64568	-1.50268	-1.77756	-1.81687	-1.73006	-3.15585	-3.08288	-2.25561	-1.02338
1452615_s_at	Trpt1	tRNA phosphotransferase 1	-1.41276	-1.72929	-1.7955	-1.7606	-1.79762	-2.16149	-3.15533	-4.29365	-3.01565	1.4703
1454424_at	Odz2	odd Oz/ten-m homolog 2 (Drosophila)	-2.16613	-2.37713	-2.63438	-2.94706	-3.16221	-3.82311	-3.15463	-3.20651	-2.32256	-2.7865
1459658_at	Mcm5	minichromosome maintenance deficient 5, cell division cycle 46 (S. cerevisiae)	-1.55218	-2.21001	-2.93152	-1.97394	-2.03064	-2.61449	-3.15162	-4.13828	-2.87406	1.24402
1425331_at	Zfp106	zinc finger protein 106	-1.68275	-2.46377	-2.28116	-2.0372	-2.08464	-2.62334	-3.14867	-4.1592	-2.8928	1.06673
1433815_at	Jakmip1	janus kinase and microtubule interacting protein 1	-2.23101	-2.6404	-2.56194	-2.46975	-2.56596	-3.58811	-3.14557	-5.44014	-3.67678	-4.27657
1460617_s_at	Rab6b	RAB6B, member RAS oncogene family	-1.50507	-1.60827	-1.42894	-1.78292	-1.82548	-1.2687	-3.14455	-4.94089	-3.47359	-1.74963
1452098_at	Chtf18	CTF18, chromosome transmission fidelity factor 18 homolog (S. cerevisiae)	-2.21128	-3.04463	-2.08189	-2.02777	-2.07883	-3.06459	-3.14417	-3.52654	-2.54869	-3.52048
1435963_at	Sema5b	sema domain, seven thrombospondin repeats (type 1 and type 1-like), transmembrane domain (TM) and short cytoplasmic domain, (semaphorin) 5B	-1.1768	-2.05129	-3.82137	-2.93701	-3.15284	-4.71682	-3.14377	-5.16798	-3.55209	-2.30974
1450624_at	Bhmt	betaine-homocysteine methyltransferase	-4.81046	-4.64969	-5.26865	-5.22786	-5.58537	-5.24158	-3.14292	-5.60689	-3.86029	-1.03009
1460742_at	Alg3	asparagine-linked glycosylation 3 homolog (yeast, alpha-1,3-mannosyltransferase)	-1.48761	-1.44311	-1.98999	-1.79931	-1.84299	-1.42483	-3.14233	-3.73127	-2.6472	1.05428
1452838_at	Ddx10	DEAD (Asp-Glu-Ala-Asp) box polypeptide 10	-1.50591	-1.54724	-1.42099	-1.424	-1.46093	-1.33792	-3.14134	-3.09888	-2.26024	3.30869
1453381_at	Rsf1	RIKEN cDNA C030033M12 gene /// remodeling and spacing factor 1	1.14535	-1.01219	1.29144	-1.02828	1.01702	1.28791	-3.14116	-3.28134	-2.38131	-3.05184
1453270_a_at	Phf14	PHD finger protein 14	-1.75768	-2.15534	-1.73932	-1.75768	-1.79392	-1.8522	-3.13912	-3.79053	-2.66131	1.06298
1419687_at	Macrod1	MACRO domain containing 1	-1.74292	-2.27873	-1.86791	-2.13712	-2.19326	-1.83046	-3.13669	-3.37496	-2.44499	1.11251
1458218_s_at	Pde7a	phosphodiesterase 7A	-2.08057	-2.09015	-1.91319	-2.20216	-2.27912	-2.1337	-3.13573	-3.40579	-2.46862	-1.50239
1451064_a_at	LOC100047252 /// Psat1	phosphoserine aminotransferase 1	-3.07083	-3.39363	-2.62957	-2.72968	-2.85825	-2.49882	-3.13192	-4.23751	-2.93978	-1.19795
1421009_at	Rsad2	radical S-adenosyl methionine domain containing 2	-2.15959	3.21121	-2.13945	-2.02448	-2.07579	-1.85962	-3.12589	-3.71136	-2.63393	-3.92824
1420796_at	Ahrr	aryl-hydrocarbon receptor repressor	-1.21521	-1.54232	-1.40182	-1.54232	-1.57377	-1.54394	-3.12064	-2.94683	-2.1803	-5.37813
1456629_at	Kank3	KN motif and ankyrin repeat domains 3	-1.31501	-1.41545	-1.55219	-1.81446	-1.86035	-1.61594	-3.11936	-3.29622	-2.39405	-2.15919
1426441_at	Slc11a2	solute carrier family 11 (proton-coupled divalent metal ion transporters), member 2	-1.95807	-2.57314	-3.40708	-3.67818	-3.85672	-3.00986	-3.11934	-4.31235	-3.03055	-1.80634
1427868_x_at	Myh1	myosin, heavy polypeptide 1, skeletal muscle, adult	-2.09074	-2.69559	-2.58183	-2.65324	-2.7559	-3.23044	-3.11759	-4.27072	-2.99769	-10.1131
1453794_at	Fer1l4	fer-1-like 4 (C. elegans)	-1.21585	-1.58368	-1.87391	-1.69811	-1.73906	-1.6669	-3.11459	-3.10439	-2.26474	1.38406
1450723_at	Isl1	ISL1 transcription factor, LIM/homeodomain	-3.45006	-4.13191	-5.10059	-4.80591	-5.06562	-5.31081	-3.11406	-5.1358	-3.5516	1.01559
1449845_a_at	Ephb4	Eph receptor B4	1.23838	1.13464	-1.71769	-1.75328	-1.79104	-1.47055	-3.11369	-3.46535	-2.50365	-2.29731
1418860_a_at	Letmd1	LETM1 domain containing 1	-1.37405	-1.77776	-2.37529	-2.36048	-2.44365	-2.30738	-3.11256	-3.95676	-2.74309	4.23293
1427095_at	Cdcp1	CUB domain containing protein 1	-2.41277	-2.94419	-2.34245	-2.31392	-2.40658	-2.59868	-3.11179	-3.27187	-2.37037	-1.14488
1419022_a_at	Eno1 /// Gm5506		-1.19747	-1.56091	-3.68525	-3.35066	-3.53296	-4.7858	-3.10797	-4.72282	-3.34928	1.01046
1435473_at	Ppp1r26	gene model 347, (NCBI)	-1.46854	-1.7269	-1.57091	-1.50788	-1.53552	-2.41958	-3.10398	-3.56223	-2.56755	2.58898
1450161_at	Ikbkg	inhibitor of kappaB kinase gamma	-1.52645	-2.28512	-1.89457	-2.0917	-2.15191	-2.16264	-3.10223	-3.98311	-2.76286	1.67591
1429748_at	B930003M22Rik		-1.30023	-1.62112	-1.4548	-1.28552	-1.31851	-1.60536	-3.09848	-3.03844	-2.22929	-1.37155
1457145_at	Plekhg4	pleckstrin homology domain containing, family G (with RhoGef domain) member 4	1.00315	-1.35761	-2.21966	-2.05817	-2.11458	-2.58438	-3.098	-3.31088	-2.40143	3.45966
1434239_at	Rrp12	ribosomal RNA processing 12 homolog (S. cerevisiae)	-2.02551	-2.2692	-1.78803	-1.79074	-1.83349	-2.30451	-3.09437	-3.34313	-2.41994	-1.65704
1432261_at	Ces1h	RIKEN cDNA 2310039D24 gene	-2.10337	-3.39997	-4.26728	-4.10593	-4.34329	-4.21741	-3.09408	-4.10745	-2.84175	-1.50467
1428685_at	Syce1	synaptonemal complex central element protein 1	-3.00277	-2.45367	-3.61529	-3.48273	-3.70306	-3.39996	-3.09368	-3.2724	-2.3704	3.10399
1428202_at	Fam3a	family with sequence similarity 3, member A	-1.16507	-1.3629	-1.74604	-1.81717	-1.86369	-2.01649	-3.09045	-3.36874	-2.43556	-1.4396
1420576_at	Lpar2	lysophosphatidic acid receptor 2	-1.13458	-1.62113	-2.90925	-1.8578	-1.90387	-2.72307	-3.08905	-2.88294	-2.13633	-1.63324
1441360_at	---		-1.48683	-2.07875	-2.24837	-2.11648	-2.17842	-2.68901	-3.08883	-3.48599	-2.51635	1.16061
1433449_at	Snx32	sorting nexin 32	-1.27906	-1.02986	-1.88277	-1.55479	-1.58502	-2.0002	-3.08348	-2.91351	-2.16711	-2.90725
1440998_at	2310021P13Rik	RIKEN cDNA 2310021P13 gene	-1.24502	-1.23373	-1.42046	-1.47508	-1.5042	-1.47133	-3.08347	-3.22752	-2.34023	1.10007
1452001_at	Nfe2	nuclear factor, erythroid derived 2	-2.61886	-2.90916	-4.13135	-4.27311	-4.70412	-3.95957	-3.07735	-3.91187	-2.71613	-2.77607
1451576_at	Prkdc	protein kinase, DNA activated, catalytic polypeptide	-1.2308	-1.51205	-1.59833	-1.55858	-1.58878	-2.07131	-3.07728	-3.40991	-2.46995	-6.47074
1453387_at	4833432E10Rik	RIKEN cDNA 4833432E10 gene	-1.43167	-1.01545	-1.22984	-1.14681	-1.16216	-1.30169	-3.07725	-4.61906	-3.24452	-1.05559
1457280_at	---		-1.20679	-1.38022	-1.02182	-1.2748	-1.30121	-1.33184	-3.07637	-3.90052	-2.70959	-9.30028
1450416_at	Cbx5	chromobox homolog 5 (Drosophila HP1a)	-1.61788	-2.0661	-1.74789	-1.81469	-1.8608	-1.65303	-3.07425	-2.55822	-1.92469	-2.81448
1435622_at	Hs3st3a1	heparan sulfate (glucosamine) 3-O-sulfotransferase 3A1	-1.92049	-2.71543	-3.41254	-3.47905	-3.70226	-3.57073	-3.07333	-4.9197	-3.44625	1.09121
1437172_x_at	Hadhb	hydroxyacyl-Coenzyme A dehydrogenase/3-ketoacyl-Coenzyme A thiolase/enoyl-Coenzyme A hydratase (trifunctional protein), beta subunit	-1.62176	-1.86493	-2.14605	-1.77319	-1.81333	-4.0545	-3.0679	-3.88007	-2.69995	-1.80621
1450339_a_at	Bcl11b	B-cell leukemia/lymphoma 11B	-1.62972	-2.0493	-2.69565	-2.88603	-3.03449	-3.51971	-3.06729	-4.65703	-3.32434	1.17356
1433509_s_at	Reep1	receptor accessory protein 1	-1.17699	-1.51789	-2.51277	-2.67726	-2.79368	-3.0096	-3.06572	-3.88518	-2.70515	-1.70184
1426600_at	Slc2a1	solute carrier family 2 (facilitated glucose transporter), member 1	1.0341	-1.58041	-1.8598	-1.82624	-1.88062	-1.9314	-3.06496	-3.23577	-2.34442	-1.35097
1423506_a_at	Nnat	neuronatin	-2.21866	-3.26465	-4.58615	-4.64935	-5.01532	-4.45346	-3.06384	-4.36101	-3.05992	-1.07622
1433646_at	Mrps27	mitochondrial ribosomal protein S27	-1.66962	-1.69288	-2.43271	-2.17061	-2.24186	-2.74128	-3.05466	-4.63632	-3.29121	-2.24659
1422834_at	Kcnd2	potassium voltage-gated channel, Shal-related family, member 2	1.06794	1.08388	-2.29161	-2.49392	-2.60702	-3.00686	-3.05441	-3.31676	-2.40641	-1.33813
1451956_a_at	Sigmar1	sigma non-opioid intracellular receptor 1	-1.10079	-1.43835	-1.94427	-2.10262	-2.1631	-2.08148	-3.054	-3.04522	-2.23213	-1.80135
1429293_at	Gpc2	glypican 2 (cerebroglycan)	-2.64793	-4.66737	-4.81752	-4.10899	-4.35051	-4.30637	-3.05278	-4.39778	-3.09943	-1.12934
1422146_at	Sema5b	sema domain, seven thrombospondin repeats (type 1 and type 1-like), transmembrane domain (TM) and short cytoplasmic domain, (semaphorin) 5B	-1.29017	-1.95095	-4.12463	-4.02343	-4.23633	-3.92733	-3.05143	-4.06262	-2.80813	-1.10209
1439919_at	---		-1.33461	-1.26096	-1.75644	-1.49929	-1.5258	-2.16105	-3.04794	-3.75248	-2.65533	-1.16209
1442532_at	---		-1.30477	-1.33455	-1.42573	-1.55884	-1.58884	-1.5756	-3.04787	-2.59007	-1.94579	-1.80132
1440344_at	Snord89	small nucleolar RNA, C/D box 89	-1.85445	-2.2762	-2.11696	-2.38187	-2.47608	-2.23181	-3.04424	-4.48334	-3.18091	1.00781
1454954_at	Wdr61	WD repeat domain 61	-1.18026	-1.34592	-1.09398	-1.1897	-1.21577	1.01621	-3.04383	-2.86775	-2.13079	-1.0949
1420548_a_at	2310008H09Rik	RIKEN cDNA 2310008H09 gene	-1.57196	-1.92667	-2.45844	-2.11825	-2.18005	-3.73474	-3.04054	-3.87238	-2.69042	-1.29445
1433658_x_at	Pcbp4	poly(rC) binding protein 4	-2.0957	-3.08507	-3.94981	-4.1926	-4.57281	-6.71376	-3.03837	-6.33796	-4.32865	-1.14194
1418881_at	Necab2	N-terminal EF-hand calcium binding protein 2	-2.79076	-2.69489	-2.60931	-2.73232	-2.85827	-2.85096	-3.03831	-2.65314	-1.99346	1.05977
1435412_at	Syce3	RIKEN cDNA 1700007E06 gene	-1.80188	-1.98795	-2.50641	-2.43638	-2.52785	-3.45329	-3.03661	-3.77572	-2.6598	-3.5825
1449540_at	Rhox9	reproductive homeobox 9	-4.75733	-4.77952	-4.43715	-4.1937	-4.57654	-5.68778	-3.03487	-4.7469	-3.36965	-1.11444
1435207_at	Dixdc1	DIX domain containing 1	-3.30678	-3.00212	-2.18164	-2.32947	-2.41903	-2.43068	-3.03436	-3.973	-2.75103	6.84711
1435558_at	Bai2	brain-specific angiogenesis inhibitor 2 /// similar to Brain-specific angiogenesis inhibitor 2	-2.96797	-3.56876	-4.03023	-4.41955	-4.84177	-4.13861	-3.03086	-5.85012	-4.03457	-3.55302
1418864_at	Gata4	GATA binding protein 4	-1.07292	1.16775	-3.12368	-2.30459	-2.39305	-2.70846	-3.03038	-5.21309	-3.58236	-2.72022
1418292_at	Asna1	arsA arsenite transporter, ATP-binding, homolog 1 (bacterial)	-1.38818	-1.28224	-3.07052	-3.39093	-3.58503	-4.0107	-3.02856	-4.71594	-3.34012	-5.60294
1420933_a_at	Eya3	eyes absent 3 homolog (Drosophila)	-1.6173	-2.09236	-2.0053	-2.20811	-2.28592	-2.48722	-3.02731	-2.43411	-1.80182	-1.42754
1418064_at	Tfpt	TCF3 (E2A) fusion partner	-1.34204	-1.38867	-1.90942	-1.9382	-1.99089	-1.91571	-3.02686	-3.03426	-2.22243	-1.83317
1453201_at	Rassf10	Ras association (RalGDS/AF-6) domain family (N-terminal) member 10	-3.64631	-4.56424	-5.43083	-4.44891	-4.88522	-5.68117	-3.0235	-5.59246	-3.84291	-3.34762
1427940_s_at	Mycbp	c-myc binding protein	-2.12284	-2.46199	-1.80593	-1.73983	-1.7741	-1.69724	-3.01917	-3.30777	-2.40137	1.15818
1418682_at	Adad1	adenosine deaminase domain containing 1 (testis specific)	-1.87584	-2.10401	-1.82303	-1.83148	-1.88244	-1.47254	-3.01911	-2.89334	-2.14725	-1.78535
1451712_at	8030411F24Rik	RIKEN cDNA 8030411F24 gene	-2.11065	-4.34717	-4.45563	-4.13843	-4.46235	-5.05965	-3.01447	-5.10323	-3.53347	-1.11848
1421863_at	Vamp1	RIKEN cDNA E130112N10 gene /// vesicle-associated membrane protein 1	1.22778	-1.17522	-1.34	-1.39362	-1.42866	-1.7391	-3.01302	-2.63886	-1.98358	4.3719
1429792_at	Btbd19	RIKEN cDNA 9530048O09 gene	-1.40978	-1.59424	-1.75566	-2.16999	-2.23722	-2.18132	-3.01294	-3.98814	-2.76842	1.16281
1417276_at	Tulp2	tubby-like protein 2	-2.10313	-2.79211	-6.30942	-5.15722	-5.52596	-4.36774	-3.01051	-4.70341	-3.33349	-1.51685
1448928_at	Hdac6	histone deacetylase 6	-1.21233	-1.34447	-1.98375	-1.96498	-2.02068	-2.68047	-3.008	-4.08513	-2.83658	-4.51196
1427650_a_at	Runx1	runt related transcription factor 1	-1.28925	-1.49103	-1.7675	-1.79732	-1.84026	-1.87618	-3.00762	-3.26526	-2.36369	-1.28172
1416673_at	Bace2	beta-site APP-cleaving enzyme 2	-1.228	-1.53802	-1.78778	-1.64815	-1.68924	-1.9337	-3.00622	-3.68431	-2.62641	-3.06976
1431704_a_at	Ralgps2	Ral GEF with PH domain and SH3 binding motif 2	-2.56057	-2.47312	-1.9659	-2.06257	-2.11757	-2.18986	-3.00614	-3.13308	-2.2804	1.8898
1430764_at	1700023F06Rik	RIKEN cDNA 1700023F06 gene	-1.80846	-1.81188	-1.66019	-1.95268	-2.00726	-1.924	-3.00311	-5.21206	-3.57187	1.8983
1415869_a_at	Trim28	tripartite motif-containing 28	-1.3342	-1.30507	-1.54584	-1.73501	-1.77152	-1.84692	-3.00007	-3.87398	-2.69065	-1.54979
1429088_at	Lbh	limb-bud and heart	1.04201	-1.62277	-2.89103	-2.77237	-2.9125	-3.65214	-2.99901	-4.50684	-3.18878	-3.3406
1456823_at	Ppp1r36	gene model 70, (NCBI)	-1.68949	-1.77143	-1.72291	-1.7417	-1.77525	-1.90893	-2.99763	-3.46374	-2.50283	1.13044
1438972_x_at	2810410L24Rik	RIKEN cDNA 2810410L24 gene	-1.11277	-1.34229	-2.1768	-1.92795	-1.97906	-2.27902	-2.99734	-2.9202	-2.17257	-1.8103
1424030_at	Grhl1	grainyhead-like 1 (Drosophila) /// similar to Grhl1 protein	-1.58105	-1.42972	-2.04684	-2.14295	-2.19824	-1.76565	-2.9902	-4.20822	-2.9301	-5.94917
1417103_at	Ddt	D-dopachrome tautomerase	-1.28162	-1.68102	-1.76489	-1.70387	-1.74223	-1.81816	-2.98776	-4.36593	-3.06663	-1.39079
1436368_at	Slc16a10	solute carrier family 16 (monocarboxylic acid transporters), member 10	-1.74614	-3.33838	-3.12558	-3.11337	-3.30667	-3.40566	-2.98518	-4.22705	-2.93123	-1.63621
1417945_at	Pou5f1	POU domain, class 5, transcription factor 1	-7.11968	-4.70642	-2.31649	-2.55946	-2.66582	-2.05673	-2.98503	-4.7449	-3.36009	1.81461
1448565_at	Ppp1r11	protein phosphatase 1, regulatory (inhibitor) subunit 11	-1.92157	-1.37169	-3.51145	-3.49199	-3.71513	-3.6823	-2.98318	-4.24827	-2.95337	-1.07207
1426331_a_at	Frmd4b	FERM domain containing 4B	-1.37679	-1.57212	-2.16511	-2.11509	-2.17611	-2.40317	-2.98264	-2.94946	-2.18128	-1.12605
1419328_at	Sema4f	sema domain, immunoglobulin domain (Ig), TM domain, and short cytoplasmic domain	-1.4106	-1.71513	-1.72385	-1.75854	-1.79541	-1.71527	-2.98238	-2.48276	-1.85375	-7.49323
1457229_at	Gpr173	G-protein coupled receptor 173	1.02158	1.03257	1.66229	1.24926	1.65879	1.35621	-2.97888	-2.62708	-1.97507	-1.21209
1418467_at	Smarcd3	SWI/SNF related, matrix associated, actin dependent regulator of chromatin, subfamily d, member 3	1.01361	-1.03144	-1.57041	-1.48186	-1.50946	-2.06477	-2.97888	-2.82936	-2.10866	1.00246
1438452_at	Nebl	nebulette	-3.05197	-3.24317	-2.2198	-2.30019	-2.38781	-1.92465	-2.97786	-4.13663	-2.87353	-2.11034
1436575_at	Grin3a	glutamate receptor ionotropic, NMDA3A	-1.95829	-2.03612	-2.01078	-1.97521	-2.03245	-1.74928	-2.97489	-4.24498	-2.95333	-3.79142
1443483_at	Xlr5a /// Xlr5b /// Xlr5c	X-linked lymphocyte-regulated 5A /// X-linked lymphocyte-regulated 5B /// X-linked lymphocyte-regulated 5C	-2.52679	-2.06742	-2.06091	-2.14383	-2.20019	-2.07632	-2.97128	-2.49123	-1.86017	-3.87067
1415922_s_at	Marcksl1	MARCKS-like 1	-1.26464	-1.37687	-2.03478	-2.18484	-2.26422	-2.13236	-2.9678	-3.37007	-2.43939	-1.20525
1456467_s_at	Nlk	similar to nemo-like kinase /// nemo like kinase	-1.14597	-1.4547	-1.42846	-1.50175	-1.52783	-1.2018	-2.96678	-2.90883	-2.16115	-1.40121
1429483_at	Calcoco2 /// LOC100505237	calcium binding and coiled-coil domain 2	-2.44689	-2.67586	-1.98495	-2.27884	-2.35558	-2.18399	-2.96537	-5.22212	-3.59524	-1.34505
1460247_a_at	Skp2	S-phase kinase-associated protein 2 (p45)	-2.2226	-2.30266	-1.51506	-1.73786	-1.77321	-1.60001	-2.96513	-2.19346	-1.58986	-3.9965
1423921_at	Ints3	integrator complex subunit 3	-1.48593	-1.89526	-1.95039	-1.83834	-1.8923	-2.05907	-2.96189	-2.86272	-2.12712	-4.51136
1426989_at	Clstn3	calsyntenin 3	1.02301	-1.06516	-1.61456	-1.61079	-1.64583	-1.69227	-2.95822	-2.00158	-1.33233	-7.62706
1434574_at	9430008C03Rik	RIKEN cDNA 9430008C03 gene	-1.59487	-1.62777	-1.69253	-1.59487	-1.62894	-1.47525	-2.9543	-3.97703	-2.75132	1.14289
1430901_at	1700003F17Rik	RIKEN cDNA 1700003F17 gene	-1.46559	-1.44609	-1.50348	-1.46559	-1.49801	-1.67661	-2.95397	-3.47063	-2.50809	-3.0539
1427089_at	Ccnt2	cyclin T2	-1.1908	-1.38325	-1.21488	-1.24072	-1.26333	-1.24384	-2.94993	-2.91587	-2.16949	1.05062
1438123_at	Gm10033 /// LOC100505118	CDNA fis, clone TRACH3037696	-1.78686	-2.39313	-1.92848	-1.89299	-1.9342	-2.46234	-2.94574	-2.94657	-2.17974	1.15395
1427213_at	Pfkfb1	6-phosphofructo-2-kinase/fructose-2,6-biphosphatase 1	-1.66067	-2.10279	-1.87223	-1.77297	-1.81327	-2.93796	-2.94499	-3.59601	-2.58688	-11.1717
1419087_s_at	Sf3a1	splicing factor 3a, subunit 1	-1.30217	-1.44669	-1.5309	-1.36541	-1.3995	-1.80042	-2.94274	-3.45448	-2.49951	-1.11369
1439768_x_at	Sema4f	sema domain, immunoglobulin domain (Ig), TM domain, and short cytoplasmic domain	-1.90944	-4.73517	-4.01351	-5.02381	-5.36968	-3.9361	-2.9411	-4.27892	-3.00243	2.02776
1452618_at	Cdk5rap2	CDK5 regulatory subunit associated protein 2	-1.52923	-1.55117	-1.54247	-1.64867	-1.68953	-1.37279	-2.93641	-2.84838	-2.1189	1.02393
1457594_at	---		-1.55452	-1.75914	-1.73354	-1.75914	-1.7965	-2.1862	-2.92805	-2.50926	-1.87378	1.16267
1418759_at	Ptpn20	protein tyrosine phosphatase, non-receptor type 20	-2.02542	-2.4388	-2.42743	-2.55626	-2.6645	-2.5745	-2.92703	-3.35172	-2.42723	-1.65068
1423087_a_at	Prickle4 /// Tomm6	hypothetical protein LOC100047839 /// translocase of outer mitochondrial membrane 6 homolog (yeast)	-1.12539	-1.41529	-2.27393	-2.00513	-2.06057	-2.5119	-2.92633	-3.31182	-2.40412	1.02364
1422463_a_at	Mrpl3	mitochondrial ribosomal protein L3	-1.28214	-1.53268	-1.60852	-1.49669	-1.52192	-1.58457	-2.92501	-2.66134	-1.99802	-3.03261
1424422_s_at	Flad1 /// Lenep	RFad1, flavin adenine dinucleotide synthetase, homolog (yeast) /// lens epithelial protein	-1.04862	-1.30559	-1.38201	-1.40479	-1.43973	-1.92618	-2.92256	-2.93468	-2.1751	-1.19419
1452171_at	Grwd1	glutamate-rich WD repeat containing 1	-1.69059	-1.49339	-1.67581	-1.54829	-1.57909	-1.29305	-2.92131	-2.61054	-1.95533	-1.96626
1428832_at	1600002H07Rik	RIKEN cDNA 1600002H07 gene	-1.84024	-1.92445	-1.40807	-1.56518	-1.59621	-1.35733	-2.91937	-2.54956	-1.92081	1.52575
1418600_at	Klf1	Kruppel-like factor 1 (erythroid)	-1.7856	-2.07303	-1.89944	-1.99776	-2.05795	-2.10682	-2.91692	-3.06182	-2.24466	1.01516
1418371_at	Dynll2	dynein light chain LC8-type 2	-1.91488	-2.33614	-2.40883	-2.1972	-2.277	-2.60236	-2.9168	-4.47907	-3.17876	-1.71417
1422523_at	Pmel	silver	-1.16699	-1.1153	-1.95363	-1.2254	-1.24782	-2.67151	-2.91389	-2.54024	-1.90852	-1.74022
1428364_at	Scnm1	sodium channel modifier 1	-1.18378	-1.30234	-1.64245	-1.60529	-1.63835	-1.85075	-2.91145	-2.0927	-1.46626	-5.00947
1445443_at	---		-1.06454	-1.50696	-1.43176	-1.53155	-1.56444	-1.3296	-2.91143	-3.52503	-2.54716	-1.07303
1422579_at	Hspe1	heat shock protein 1 (chaperonin 10)	-1.60806	-1.59499	-1.70514	-1.57132	-1.60141	-1.79652	-2.91035	-2.77921	-2.08261	-1.31462
1427375_at	Rg9mtd2	RNA (guanine-9-) methyltransferase domain containing 2	-1.34657	-1.48364	-1.6044	-1.41904	-1.45517	-3.035	-2.90994	-3.49604	-2.52638	-1.48752
1427100_at	Metrn	meteorin, glial cell differentiation regulator	-2.17508	-2.78655	-2.68839	-2.4159	-2.51666	-2.52696	-2.90408	-3.90238	-2.71153	-8.46439
1416710_at	Tmem35	ADP-ribosylation factor-like 13A /// transmembrane protein 35	1.01453	-1.26115	-1.04929	-1.10057	-1.09776	-1.09591	-2.90394	-2.72832	-2.04041	-4.14878
1434943_at	Morn4	MORN repeat containing 4	-1.27406	-1.49832	-1.79941	-1.69172	-1.73413	-2.48764	-2.9024	-3.03633	-2.225	-1.61504
1443978_at	Ankle1	ankyrin repeat and LEM domain containing 1	-1.71414	-1.87497	-1.60046	-1.55907	-1.58919	-1.42868	-2.8987	-2.62338	-1.97091	1.04118
1455241_at	Mab21l3	cDNA sequence BC037703	-1.86247	-2.08819	-2.88541	-2.65518	-2.7656	-2.27793	-2.89838	-3.05153	-2.23511	-1.76941
1460240_a_at	Hnrnpc	heterogeneous nuclear ribonucleoprotein C	-1.21604	-1.45905	-1.45461	-1.53418	-1.56783	-1.23502	-2.89661	-3.19215	-2.31464	1.00835
1424265_at	Npl	N-acetylneuraminate pyruvate lyase	1.09994	-1.53637	-1.94878	-2.03519	-2.08419	-2.26306	-2.89534	-3.3229	-2.40899	1.1159
1427338_at	Crocc	ciliary rootlet coiled-coil, rootletin	-1.45038	-1.66744	-1.88921	-1.80258	-1.84883	-1.84883	-2.88646	-3.05988	-2.24048	-1.66679
1420750_at	1110006O24Rik	RIKEN cDNA 1110006O24 gene	-2.22689	-2.395	-2.36185	-2.46385	-2.55933	-3.44179	-2.88531	-5.02076	-3.49194	1.15324
1433955_at	Brwd1	bromodomain and WD repeat domain containing 1	-2.08137	-2.73282	-1.8898	-2.06361	-2.11772	-2.11519	-2.88419	-3.28117	-2.38117	2.38977
1457435_x_at	Myom2	myomesin 2	-2.06849	-1.51534	-1.45079	-1.24018	-1.2618	-1.7186	-2.88311	-2.77655	-2.07874	-4.3831
1419423_at	Stab2	stabilin 2	-2.11266	-3.03969	-2.28969	-2.7738	-2.91537	-1.9347	-2.88295	-3.05404	-2.23759	-1.54708
1426680_at	Sepn1	selenoprotein N, 1	-1.0337	-1.09799	-1.69098	-1.76307	-1.80083	-2.00899	-2.88175	-3.19913	-2.31929	-1.33614
1438628_x_at	Cntn3	contactin 3	-1.95977	-3.00118	-4.29262	-4.25941	-4.62923	-3.50154	-2.88078	-4.19779	-2.92044	-17.4615
1419241_a_at	Aire	autoimmune regulator (autoimmune polyendocrinopathy candidiasis ectodermal dystrophy)	-1.40761	-2.87574	-2.48619	-2.41282	-2.51662	-2.73701	-2.87962	-3.78604	-2.66127	2.52782
1435624_at	Kazn	RIKEN cDNA 9030409G11 gene	-3.05138	-2.98975	-2.5501	-2.84667	-2.98704	-2.63381	-2.87825	-3.34508	-2.42554	-5.79279
1430017_at	1600016N20Rik	RIKEN cDNA 1600016N20 gene	-1.86588	-2.32323	-2.60899	-2.59297	-2.69898	-2.66543	-2.87451	-4.1164	-2.8522	-1.21525
1441412_s_at	Trim45	tripartite motif-containing 45	-1.33696	-1.63363	-1.35581	-1.36109	-1.39518	-1.70514	-2.87429	-3.09969	-2.26101	-1.77702
1431403_a_at	Mtap7d2	MAP7 domain containing 2	-2.35757	-1.40567	-1.78168	-1.63524	-1.668	-1.77552	-2.87287	-3.27945	-2.38041	1.61273
1425479_at	Smyd5	SET and MYND domain containing 5	-1.32683	-1.52419	-1.83762	-2.07079	-2.12419	-2.06171	-2.87147	-3.12971	-2.27854	-2.37665
1419033_at	2610018G03Rik	RIKEN cDNA 2610018G03 gene	-2.03804	-2.82479	-2.97636	-3.11236	-3.3062	-2.78297	-2.87131	-4.37103	-3.07149	-1.9935
1443337_at	---		-1.31605	1.62031	-1.3141	-1.26411	-1.29199	-1.18214	-2.86991	-2.65549	-1.99447	1.1126
1426834_s_at	D930015E06Rik	RIKEN cDNA D930015E06 gene	-1.3393	-1.65394	-2.03491	-1.68296	-1.72609	-2.17909	-2.86954	-2.57997	-1.93776	-5.86173
1423424_at	Zic3	zinc finger protein of the cerebellum 3	-3.31808	-2.94615	-2.80353	-2.739	-2.87389	-2.99951	-2.86775	-4.78042	-3.40192	-18.5985
1422503_s_at	Parp1	poly (ADP-ribose) polymerase family, member 1	-1.33264	-1.45051	-1.38	-1.39582	-1.43153	-1.55414	-2.86721	-2.51624	-1.88556	-1.65253
1449349_at	Nudt1	nudix (nucleoside diphosphate linked moiety X)-type motif 1	-1.48426	-1.92887	-1.93728	-1.86993	-1.91525	-1.74308	-2.86707	-3.13379	-2.28173	1.88207
1435189_at	Frmpd1	FERM and PDZ domain containing 1	-1.86344	-2.64121	-3.05297	-3.05985	-3.26754	-2.66095	-2.86555	-3.36883	-2.43656	-2.57665
1420979_at	Pak1	p21 (CDKN1A)-activated kinase 1	-1.65673	-2.29895	-3.14774	-2.93075	-3.09755	-3.72277	-2.865	-3.4209	-2.47477	-1.28744
1435452_at	Tmem20	similar to transmembrane protein 20 /// transmembrane protein 20	-2.22519	-3.22423	-4.54832	-4.26155	-4.66383	-4.07339	-2.86304	-5.26703	-3.6157	-1.09364
1434793_at	Wdr78	WD repeat domain 78	-1.75029	-2.17251	-1.61872	-1.67317	-1.71435	-1.60147	-2.86188	-2.74196	-2.0594	1.66274
1417520_at	Nfe2l3	nuclear factor, erythroid derived 2, like 3	-1.10264	-1.31084	-1.31052	-1.29627	-1.33212	-1.38193	-2.8613	-2.82714	-2.10726	-3.32047
1438884_at	Shisa3	shisa homolog 3 (Xenopus laevis)	-1.00819	-1.10667	-1.48291	-1.45456	-1.48657	-1.29294	-2.85995	-2.51415	-1.88201	-3.01688
1455637_x_at	B230307C23Rik	predicted gene, EG245305	-1.41692	-1.56141	-1.39849	-1.62157	-1.65597	-1.67287	-2.85885	-3.26663	-2.36802	-2.16471
1426466_s_at	Rps6kl1	ribosomal protein S6 kinase-like 1	-1.24927	-1.36035	-1.47133	-1.48626	-1.51356	-1.5842	-2.85708	-2.61563	-1.95932	1.79159
1417890_at	Pdxp	pyridoxal (pyridoxine, vitamin B6) phosphatase	-1.45371	-2.13739	-2.43484	-2.48199	-2.58678	-2.13506	-2.85414	-4.01579	-2.79443	1.03488
1449603_at	AI594671	expressed sequence AI594671	-1.08274	-1.88327	-2.18243	-1.76404	-1.80246	-2.31306	-2.85373	-2.90376	-2.15616	-2.51592
1458274_at	Zfp69	zinc finger protein 69	-1.51488	-1.96496	-1.73443	-1.76684	-1.80636	-1.66001	-2.85262	-2.97537	-2.18891	1.10853
1420377_at	St8sia2	ST8 alpha-N-acetyl-neuraminide alpha-2,8-sialyltransferase 2	-1.76905	-1.83662	-1.70865	-1.57155	-1.60218	-1.74863	-2.85259	-2.77314	-2.07629	-4.03926
1438035_at	Fam82a1	family with sequence similarity 82, member A1	-2.9603	-2.9436	-2.92005	-3.16528	-3.35255	-3.05196	-2.85041	-3.42717	-2.48263	1.21868
1423081_a_at	Tomm20	translocase of outer mitochondrial membrane 20 homolog (yeast)	-1.55414	-2.04378	-1.7009	-1.70264	-1.74144	-1.3742	-2.84953	-3.41771	-2.47395	1.68064
1451505_at	Chchd5	coiled-coil-helix-coiled-coil-helix domain containing 5 /// similar to coiled-coil-helix-coiled-coil-helix domain containing 5	-1.38616	-1.9051	-2.26928	-2.08567	-2.14285	-1.87364	-2.8495	-5.52851	-3.74112	2.2629
1455701_at	Arhgap33	sorting nexin 26	-1.47567	-1.28156	-1.71421	-1.65413	-1.69502	-1.92379	-2.84769	-2.52686	-1.8923	-1.2378
1415850_at	Rasa3	RAS p21 protein activator 3	-1.44982	-2.1201	-1.86907	-2.21145	-2.28616	-2.07751	-2.84577	-4.30655	-3.02258	-1.17702
1431667_s_at	2610021K21Rik	RIKEN cDNA 2610021K21 gene	-1.56159	-1.42992	-1.36976	-1.26176	-1.28975	-1.45295	-2.84388	-2.37637	-1.75093	-2.25334
1452787_a_at	Prmt1	protein arginine N-methyltransferase 1	-1.51137	-1.77812	-1.48232	-1.59693	-1.63165	-1.46363	-2.84303	-2.45895	-1.82089	-1.34453
1421312_a_at	Kifc2	kinesin family member C2	-1.25143	-1.8366	-2.84334	-2.96801	-3.17595	-1.96869	-2.84123	-4.37583	-3.07856	-6.10754
1436509_at	Mlec	malectin	-1.63644	-2.13321	-1.74728	-1.96153	-2.01562	-1.73375	-2.84098	-2.92773	-2.17471	1.20839
1419188_s_at	Ccl27a /// Ccl27b /// Gm13306 /// Gm2506 /// LOC100861978	predicted gene, 100039939 /// chemokine (C-C motif) ligand 27A /// predicted gene, ENSMUSG00000066202 /// predicted gene, OTTMUSG00000011352	1.33303	-1.15823	-1.44159	-1.17801	-1.20369	-1.41763	-2.83943	-2.3444	-1.72736	-3.69286
1449107_at	Nudt4	nudix (nucleoside diphosphate linked moiety X)-type motif 4	-2.68876	-3.50914	-2.7705	-2.24	-2.32531	-2.9436	-2.8391	-2.65184	-1.99212	-3.23075
1438512_at	BC048679	cDNA sequence BC048679	-4.08076	-3.97505	-3.09203	-3.26686	-3.43599	-2.24031	-2.83623	-3.18497	-2.31063	1.2894
1434575_at	Epb4.1l1	erythrocyte protein band 4.1-like 1	1.13843	1.36064	-1.03763	-1.1559	-1.17447	-1.38792	-2.83212	-2.11808	-1.49537	-1.64009
1429510_at	2810410L24Rik	RIKEN cDNA 2810410L24 gene	1.00514	-1.20021	-2.22074	-1.94798	-2.00369	-2.25549	-2.83121	-4.68661	-3.33037	-1.12996
1457113_at	Nasp	nuclear autoantigenic sperm protein (histone-binding)	-1.76424	-1.52927	-1.64052	-1.42627	-1.4633	-1.85723	-2.8306	-3.11361	-2.26755	-1.96991
1458103_at	Ncor1	nuclear receptor co-repressor 1	1.0708	-1.15161	1.45877	1.07397	1.22696	1.00749	-2.83007	-3.51386	-2.53793	3.1067
1427008_at	Rnf43	ring finger protein 43	-1.15267	-1.39812	-1.80664	-1.92506	-1.97734	-2.02484	-2.82903	-4.26843	-2.99377	-3.19945
1416802_a_at	Cdca5	cell division cycle associated 5	-2.68128	-2.40534	-1.46839	-1.40523	-1.44005	-2.1941	-2.82902	-2.35991	-1.73804	1.1388
1454755_at	Itpkc	inositol 1,4,5-trisphosphate 3-kinase C	-1.04681	-1.2379	-1.28489	-1.3053	-1.3419	-1.50731	-2.82753	-2.7347	-2.05307	1.24583
1416240_at	Psmb7	proteasome (prosome, macropain) subunit, beta type 7	-1.3638	-1.29815	-2.70395	-3.08018	-3.27737	-2.72423	-2.82618	-4.5467	-3.19971	1.09015
1435826_at	Rad18	RAD18 homolog (S. cerevisiae)	-2.71655	-2.8387	-1.95353	-2.06927	-2.12146	-2.03984	-2.82286	-3.92223	-2.72876	-1.95308
1433924_at	Peg3		-1.02961	-1.28037	-1.98294	-1.71394	-1.75319	-1.30747	-2.82276	-2.78238	-2.08388	-2.23602
1428669_at	Bmyc	brain expressed myelocytomatosis oncogene	-1.34033	-1.26353	-2.87041	-2.8343	-2.96616	-2.66223	-2.8225	-4.43731	-3.12796	1.13599
1457184_at	---		-1.42518	-1.40396	-2.23487	-2.24281	-2.32904	-2.30446	-2.8217	-3.41897	-2.47422	-2.14948
1452257_at	Bdh1	3-hydroxybutyrate dehydrogenase, type 1	-2.41628	-3.02453	-2.70065	-2.73554	-2.86221	-2.79124	-2.81614	-4.20516	-2.92985	-1.60561
1435183_at	Tbkbp1	TBK1 binding protein 1	1.07012	-1.2459	-1.60065	-1.50326	-1.52964	-1.31193	-2.81542	-2.32894	-1.7115	3.73622
1453271_at	Phf14	PHD finger protein 14	-1.42754	-1.60333	-1.59306	-1.64017	-1.67228	-1.63558	-2.81138	-3.17932	-2.30687	-1.12524
1452949_at	Polr3b	polymerase (RNA) III (DNA directed) polypeptide B	-1.55131	-1.7826	-1.34207	-1.50205	-1.52897	-1.62754	-2.81083	-2.99007	-2.19513	-1.43738
1443493_at	Dhx37	DEAH (Asp-Glu-Ala-His) box polypeptide 37	-1.67713	-1.91298	-1.99314	-2.04701	-2.10233	-1.70605	-2.80934	-2.43611	-1.80364	-1.35485
1421495_a_at	1700052N19Rik	RIKEN cDNA 1700052N19 gene	-1.4206	-1.39545	-1.68587	-1.58348	-1.61671	-2.30354	-2.80834	-3.38038	-2.44691	1.90131
1419023_x_at	Eno1	enolase 1, alpha non-neuron	-1.1156	-1.64823	-3.35637	-3.30091	-3.46587	-3.63966	-2.80795	-3.28406	-2.38804	-1.0327
1425059_at	Prmt6	protein arginine N-methyltransferase 6	-1.62661	-2.01097	-2.14522	-2.21769	-2.29284	-1.96161	-2.80311	-4.24937	-2.95617	-1.33196
1440699_at	Mtap2	microtubule-associated protein 2	-1.13491	-1.59622	-2.40681	-2.39429	-2.4912	-3.00568	-2.80046	-3.33662	-2.41596	-1.8024
1431006_at	Mrpl3	mitochondrial ribosomal protein L3	-1.15746	-1.619	-1.7024	-1.6848	-1.72784	-2.03193	-2.79819	-2.92755	-2.1747	-1.86214
1454800_at	Morn2	MORN repeat containing 2	-1.38118	-1.6077	-1.961	-2.17472	-2.24331	-1.74442	-2.79727	-4.16788	-2.89859	1.09564
1425895_a_at	Id1	inhibitor of DNA binding 1	-3.00731	-2.66781	-2.59553	-2.72226	-2.8457	-3.10568	-2.79503	-2.01296	-1.35041	-3.7027
1417352_s_at	Snrpa1	small nuclear ribonucleoprotein polypeptide A'	-1.5499	-1.53133	-1.30885	-1.27726	-1.30463	-1.49639	-2.79402	-3.00793	-2.2096	-1.3969
1423026_at	Rad51c	Rad51 homolog c (S. cerevisiae)	-1.68123	-2.08876	-1.67014	-1.83155	-1.88331	-1.39703	-2.79362	-2.63632	-1.98301	-1.04516
1422432_at	Dbi	diazepam binding inhibitor	-1.7739	-2.17958	-2.2669	-2.81258	-2.95011	-2.61183	-2.79314	-4.37525	-3.0756	-1.1722
1448464_at	Ykt6	YKT6 homolog (S. Cerevisiae)	-1.01208	-1.13493	-1.28837	-1.37602	-1.41018	-1.43861	-2.79257	-3.36789	-2.43206	-2.26459
1436574_at	1700029I01Rik	RIKEN cDNA 1700029I01 gene	1.00751	-1.24744	-1.00249	-1.09438	-1.0877	-1.32141	-2.79144	-2.75175	-2.06678	1.14492
1427600_at	---		-1.00634	-1.37361	-2.2615	-2.65396	-2.75849	-2.48331	-2.79037	-3.56197	-2.56608	-1.46545
1418493_a_at	Snca	synuclein, alpha	-2.2627	-2.49898	-2.82477	-2.91655	-3.06084	-3.55805	-2.78685	-4.00567	-2.77568	1.40833
AFFX-GapdhMur/M32599_3_at	Gapdh	glyceraldehyde-3-phosphate dehydrogenase	-1.03908	-1.21988	-1.91564	-2.01339	-2.06393	-1.50197	-2.78439	-3.00463	-2.20803	-1.22496
1449204_at	Gjb5	gap junction protein, beta 5	-1.61533	-3.26661	-4.95396	-5.11208	-5.38944	-6.24966	-2.78295	-2.92538	-2.17415	-4.53039
1452542_x_at	Tcf3	transcription factor E2a	-1.36403	-1.47564	-2.03596	-1.82453	-1.87394	-1.87394	-2.78036	-2.83947	-2.11552	1.0106
1443026_at	---		1.27808	-1.03119	-2.12582	-1.58947	-1.62314	-1.91166	-2.77758	-4.43705	-3.12419	2.32901
1458295_at	BC038331	cDNA sequence BC038331	-1.50561	-1.52223	-1.57006	-1.64657	-1.68623	-1.4619	-2.7773	-3.3174	-2.408	-3.41539
1442793_s_at	Tbrg4	similar to Transforming growth factor beta regulated gene 4 /// transforming growth factor beta regulated gene 4	-1.62571	-2.00219	-1.65076	-1.68604	-1.72961	-1.99587	-2.77563	-2.90787	-2.16109	-3.29101
1449207_a_at	Kif20a	kinesin family member 20A	-2.42576	-2.57978	-1.34488	-1.50898	-1.53786	-1.14796	-2.77464	-2.55894	-1.92555	-6.01171
1435743_at	Klhl23	kelch-like 23 (Drosophila)	-1.18933	-1.80763	-1.71378	-1.67263	-1.71378	-1.4087	-2.77251	-2.96261	-2.1837	-1.43599
1451679_at	Arxes1 /// Arxes2	RIKEN cDNA 6530401D17 gene	-1.57288	-1.9049	-1.76499	-1.83933	-1.89426	-1.59628	-2.77157	-3.51781	-2.54063	-1.30116
1418969_at	Skp2	S-phase kinase-associated protein 2 (p45)	-2.43498	-2.472	-2.01319	-1.82398	-1.87166	-2.41529	-2.77142	-3.17305	-2.30154	1.13446
1438079_at	Zfp867	cDNA sequence BC050078	-1.10558	-1.07668	1.14549	-1.01696	1.04172	2.17237	-2.77129	-2.57271	-1.93363	-1.04705
1422534_at	Cyp51	cytochrome P450, family 51	-1.39182	-1.75681	-1.48043	-1.23117	-1.25187	-1.7224	-2.77092	-3.5388	-2.56343	-1.33552
1423733_a_at	Fiz1	Flt3 interacting zinc finger protein 1	-1.47959	-1.35576	-1.85498	-1.87818	-1.92262	-1.74664	-2.77086	-2.30611	-1.68905	-1.91237
1431356_at	6430710C18Rik	RIKEN cDNA 6430710C18 gene	-2.36475	-5.13424	-3.46678	-3.77116	-3.97537	-3.73623	-2.77025	-3.70787	-2.63013	-1.30539
1456888_at	Pfkfb4	6-phosphofructo-2-kinase/fructose-2,6-biphosphatase 4	-1.48129	-2.13061	-2.20591	-2.21196	-2.28647	-2.70499	-2.76959	-3.99662	-2.76959	-1.0906
1455065_x_at	Gm8615 /// Gnpda1	glucosamine-6-phosphate deaminase 1	-1.32143	-1.80178	-1.80035	-1.79541	-1.83737	-1.759	-2.76867	-3.03897	-2.22984	-1.36701
1452966_at	Bcl11b	B-cell leukemia/lymphoma 11B	-1.70474	-2.22632	-2.2048	-2.32175	-2.41422	-2.25895	-2.76824	-3.97903	-2.76079	-2.51554
1419414_at	Gng13	guanine nucleotide binding protein (G protein), gamma 13	-1.51089	-1.73245	-2.38757	-2.27158	-2.35315	-2.7629	-2.76797	-3.33323	-2.41461	1.77525
1426294_at	Hapln1	hyaluronan and proteoglycan link protein 1	-1.12061	-1.06386	-1.25109	-1.08481	-1.06692	-1.17199	-2.76592	-2.25758	-1.64416	-2.31741
1436790_a_at	Sox11	SRY-box containing gene 11	-1.21544	-1.50343	-1.85217	-1.76166	-1.79845	-1.74328	-2.76471	-2.75067	-2.06504	-3.03328
1449136_at	Epx	eosinophil peroxidase	-1.95358	-2.5074	-2.08561	-2.32583	-2.41578	-2.8635	-2.76467	-3.66361	-2.61517	2.30074
1447766_x_at	Limd2 /// LOC632329	LIM domain containing 2	-1.01033	-1.6324	-1.74284	-1.92225	-1.97239	-1.68317	-2.76455	-2.36953	-1.74604	-1.43969
1428291_at	Exosc8	exosome component 8	-1.79077	-1.82433	-1.41338	-1.59221	-1.62643	-1.39501	-2.76424	-2.65181	-1.99146	1.00019
1436517_at	H1fx	H1 histone family, member X	-1.33133	-1.49607	-1.34343	-1.59038	-1.62479	-1.58651	-2.76241	-2.87166	-2.13242	-1.26249
1450705_at	Rdbp	RD RNA-binding protein	-1.47127	-1.67494	-1.54915	-1.58389	-1.61721	-1.47703	-2.76213	-2.86586	-2.12975	-1.30807
1459837_at	---		-1.68771	-1.99934	-1.85467	-1.98086	-2.03755	-2.81513	-2.7612	-4.62254	-3.25399	-1.6279
1451599_at	Sesn2	sestrin 2	-1.13132	-1.45461	-2.18297	-1.78551	-1.82858	-1.64664	-2.75853	-2.3248	-1.70714	1.09311
1421537_at	Hoxd3	homeo box D3	-2.4129	-2.08809	-2.43827	-2.41987	-2.52065	-2.93999	-2.75792	-3.27798	-2.37654	3.39053
1460568_at	Trim46	tripartite motif-containing 46	-1.09152	-1.40582	-2.06749	-2.15439	-2.22015	-2.22927	-2.75746	-3.38134	-2.45057	-3.26668
1428724_at	Pcf11	cleavage and polyadenylation factor subunit homolog (S. cerevisiae)	-2.14452	-3.02596	-3.67317	-3.05402	-3.26186	-3.12147	-2.75729	-3.94741	-2.739	1.25135
1438073_at	Spry3	sprouty homolog 3 (Drosophila)	-1.44531	-1.47935	-1.61872	-1.66536	-1.70885	-1.72287	-2.75657	-3.59109	-2.58566	-9.75458
1420647_a_at	Krt8	keratin 8	-1.93382	-1.72566	-2.47991	-2.28049	-2.35876	-3.16559	-2.75618	-2.99661	-2.20219	-2.45844
1415956_a_at	Cdk16	PCTAIRE-motif protein kinase 1	-1.97299	-2.48115	-4.79624	-4.16358	-4.49992	-4.44188	-2.75581	-3.28425	-2.38858	-1.27449
1439880_at	D630023F18Rik	RIKEN cDNA D630023F18 gene	-1.84018	-1.92158	-2.14542	-2.03974	-2.09015	-2.09015	-2.75457	-2.85293	-2.11976	1.52604
1431602_a_at	Uggt2	UDP-glucose ceramide glucosyltransferase-like 2	1.01507	-1.16539	-1.0245	1.0099	1.11207	-1.87785	-2.75324	-3.49549	-2.52452	-1.62884
1424338_at	Slc6a13	solute carrier family 6 (neurotransmitter transporter, GABA), member 13	-1.05845	-1.32245	-1.61596	-1.78826	-1.83113	-1.75452	-2.75119	-2.88759	-2.13888	3.97906
1455894_at	Ptrh2	peptidyl-tRNA hydrolase 2	-1.28027	-1.24864	-1.21814	-1.12121	-1.12333	-1.38929	-2.75111	-2.44299	-1.80853	-4.74793
1428995_at	Gm10345	predicted gene, ENSMUSG00000071724	-1.37028	-1.49526	-1.50818	-1.787	-1.82919	-1.25322	-2.75021	-2.73458	-2.05293	1.00325
1417220_at	Fah	fumarylacetoacetate hydrolase	-1.84107	-2.00623	-2.8389	-2.35205	-2.44236	-4.38224	-2.74907	-3.05045	-2.23503	-1.53366
1420803_at	Tex18	testis expressed gene 18	-2.54116	-2.39726	-2.42013	-2.53117	-2.64104	-1.76971	-2.74712	-3.71445	-2.63458	-2.97286
1424753_at	Nudt14	nudix (nucleoside diphosphate linked moiety X)-type motif 14	-1.20582	-1.43183	-1.69329	-1.79263	-1.83481	-1.83664	-2.74561	-2.5924	-1.9459	-1.09023
1422592_at	Ctnnd2	catenin (cadherin associated protein), delta 2 /// similar to arm-repeat protein NPRAP/neurojungin	1.12599	-1.4534	-1.5151	-1.71532	-1.75461	-1.28106	-2.74438	-3.17739	-2.30591	-3.05256
1458240_at	---	Putative membrane-associated guanylate kinase 1 (Magi-1) mRNA, alternatively spliced c form	-1.43316	-1.51213	-1.92231	-2.0071	-2.06136	-2.23414	-2.74191	-2.78615	-2.08587	-1.71358
1433837_at	8430408G22Rik	RIKEN cDNA 8430408G22 gene	-1.50971	-1.77291	-1.6948	-1.70646	-1.74544	-1.43199	-2.74129	-2.91044	-2.16327	1.64835
1417303_at	Mvd	mevalonate (diphospho) decarboxylase	-1.15329	-1.51674	-1.83916	-1.75269	-1.78686	-2.64771	-2.74018	-3.0978	-2.25965	-1.36311
1420165_s_at	Dnajc17	DnaJ (Hsp40) homolog, subfamily C, member 17	-1.33795	-1.19191	-1.53062	-1.69037	-1.73242	-1.62758	-2.73959	-2.86506	-2.12826	-2.19565
1453081_at	2410022M11Rik	RIKEN cDNA 2410022M11 gene	-1.08604	-1.24093	-1.97046	-1.77774	-1.81823	-1.77546	-2.73811	-2.68044	-2.00855	-1.20349
1449317_at	Cflar	CASP8 and FADD-like apoptosis regulator /// CASP8 and FADD-like apoptosis regulator pseudogene	-1.5363	-1.57117	-1.66994	-1.68313	-1.72633	-1.59023	-2.73715	-2.59441	-1.94619	-1.71998
1454636_at	Cbx5	chromobox homolog 5 (Drosophila HP1a)	-1.78565	-1.63799	-1.83559	-1.90528	-1.94808	-1.90379	-2.73676	-3.92688	-2.73144	-1.02152
1416398_at	Mesdc1	mesoderm development candidate 1	1.10161	-1.00009	-1.22686	-1.01531	1.0454	-1.46029	-2.7364	-2.43752	-1.80469	-2.3086
1436275_at	Kcnip2	Kv channel-interacting protein 2	-1.04859	-1.33378	-1.4773	-1.43775	-1.47337	-1.62258	-2.73609	-3.27657	-2.37295	-1.63527
1427246_at	Magi1	membrane associated guanylate kinase, WW and PDZ domain containing 1	-1.32335	1.08072	-1.02666	-1.29419	-1.32919	-1.14011	-2.73604	-3.62425	-2.60116	1.24446
1457394_at	2900002K06Rik	RIKEN cDNA 2900002K06 gene	-1.1496	-1.91267	-1.81759	-1.88682	-1.92838	-2.44436	-2.73485	-3.01328	-2.21259	-2.47574
1434900_at	Mkl1	MKL (megakaryoblastic leukemia)/myocardin-like 1	-1.18787	-1.42454	-1.93296	-1.97736	-2.03531	-1.22005	-2.73465	-4.17252	-2.90553	1.20714
1423520_at	Lmnb1	lamin B1	-1.9492	-2.73661	-1.26788	-1.2063	-1.22986	-1.30789	-2.73132	-2.43445	-1.80209	4.08199
1449957_at	Ptprv	protein tyrosine phosphatase, receptor type, V	1.03872	-1.13196	1.34643	1.03395	1.15998	1.53724	-2.73077	-2.55464	-1.923	-5.18457
1425027_s_at	Sft2d2	SFT2 domain containing 2	-1.37844	-1.8424	-1.61081	-1.68581	-1.72935	-1.48446	-2.72913	-2.74014	-2.05683	-1.02122
1445381_at	---		-2.26614	-2.29807	-2.86327	-3.12598	-3.31475	-3.54069	-2.72818	-5.25843	-3.59659	1.37454
1425338_at	Plcb4	phospholipase C, beta 4	-1.53914	-1.36088	-2.15147	-2.01192	-2.06297	-2.18136	-2.72498	-3.96284	-2.74405	-1.47246
1427867_at	---	Myosin heavy chain 2X, partial	-1.09053	-1.87831	-1.97927	-2.22052	-2.29597	-1.87844	-2.72473	-3.20051	-2.31949	1.92651
1436232_a_at	Gabpb1	GA repeat binding protein, beta 1	-1.41816	-1.32588	-1.4625	-1.63403	-1.66675	-1.32383	-2.72417	-2.84569	-2.11786	1.71185
1458755_at	---		-1.84679	-1.82017	-2.01193	-1.88845	-1.92903	-1.87604	-2.72328	-2.9143	-2.16733	-1.37834
1425313_at	Carf	calcium response factor	1.3589	-1.5045	1.07115	-1.02725	1.01769	-1.1494	-2.71851	-2.35107	-1.73063	-1.18091
1438115_a_at	Slc9a3r1	solute carrier family 9 (sodium/hydrogen exchanger), member 3 regulator 1	-1.31096	-1.5065	-2.25288	-2.55233	-2.66308	-1.77783	-2.71674	-3.03842	-2.22915	1.33404
1415854_at	Kitl	kit ligand	-1.29395	-1.31174	-1.5608	-1.58249	-1.61523	-1.78085	-2.71655	-4.12425	-2.85955	-2.12625
1459096_at	---		-1.77122	-1.78708	-1.86735	-1.67733	-1.71963	-2.20921	-2.716	-3.59024	-2.58516	28.7027
1425106_a_at	Wars	tryptophanyl-tRNA synthetase	-1.40663	-1.21825	-2.22747	-2.21339	-2.28976	-1.71688	-2.71584	-2.84166	-2.11575	-1.14992
1457026_at	Liph	lipase, member H	-2.45211	-2.20984	-2.83995	-2.83788	-2.97208	-2.93604	-2.71543	-3.35267	-2.42736	1.19318
1454008_at	Prmt3	protein arginine N-methyltransferase 3	-2.25293	-2.42034	-2.36515	-2.11783	-2.17969	-2.24732	-2.71471	-3.62118	-2.60055	-1.30256
1454743_at	Nup205	nucleoporin 205	-1.59333	-1.68422	-1.70971	-1.52483	-1.55485	-1.81547	-2.71382	-2.75475	-2.06822	2.24255
1440681_at	Chrna7	cholinergic receptor, nicotinic, alpha polypeptide 7	-3.39627	-6.47793	-5.40701	-6.08523	-6.27117	-3.61639	-2.70545	-3.49279	-2.52068	1.29905
1422488_at	Nxt1	NTF2-related export protein 1	-1.39666	-1.61808	-1.75213	-1.53009	-1.56181	-1.71607	-2.70497	-2.73746	-2.05467	-1.35932
1457052_at	Kcng1	potassium voltage-gated channel, subfamily G, member 1	-2.6733	-3.55536	-4.27592	-4.06854	-4.26681	-4.53304	-2.70361	-10.4578	-7.25983	-1.13133
1458984_at	---		-1.95205	-2.72402	-2.27814	-2.23651	-2.3225	-2.52492	-2.70225	-4.01748	-2.79469	-1.76057
1421624_a_at	Enah	enabled homolog (Drosophila)	-1.46667	-1.48165	-1.38709	-1.3643	-1.39809	-1.32453	-2.70209	-2.3176	-1.70049	-1.22466
1416781_at	Praf2	PRA1 domain family 2	1.1539	1.08347	-1.77105	-1.73585	-1.77218	-1.96689	-2.70168	-3.13539	-2.28253	-1.1671
1426247_at	Stk24	serine/threonine kinase 24 (STE20 homolog, yeast)	-1.22167	-1.38976	-1.92761	-2.01354	-2.06421	-1.86861	-2.7012	-2.9715	-2.1884	1.46797
1428105_at	Tpx2	TPX2, microtubule-associated protein homolog (Xenopus laevis)	-1.98633	-1.68941	-1.0795	-1.07064	-1.05347	-1.10617	-2.69942	-2.69823	-2.01726	-2.24484
1418933_at	Slc1a6	solute carrier family 1 (high affinity aspartate/glutamate transporter), member 6	-2.62508	-3.28107	-2.3744	-2.36144	-2.4451	-2.76984	-2.69706	-2.37675	-1.75148	-1.36803
1451469_at	Cntln	centlein, centrosomal protein	-1.41234	-1.33308	-1.61615	-1.14835	-1.16287	-1.48844	-2.69467	-2.82866	-2.10791	2.91595
1439618_at	Pde10a	phosphodiesterase 10A	1.20404	-1.21165	-1.35265	-1.4289	-1.46709	-1.84912	-2.69363	-3.05529	-2.23911	-4.42009
1441878_s_at	1810049H13Rik	RIKEN cDNA 1810049H13 gene	-1.15162	-1.56062	-1.79897	-1.87053	-1.91694	-2.53504	-2.68993	-2.8964	-2.1509	-3.73542
1451722_s_at	Smyd5	SET and MYND domain containing 5	-1.52061	-1.70605	-1.7823	-1.88961	-1.92911	-1.6351	-2.68972	-2.51882	-1.89003	2.76501
1456377_x_at	Limd2 /// LOC632329	LIM domain containing 2	-1.16966	-1.72547	-1.76732	-1.91719	-1.96724	-1.81598	-2.68615	-2.53237	-1.89473	1.63201
1443997_at	Gprin2	G protein regulated inducer of neurite outgrowth 2	-1.71634	-1.82234	-1.60949	-1.82234	-1.87072	-1.71142	-2.68318	-2.5655	-1.92984	-1.07783
1460600_at	---	expressed sequence AA414768	-1.48427	-1.93492	-1.91933	-2.03384	-2.08242	-1.97815	-2.68121	-3.59924	-2.58895	-1.13624
1418478_at	Lmo1	LIM domain only 1	-4.1525	-4.75885	-2.47184	-2.9021	-3.05	-3.51562	-2.67972	-3.1978	-2.31912	1.37134
1451171_at	2310008H04Rik	RIKEN cDNA 2310008H04 gene	-2.44945	-3.19034	-2.70962	-2.81874	-2.95458	-2.89912	-2.6793	-4.87839	-3.44247	1.14379
1453851_a_at	Gadd45g	growth arrest and DNA-damage-inducible 45 gamma	-1.11054	-1.56281	-1.30812	-1.34377	-1.37835	-1.51371	-2.67847	-2.4659	-1.82912	-1.08159
1440120_at	Gnb2l1	Guanine nucleotide binding protein (G protein), beta polypeptide 2 like 1 (Gnb2l1), mRNA	-1.35398	-1.3842	-1.88879	-1.36367	-1.39794	-1.87112	-2.67458	-3.13059	-2.27919	-1.62716
1438817_at	Dna2	DNA replication helicase 2 homolog (yeast)	-2.27204	-2.04197	-1.77574	-1.76248	-1.79946	-1.55011	-2.66791	-3.18905	-2.31271	-1.32363
1423358_at	Ece2	endothelin converting enzyme 2	-1.56865	-1.64874	-1.92784	-2.13998	-2.19419	-2.30993	-2.66643	-2.89412	-2.14743	-3.39901
1424148_a_at	Stap2	signal transducing adaptor family member 2	-1.89135	-1.95716	-2.77368	-2.29061	-2.37381	-2.02705	-2.66056	-2.98703	-2.19202	-1.21144
1450098_at	Hoga1	RIKEN cDNA 0610010D20 gene	-1.19525	-1.39736	-1.55545	-1.81532	-1.86145	-1.21776	-2.65929	-2.76902	-2.07376	1.54265
1426577_a_at	Lin37	lin-37 homolog (C. elegans)	-1.1731	-1.23175	-2.38904	-2.14971	-2.21765	-2.4028	-2.65902	-2.91784	-2.17044	-2.11676
1420842_at	Ptprf	protein tyrosine phosphatase, receptor type, F	-1.07501	-1.36095	-1.48211	-1.64692	-1.68718	-1.38059	-2.65775	-2.32795	-1.71047	-1.18572
1421048_a_at	Ypel1	yippee-like 1 (Drosophila)	-1.48615	-2.36592	-2.32308	-2.48496	-2.58936	-1.92852	-2.65752	-2.74426	-2.0619	-1.85236
1457240_at	Cdk9	cyclin-dependent kinase 9 (CDC2-related kinase)	-1.29097	-1.41977	-1.27324	-1.34803	-1.38379	-1.01555	-2.65692	-2.238	-1.62571	1.0577
1454866_s_at	Clic6	chloride intracellular channel 6	-1.92506	-2.39464	-2.59465	-2.39464	-2.49279	-1.66224	-2.65678	-2.80321	-2.09529	2.13855
1416792_at	Ppm1g	protein phosphatase 1G (formerly 2C), magnesium-dependent, gamma isoform	-1.18235	-1.33042	-1.76106	-1.57727	-1.61019	-1.90598	-2.6552	-4.28209	-3.00741	1.06819
1454713_s_at	Hdc	histidine decarboxylase	-1.91099	-3.07201	-2.17927	-2.73664	-2.86606	-2.52273	-2.65306	-2.75173	-2.0667	-1.32914
1428838_a_at	Dck	deoxycytidine kinase	-1.18696	-1.24358	-1.20557	-1.24358	-1.26987	-1.53027	-2.65254	-3.36002	-2.42921	-6.251
1424882_a_at	Nt5dc2	5'-nucleotidase domain containing 2	-1.85305	-1.99308	-2.43247	-2.49621	-2.61223	-3.03182	-2.65045	-3.70144	-2.62874	-1.0798
1441131_at	---		-1.1612	-1.26307	1.03754	-1.07722	-1.05903	1.32797	-2.64952	-2.42232	-1.7948	1.02236
1449328_at	Ly75	lymphocyte antigen 75	-1.09106	1.25851	-1.50907	-1.6173	-1.6522	-1.54483	-2.64827	-2.87057	-2.13211	-2.70776
1441667_s_at	Smyd1	SET and MYND domain containing 1	-4.1689	-3.46077	-3.21586	-3.54128	-3.77575	-2.88103	-2.64727	-2.88103	-2.13584	-1.25124
1422871_at	Kcnj12	potassium inwardly-rectifying channel, subfamily J, member 12	-2.03348	-2.10316	-2.0082	-1.98476	-2.04365	-1.5614	-2.64339	-3.14205	-2.28702	-1.22698
1423945_a_at	Gm6334 /// Pkig	protein kinase inhibitor, gamma	-1.28021	-1.52036	-1.53153	-1.66316	-1.70628	-1.69585	-2.64234	-3.30135	-2.39576	-1.42747
1451418_a_at	Spsb4	splA/ryanodine receptor domain and SOCS box containing 4	-2.58126	-2.99053	-2.05862	-1.90723	-1.9524	-2.51692	-2.64086	-4.18496	-2.91429	1.01024
1455206_at	Rps6ka3		-1.45919	-1.57825	-1.57174	-1.85844	-1.90527	-1.95264	-2.64067	-4.25242	-2.96208	1.06767
1424278_a_at	Birc5	baculoviral IAP repeat-containing 5	-2.10571	-1.92674	-1.42653	-1.49026	-1.51591	-1.59079	-2.64025	-2.359	-1.73772	-1.94988
1453562_a_at	Nmral1	NmrA-like family domain containing 1	-1.96393	-2.05854	-1.74828	-1.73498	-1.77148	-1.53676	-2.64009	-2.58426	-1.94335	1.36653
1435366_at	D430042O09Rik	RIKEN cDNA D430042O09 gene	-1.54427	-1.49903	-2.1108	-1.78189	-1.82255	-2.13449	-2.63978	-3.09639	-2.25813	-2.9564
1451591_a_at	Efnb1	ephrin B1	-1.20546	-1.26073	-1.97886	-1.86404	-1.91298	-1.91298	-2.63834	-2.86447	-2.12752	1.10606
1452270_s_at	Cubn	cubilin (intrinsic factor-cobalamin receptor)	-1.91329	-1.81754	-1.85536	-1.71148	-1.75108	-1.59212	-2.63776	-2.94244	-2.17848	-1.50354
1448465_at	Nipsnap1	4-nitrophenylphosphatase domain and non-neuronal SNAP25-like protein homolog 1 (C. elegans)	-1.39155	-1.79037	-1.97426	-2.12722	-2.18683	-2.08857	-2.6377	-3.21799	-2.3338	-1.41708
1428506_at	Atic	5-aminoimidazole-4-carboxamide ribonucleotide formyltransferase/IMP cyclohydrolase /// similar to 5-aminoimidazole-4-carboxamide ribonucleotide formyltransferase/IMP cyclohydrolase	-1.62318	-1.74518	-1.55838	-1.63225	-1.66329	-1.66288	-2.63734	-3.00632	-2.20838	-1.25326
1448688_at	Podxl	podocalyxin-like	-3.04685	-4.96615	-7.91861	-6.47222	-6.61949	-7.71264	-2.63532	-3.92282	-2.73026	-1.65368
1428841_at	Best1	bestrophin 1	1.4445	1.02625	1.03353	-1.06784	-1.05003	-1.13602	-2.63509	-2.55109	-1.92128	-3.32168
1448186_at	Pnliprp2	pancreatic lipase-related protein 2	1.36997	-2.07067	-2.13591	-2.17961	-2.24851	-2.07637	-2.63483	-3.13596	-2.2849	-1.99193
1439933_at	B430316J06Rik	RIKEN cDNA B430316J06 gene	-1.12822	-1.71746	-1.56072	-1.71746	-1.75544	-1.9018	-2.63361	-3.0235	-2.21981	-8.9981
1420995_at	Plxna3	plexin A3	-1.23529	-1.2689	-1.91899	-1.85889	-1.90645	-1.98338	-2.63339	-3.28704	-2.39174	1.07719
1441062_at	Ddx11	DEAD/H (Asp-Glu-Ala-Asp/His) box polypeptide 11 (CHL1-like helicase homolog, S. cerevisiae)	-1.47732	-1.84151	-1.38851	-1.44844	-1.48045	-1.53466	-2.63195	-3.11723	-2.27477	-1.04093
1452163_at	Ets1	E26 avian leukemia oncogene 1, 5' domain	-1.64434	-1.64178	-1.56505	-1.15005	-1.16556	-1.75014	-2.62987	-2.79378	-2.08835	-2.68424
1417503_at	Rfc2	replication factor C (activator 1) 2	-1.61284	-1.75534	-1.97113	-1.82557	-1.8779	-1.939	-2.62972	-3.71759	-2.63881	1.01664
1418914_s_at	Bhmt2	betaine-homocysteine methyltransferase 2	-1.9095	-2.39832	-2.2622	-2.50015	-2.61238	-2.81311	-2.62922	-3.22924	-2.34374	-1.61011
1430798_x_at	Mrpl15	mitochondrial ribosomal protein L15	-2.13813	-1.58761	-2.98835	-2.30218	-2.38802	-2.24235	-2.62897	-2.67246	-2.00295	1.03184
1446507_at	---	Kinesin family member 24 (Kif24), mRNA	-1.45054	-1.57894	-1.43111	-1.48082	-1.5084	-1.55751	-2.62722	-2.44706	-1.81126	-1.45695
1430077_at	Srsf11	splicing factor, arginine/serine-rich 11	-1.49135	-1.91995	-1.19004	-1.2435	-1.26966	-1.39389	-2.62671	-2.9914	-2.19745	1.08089
1416242_at	Klhl13	kelch-like 13 (Drosophila)	-3.05558	-3.3381	-3.25896	-2.97913	-3.20401	-3.02614	-2.62483	-3.87689	-2.69157	1.34265
1420367_at	Denr	density-regulated protein	-1.63844	-1.52269	-1.33714	-1.25811	-1.28658	-1.15656	-2.62246	-2.03603	-1.39192	-7.90815
1416238_at	Tie1	tyrosine kinase with immunoglobulin-like and EGF-like domains 1	-1.04237	1.18944	-1.1918	-1.15161	-1.16779	-1.48958	-2.62241	-2.34081	-1.72437	-1.42658
1434564_at	E2f3	E2F transcription factor 3	-1.28058	-1.6458	-1.36281	-1.40466	-1.43907	-1.37006	-2.62201	-3.05245	-2.23748	-1.28389
1430147_a_at	Taf1d	TATA box binding protein (Tbp)-associated factor, RNA polymerase I, D	-1.69436	-1.76359	-1.83882	-1.84376	-1.89749	-1.92132	-2.62138	-3.31996	-2.40862	-3.04192
1425463_at	Gata6	GATA binding protein 6	1.03898	1.33622	-1.2003	-1.18752	-1.21188	-1.76356	-2.62112	-2.9179	-2.17062	3.50168
1448044_a_at	Gm10658	predicted gene, ENSMUSG00000074284	-1.92491	-2.13262	-3.19588	-2.52436	-2.63787	-2.94393	-2.61998	-4.18415	-2.91253	-1.43752
1430766_at	5033403F01Rik	RIKEN cDNA 5033403F01 gene	-1.79208	-1.95155	-2.22319	-2.33106	-2.42234	-2.66799	-2.61728	-4.13294	-2.86635	-3.24156
1452365_at	Csgalnact1	chondroitin sulfate N-acetylgalactosaminyltransferase 1	-1.10788	-1.1685	-1.85376	-1.7437	-1.77835	-1.87108	-2.61335	-3.10178	-2.26151	-1.70486
1433526_at	Klhl8	kelch-like 8 (Drosophila)	-2.02248	-2.21488	-2.24593	-1.93378	-1.98838	-2.3067	-2.61092	-4.36365	-3.06109	-1.13799
1418533_s_at	Fzd2	frizzled homolog 2 (Drosophila)	1.00363	1.01205	-1.54836	-1.01677	1.04296	-1.30965	-2.61009	-2.8998	-2.15273	-2.22287
1448045_at	Gm10658	predicted gene, ENSMUSG00000074284	-1.66842	-1.62235	-2.0292	-2.14336	-2.19836	-2.08855	-2.60941	-2.56283	-1.92756	-1.37127
1460054_at	Trappc6a	trafficking protein particle complex 6A	-1.53561	-2.00455	-2.41862	-2.20591	-2.2836	-2.5372	-2.60937	-3.10278	-2.26308	1.14249
1417356_at	Peg3	paternally expressed 3	-1.32458	-1.81861	-2.25381	-2.38858	-2.48164	-2.39254	-2.60896	-4.34729	-3.05325	-1.29214
1427299_at	Rps6ka3	ribosomal protein S6 kinase polypeptide 3	-2.17302	-2.45122	-2.71667	-2.77775	-2.91576	-2.82687	-2.60824	-2.91859	-2.17083	1.72084
1423287_at	Cbln1	cerebellin 1 precursor protein /// similar to precerebellin-1	-2.08264	-2.11043	-1.57142	-1.63403	-1.66646	-1.46533	-2.60586	-2.12614	-1.50725	-1.26803
1433966_x_at	Asns	asparagine synthetase	-1.49182	-2.10346	-4.09612	-3.98995	-4.18017	-3.12052	-2.60414	-2.62219	-1.96928	1.29421
1453293_a_at	2810408A11Rik	RIKEN cDNA 2810408A11 gene	-1.10283	-1.73749	-1.98442	-1.85405	-1.9012	-1.98284	-2.60216	-2.78206	-2.08377	-2.07634
1441720_at	4921530L18Rik	RIKEN cDNA 4921530L18 gene	-1.04008	-1.7491	-1.47029	-1.834	-1.88704	-1.58109	-2.60184	-2.92937	-2.17476	-2.18324
1455834_x_at	Tacc3	transforming, acidic coiled-coil containing protein 3	-2.83598	-1.74057	-1.43971	-1.5908	-1.62487	-1.58453	-2.60152	-2.54855	-1.91944	-2.05144
1422605_at	Ppp1r1a	protein phosphatase 1, regulatory (inhibitor) subunit 1A	-1.53264	-1.47213	-1.56611	-1.63796	-1.67116	1.12424	-2.59736	-2.11426	-1.48911	-2.35736
1428449_at	Gtf3c2	general transcription factor IIIC, polypeptide 2, beta /// Mpv17 transgene, kidney disease mutant	-1.17836	-1.4006	-1.49749	-1.4334	-1.46971	-1.55441	-2.59658	-2.60293	-1.95173	1.31568
1439311_at	---	RIKEN cDNA B830012L14 gene	-1.33172	-1.98531	-2.55615	-2.56693	-2.67439	-2.38495	-2.59567	-3.83394	-2.67568	-1.3988
1417951_at	Eno3	enolase 3, beta muscle	-1.78442	-2.75207	-3.75442	-2.74357	-2.89296	-4.47978	-2.59546	-4.4008	-3.09985	-1.04182
1457426_at	1700048O20Rik	RIKEN cDNA 1700048O20 gene	-1.72503	-2.13124	-1.35805	-1.5219	-1.55243	1.0347	-2.59535	-2.18879	-1.58268	-1.41905
1418880_at	Gfra3	glial cell line derived neurotrophic factor family receptor alpha 3 /// similar to GFRalpha-3	-3.13667	-3.2958	-3.96781	-3.65	-3.84479	-4.68577	-2.59521	-5.8213	-4.00905	-4.38913
1435019_at	Atxn7l3	ataxin 7-like 3	-1.11217	-1.39443	-1.61161	-1.51486	-1.5443	-1.50654	-2.59493	-2.38463	-1.76385	-1.56543
1445949_at	---		1.03149	-1.35107	-1.67878	-1.83152	-1.88277	-1.66155	-2.59331	-2.79299	-2.08783	1.15402
1432673_at	2300010F08Rik	RIKEN cDNA 2300010F08 gene	-1.98887	-1.1471	-1.53983	-1.64236	-1.67712	-1.86059	-2.59235	-3.48302	-2.51417	-1.10552
1433890_a_at	Bag6	HLA-B-associated transcript 3	1.01365	-1.09432	-1.42154	-1.43385	-1.46999	-1.542	-2.59155	-3.0321	-2.2209	1.52337
1421330_at	Ptpn4	protein tyrosine phosphatase, non-receptor type 4	-1.98873	-2.67324	-2.61935	-2.67324	-2.78798	-2.41418	-2.59097	-2.6355	-1.98291	-1.25296
1432443_at	Fam71e1	family with sequence similarity 71, member E1	-1.28108	-1.61947	-1.72108	-1.78029	-1.82011	-1.64841	-2.59074	-2.25813	-1.64449	-2.19023
1435087_at	Zfp362	zinc finger protein 362	-1.0455	-1.09714	-1.5452	-1.49765	-1.52359	-1.73194	-2.59045	-2.73365	-2.05095	-1.21443
1430238_at	Got1l1	glutamic-oxaloacetic transaminase 1-like 1	-1.92526	-2.02	-1.90658	-1.66214	-1.7035	-1.8824	-2.59025	-3.21517	-2.32727	-1.08989
1428671_at	2200002D01Rik	RIKEN cDNA 2200002D01 gene	1.07396	-1.38595	-1.37196	-1.40192	-1.43726	1.02648	-2.58993	-2.28348	-1.66911	-3.19086
1449061_a_at	Prim1	DNA primase, p49 subunit	-2.20231	-2.15508	-1.39687	-1.39991	-1.43473	-1.64105	-2.58961	-2.51322	-1.88041	2.21736
AFFX-r2-Bs-dap-5_at	---		1.91622	1.34727	-2.94671	-2.50762	-2.61943	-7.64631	-2.58806	-2.97626	-2.18899	-1.12159
1437623_x_at	Xrcc3	X-ray repair complementing defective repair in Chinese hamster cells 3	-1.48087	-2.08589	-1.74118	-1.79716	-1.83936	-1.83484	-2.58783	-2.63484	-1.98278	-2.59072
1416583_at	Bad	BCL2-associated agonist of cell death	1.04017	-1.16793	-1.71324	-1.47745	-1.50559	-1.46969	-2.5868	-2.53964	-1.90735	-1.17935
1435809_at	Ankrd34a	ankyrin repeat domain 34A	-1.57443	-1.56468	-1.53388	-1.81739	-1.86422	-1.52123	-2.58532	-4.06769	-2.81194	2.28077
1433566_at	Rasl10b	RAS-like, family 10, member B	-1.77219	-2.00614	-2.31622	-2.27679	-2.35422	-2.39694	-2.58465	-2.65077	-1.99102	-2.35373
1450779_at	Fabp7	fatty acid binding protein 7, brain	1.14311	1.03113	-1.30799	-1.39793	-1.43425	-1.37211	-2.58463	-2.50642	-1.87188	1.05548
1423802_at	Camkv	CaM kinase-like vesicle-associated	-1.46197	-1.62996	-1.13108	-1.23637	-1.25963	1.1046	-2.58342	-2.55507	-1.92301	6.58425
1448257_at	Slc29a2	solute carrier family 29 (nucleoside transporters), member 2	-1.27775	-1.47259	-1.98427	-1.8764	-1.92143	-2.19264	-2.58191	-2.84459	-2.11686	-2.44669
1417506_at	Gmnn	geminin	-2.29043	-2.48064	-1.73939	-1.85559	-1.90236	-1.709	-2.58157	-3.03714	-2.22568	1.08245
1421324_a_at	Akt2	thymoma viral proto-oncogene 2 /// similar to serine/threonine kinase	1.05935	-1.10897	-1.29601	-1.36968	-1.40212	-1.51882	-2.5803	-2.28827	-1.6741	2.30543
1418524_at	Pcm1	pericentriolar material 1	-1.22974	-1.2648	-1.51274	-1.54727	-1.57858	-1.29272	-2.57993	-2.18987	-1.58391	-1.37913
1428401_at	Zcchc3	zinc finger, CCHC domain containing 3	-2.02442	-2.61209	-2.7587	-2.66385	-2.77826	-2.33319	-2.57877	-3.89579	-2.7077	1.10365
1417363_at	Zfp61	zinc finger protein 61	-1.15453	-1.50906	-1.36841	-1.29832	-1.33309	-1.36043	-2.57837	-2.48893	-1.85835	-1.43718
1438147_at	Srcrb4d	scavenger receptor cysteine rich domain containing, group B (4 domains)	-1.47615	-2.06192	-2.40869	-2.48044	-2.58597	-2.3989	-2.57698	-3.2012	-2.31975	1.0892
1436403_at	Fam171a2	family with sequence similarity 171, member A2	-1.17805	-2.25054	-1.13185	-1.32566	-1.36302	-1.20514	-2.57608	-2.35827	-1.73488	2.53148
1436987_at	Ism1	isthmin 1 homolog (zebrafish)	-3.19126	-2.78583	-2.15711	-2.21946	-2.29377	-3.16953	-2.5752	-3.46	-2.50179	-1.09161
1436320_at	---		-1.18933	-1.11692	-1.72115	-1.62405	-1.65689	-1.92972	-2.57294	-3.18069	-2.30774	-1.20476
1439637_at	Kif7	kinesin family member 7	-1.26039	-1.32172	-1.52815	-1.40865	-1.44457	-1.859	-2.57092	-2.44519	-1.80996	-1.22647
1439148_a_at	Pfkl	phosphofructokinase, liver, B-type	1.19749	-1.3024	-2.32549	-2.30992	-2.39671	-2.7338	-2.56929	-3.79155	-2.66166	-1.22389
1437566_at	Gnl2	similar to guanine nucleotide binding protein-like 2 (nucleolar)	-1.16589	-1.18313	-1.14242	-1.20685	-1.23023	-1.36787	-2.56908	-2.99084	-2.19715	-1.0161
1430726_at	Rassf8	Ras association (RalGDS/AF-6) domain family (N-terminal) member 8	-1.96431	-2.00963	-2.1179	-2.40946	-2.51285	-2.45479	-2.56786	-2.99437	-2.19953	-1.50804
1425840_a_at	Sema3f	sema domain, immunoglobulin domain (Ig), short basic domain, secreted, (semaphorin) 3F	-1.53091	-1.97093	-2.71373	-2.87943	-3.02266	-3.37197	-2.56746	-2.5116	-1.87888	2.48099
1436556_at	Tmem139	transmembrane protein 139	-1.86457	-2.0362	-2.33976	-2.34563	-2.43188	-1.93698	-2.56708	-4.32451	-3.04199	-1.29642
1449996_a_at	Tpm3	tropomyosin 3, gamma	-1.02687	-1.38897	-1.41121	-1.63291	-1.66487	-1.37727	-2.56642	-2.90531	-2.15665	-1.24555
1429494_at	Trim35	tripartite motif-containing 35	-1.12503	-1.29268	-1.34006	-1.35779	-1.39144	-1.48452	-2.56622	-2.46642	-1.83133	-10.9212
1436424_at	1600020E01Rik	RIKEN cDNA 1600020E01 gene	-1.04864	-1.31992	-1.61937	-1.45016	-1.48225	-1.87989	-2.56621	-2.5617	-1.92705	-1.23052
1452120_at	Naa40	N-acetyltransferase 11	-1.6677	-1.96931	-2.04097	-2.07194	-2.12636	-2.39112	-2.56365	-2.81564	-2.10026	1.546
1418314_a_at	Rbfox1	ataxin 2 binding protein 1	-1.54103	-1.86054	-1.99426	-2.02434	-2.07548	-2.48555	-2.56324	-4.01343	-2.78209	-1.12749
1417526_at	Pcbp3	poly(rC) binding protein 3	-2.11982	-2.30667	-3.27842	-2.97067	-3.18451	-3.6795	-2.5628	-4.65532	-3.32127	-9.19969
1436915_x_at	Laptm4b	lysosomal-associated protein transmembrane 4B	-1.28821	-1.57361	-1.63099	-1.74871	-1.78281	-1.83825	-2.56232	-2.41186	-1.7847	-13.8225
1450244_a_at	Map4k2	mitogen-activated protein kinase kinase kinase kinase 2	-1.37234	-1.63862	-1.4684	-1.68562	-1.72921	-1.59558	-2.56184	-2.45511	-1.81795	-1.0192
1435132_at	Disp1	dispatched homolog 1 (Drosophila)	-1.68337	-1.56564	-1.56894	-1.5415	-1.57334	-1.47433	-2.56125	-2.21447	-1.60754	24.0896
1424152_at	Sall4	sal-like 4 (Drosophila)	-8.46125	-6.21106	-3.0458	-2.92397	-3.09223	-3.06462	-2.56071	-4.23537	-2.93535	-2.71514
1452725_a_at	Rnaseh2a	ribonuclease H2, large subunit	-1.77961	-1.82542	-1.82399	-1.74408	-1.77876	-1.95709	-2.55784	-3.14913	-2.29132	1.07965
1417217_at	Magel2	melanoma antigen, family L, 2	-1.70742	-1.88188	-1.9219	-2.01878	-2.06908	-2.24727	-2.55609	-3.84958	-2.68112	-2.51471
1451678_at	Narf	nuclear prelamin A recognition factor	1.11846	-1.21456	-1.87219	-1.73949	-1.77405	-1.91049	-2.55586	-2.92492	-2.17412	-1.16187
1436281_at	B230307C23Rik	predicted gene, EG245305	-1.58768	-1.49353	-1.77661	-1.8251	-1.87548	-1.72379	-2.55561	-2.9237	-2.1736	1.12012
1452024_a_at	Ldb1	LIM domain binding 1	1.00067	-1.02923	-1.53527	-1.46884	-1.4994	-1.76936	-2.55504	-2.66322	-1.99804	1.89879
1452968_at	Cthrc1	collagen triple helix repeat containing 1	6.84292	2.09151	-2.66794	-1.8211	-1.86927	-2.42381	-2.55335	-3.61068	-2.59579	-1.00191
1449055_x_at	Pcbp4	poly(rC) binding protein 4	-1.81982	-2.97963	-4.20388	-4.32431	-4.77019	-4.28327	-2.55331	-4.31651	-3.03659	1.56871
1420545_a_at	Chn1	chimerin (chimaerin) 1	-2.15371	-1.51407	-1.10982	-1.001	1.06591	-1.05344	-2.55198	-2.12629	-1.50746	1.80334
1449631_at	---		-1.78097	-1.75981	-2.79581	-2.74176	-2.88399	-2.72994	-2.5519	-2.87791	-2.13462	1.09842
1417681_at	Nudt21	nudix (nucleoside diphosphate linked moiety X)-type motif 21	-1.35464	-1.48669	-1.53645	-1.5344	-1.56848	-1.92935	-2.55103	-2.33122	-1.71453	-1.22058
1456230_at	4933422H20Rik	RIKEN cDNA 4933422H20 gene	-1.59055	-1.81964	-1.86213	-1.81964	-1.86783	-1.76971	-2.55091	-3.38329	-2.45263	1.14257
1416693_at	Foxc2	forkhead box C2	-1.94762	-1.99272	-2.44595	-2.65317	-2.75471	-2.38823	-2.54911	-3.98094	-2.76256	4.88237
1424118_a_at	Spc25	SPC25, NDC80 kinetochore complex component, homolog (S. cerevisiae)	-2.30553	-2.13328	-1.50549	-1.56266	-1.593	-1.55653	-2.54692	-2.7312	-2.04861	-1.06775
1421267_a_at	Cited2	Cbp/p300-interacting transactivator, with Glu/Asp-rich carboxy-terminal domain, 2	-1.09084	-1.52898	-2.04871	-2.1387	-2.19339	-2.24051	-2.54656	-3.19649	-2.31838	-3.39087
1422321_a_at	Sf1	splicing factor 1	-1.33219	-1.37922	-1.85855	-1.83344	-1.88603	-1.6449	-2.54639	-2.77848	-2.08197	-1.45824
1416575_at	Cdc45	cell division cycle 45 homolog (S. cerevisiae)-like	-1.60637	-1.8377	-1.25599	-1.35434	-1.38928	-1.38442	-2.54526	-3.21538	-2.3291	-1.00667
1426323_x_at	Siva1	SIVA1, apoptosis-inducing factor	-1.71666	-2.00904	-1.34732	-1.42527	-1.46231	-1.34989	-2.54499	-2.74931	-2.06424	2.1957
1443183_at	Huwe1	HECT, UBA and WWE domain containing 1	-1.2725	-1.61656	-1.41417	-1.4619	-1.49475	-1.34084	-2.54498	-2.50509	-1.86992	-1.18602
1429743_at	6720468P15Rik	RIKEN cDNA 6720468P15 gene	1.27557	-1.6796	-3.02067	-3.2793	-3.43775	-4.33884	-2.54467	-4.76295	-3.38654	-1.37147
1434317_s_at	Tex10	testis expressed gene 10	-1.38714	-1.52651	-1.35761	-1.44537	-1.47847	-1.9069	-2.54457	-3.16793	-2.29944	1.19148
1426767_at	Wdr90	WD repeat domain 90	-1.94476	-2.13793	-2.1759	-2.0169	-2.06682	-2.06682	-2.5439	-2.71286	-2.02454	3.26593
1437722_x_at	Pcbp3	Poly(rC) binding protein 3 (Pcbp3), mRNA	-2.03425	-2.40501	-2.19288	-2.23635	-2.32151	-2.4021	-2.54327	-2.86861	-2.13162	1.07655
1452917_at	Rfc5	replication factor C (activator 1) 5	-1.82597	-1.70667	-1.5401	-1.60489	-1.63787	-1.255	-2.54183	-2.47628	-1.84313	-1.77383
1416237_at	Mpzl2	myelin protein zero-like 2	-1.7876	-1.41946	-1.47653	-1.44744	-1.4789	-1.5957	-2.54156	-2.48812	-1.85798	-1.44186
1444109_at	C130009A20Rik	RIKEN cDNA C130009A20 gene	-1.9376	-2.81119	-4.36802	-3.72646	-3.92247	-3.38392	-2.5412	-3.20449	-2.32197	1.30426
1447452_at	---	Receptor accessory protein 3, mRNA (cDNA clone MGC:6708 IMAGE:3585133)	-1.19542	-1.34662	-1.41091	-1.49075	-1.51738	-1.47806	-2.54068	-3.25583	-2.35864	-1.63241
1434594_at	Dnahc1	dynein, axonemal, heavy chain 1	-1.61942	-1.89334	-2.4231	-2.23029	-2.30077	-3.47698	-2.5401	-3.06066	-2.2441	1.02361
1424760_a_at	Smyd2	SET and MYND domain containing 2	-1.42349	-1.41063	-1.3886	-1.31497	-1.35446	-1.58248	-2.53818	-2.50756	-1.87265	-1.21105
1454106_a_at	Cxxc1	CXXC finger 1 (PHD domain)	1.07668	-1.29252	1.14945	1.07668	1.22714	1.49031	-2.53682	-2.83036	-2.10967	-1.21547
1453008_at	Trnp1	RIKEN cDNA 2300002D11 gene	-1.60286	-2.05346	-2.76784	-3.01131	-3.22214	-2.61535	-2.53632	-4.24001	-2.94247	1.0045
1438815_at	Hist2h2aa1 /// Hist2h2aa2	histone cluster 2, H2aa1 /// histone cluster 2, H2aa2	-1.34939	1.15692	-1.37159	-1.30413	-1.34002	-1.72	-2.53628	-4.13971	-2.8807	1.01069
1421182_at	Clec1b	C-type lectin domain family 1, member b	-2.60195	-2.11915	-1.56753	-1.38252	-1.41793	-1.56527	-2.53606	-3.04995	-2.235	-2.06998
1417295_at	Mta1	metastasis associated 1	-1.45931	-1.40673	-1.35509	-1.47691	-1.50532	-1.45597	-2.53531	-2.45685	-1.82041	1.62781
1431014_at	Cecr2	cat eye syndrome chromosome region, candidate 2 homolog (human)	-1.55892	-1.47495	-2.44728	-2.3309	-2.41997	-1.22599	-2.53419	-3.47626	-2.51104	-1.99733
1457146_at	Dock4	dedicator of cytokinesis 4	-1.76126	-1.77617	-1.77917	-1.88548	-1.92737	-1.89213	-2.53277	-2.27681	-1.66365	-1.0388
AFFX-GapdhMur/M32599_5_at	Gapdh	glyceraldehyde-3-phosphate dehydrogenase	-1.1479	-1.27247	-2.17804	-2.32874	-2.41819	-1.72381	-2.53131	-2.41951	-1.79312	-1.63798
1436964_at	D7Ertd715e	DNA segment, Chr 7, ERATO Doi 715, expressed	-3.1664	-1.59904	-1.63094	-1.64956	-1.69125	-1.91382	-2.52978	-2.68069	-2.00863	-1.5432
1416638_at	Sall2	sal-like 2 (Drosophila)	-1.15082	-1.26027	-1.25986	-1.32458	-1.3628	-1.41336	-2.52759	-2.52742	-1.89298	1.19788
1415921_a_at	Tnfrsf19	tumor necrosis factor receptor superfamily, member 19	-1.99505	-2.23462	-2.18563	-2.23462	-2.3162	-2.62185	-2.52753	-3.60428	-2.59211	-1.96016
1445027_at	Cdr2l	cerebellar degeneration-related protein 2-like	-1.37239	-1.39939	-1.89632	-1.73872	-1.77361	-2.07376	-2.5262	-3.41015	-2.47199	1.12716
1420994_at	B3gnt5	UDP-GlcNAc:betaGal beta-1,3-N-acetylglucosaminyltransferase 5	-3.38161	-3.81171	-3.82994	-4.14304	-4.47625	-3.44189	-2.52556	-3.27695	-2.37568	1.04418
1433674_a_at	Snhg1	small nucleolar RNA host gene (non-protein coding) 1	-1.32607	-1.15664	-1.38397	-1.39562	-1.43096	-1.07176	-2.52528	-3.85909	-2.68309	-1.2197
1426451_at	Gm3650 /// Spg11	spastic paraplegia 11	-1.3787	-1.31961	-1.64366	-1.59681	-1.63154	-1.60768	-2.52514	-3.3998	-2.46614	-1.04164
1425850_a_at	Nek6	NIMA (never in mitosis gene a)-related expressed kinase 6	-1.59784	-1.97837	-2.51789	-2.6425	-2.7438	-2.75621	-2.52494	-3.30147	-2.39785	10.7148
1427956_at	Pcgf1	polycomb group ring finger 1	-1.22997	-1.31375	-2.56992	-2.18459	-2.26346	-2.60356	-2.52418	-2.74605	-2.06331	-6.69218
1423627_at	Nqo1	NAD(P)H dehydrogenase, quinone 1	-3.13678	-3.27931	-2.19595	-2.19833	-2.27831	-1.85566	-2.52409	-3.3775	-2.44557	-2.19477
1448857_a_at	Zdhhc12	zinc finger, DHHC domain containing 12	-1.36104	-1.91205	-2.50946	-2.52152	-2.63559	-2.40966	-2.52308	-2.75045	-2.06494	-5.13118
1437571_at	Hic2	hypermethylated in cancer 2	-1.91801	-1.66978	-1.71774	-1.80418	-1.85188	-2.14926	-2.52262	-3.33302	-2.41151	1.0131
1435922_at	Fbxl19	F-box and leucine-rich repeat protein 19	-1.2469	-2.00052	-2.10743	-1.93936	-1.99133	-1.74932	-2.52226	-2.49187	-1.86073	-1.3803
1459108_a_at	Yeats2	YEATS domain containing 2	-1.66771	-1.61043	-1.50631	-1.56781	-1.60021	-1.84535	-2.52058	-2.72155	-2.03215	-2.2377
1455234_at	B3galt1	UDP-Gal:betaGlcNAc beta 1,3-galactosyltransferase, polypeptide 1	-1.51644	-1.55492	-1.16733	-1.46738	-1.49877	-1.10415	-2.51987	-2.82992	-2.10884	2.56851
1449036_at	Rnf128	ring finger protein 128	-1.61195	-2.27616	-3.2013	-2.8272	-2.96494	-3.3887	-2.51858	-2.5947	-1.94662	-1.34238
1429041_at	2610005L07Rik	RIKEN cDNA 6820431F20 gene	-1.18709	-1.66567	-1.75459	-1.73455	-1.7706	-1.95735	-2.51831	-2.1382	-1.52161	-1.01185
1448535_at	Elp4	elongation protein 4 homolog (S. cerevisiae)	-1.55493	-1.74384	-1.23666	-1.37298	-1.40507	-1.98484	-2.51828	-2.23876	-1.62639	-1.13541
1441530_at	---		1.1094	-1.17117	-1.69445	-1.54638	-1.57827	-1.64362	-2.51732	-2.87253	-2.13372	-2.92293
1460483_at	2610034E01Rik	RIKEN cDNA 2610034E01 gene	-1.8329	-2.58483	-2.61355	-2.81247	-2.94548	-3.18965	-2.51731	-2.56344	-1.92783	-2.09112
1446897_at	---		-2.61574	-1.65974	-1.8004	-1.70482	-1.74386	-2.02032	-2.51406	-5.11882	-3.54235	1.68906
1420028_s_at	Mcm3	similar to DNA replication licensing factor MCM3 (DNA polymerase alpha holoenzyme-associated protein P1) (P1-MCM3) /// minichromosome maintenance deficient 3 (S. cerevisiae)	-2.50285	-2.48264	-1.88744	-1.94283	-1.99598	-1.93606	-2.51299	-3.18179	-2.30883	1.3493
1423495_at	Decr2	2-4-dienoyl-Coenzyme A reductase 2, peroxisomal	-1.21545	-1.14998	-1.86449	-1.79696	-1.83935	-1.87766	-2.51278	-3.45598	-2.50083	-1.57693
1425125_at	Oit3	oncoprotein induced transcript 3	-1.3658	-2.94041	-3.42358	-3.63297	-3.83055	-4.05267	-2.51231	-4.11164	-2.85138	-2.02057
1442175_at	Srgap1	RIKEN cDNA C030027H14 gene	-1.19834	-1.46669	-1.82575	-1.80992	-1.85899	-2.19341	-2.51156	-2.45071	-1.81457	1.17155
1437684_at	Ftsjd1	FtsJ methyltransferase domain containing 1 (Ftsjd1), mRNA	-1.42676	-1.68863	-1.16191	-1.26065	-1.28896	-1.8752	-2.50863	-2.85087	-2.11946	1.1331
1454669_at	Tmem11	transmembrane protein 11	-1.30917	-1.4313	-1.47063	-1.38959	-1.42391	-1.38559	-2.50861	-2.61119	-1.95595	1.01559
1434711_at	BC030867	cDNA sequence BC030867	-1.93715	-2.03118	-1.68517	-1.80329	-1.84987	-1.73788	-2.50801	-2.48964	-1.85922	-1.08096
1426297_at	Tcf3	transcription factor E2a	-1.43813	-1.42721	-1.41554	-1.4847	-1.51275	-1.44382	-2.50737	-2.75861	-2.06914	1.98141
1438811_at	Dlgap5	discs, large (Drosophila) homolog-associated protein 5	-1.46585	-1.75708	-1.50645	-1.38905	-1.42322	-1.61233	-2.50726	-2.47807	-1.84561	-1.09996
1460414_at	Obsl1	obscurin-like 1	-1.07007	-1.0954	-1.32588	-1.35121	-1.38668	-1.59993	-2.50719	-2.80734	-2.09709	-1.00269
1427142_s_at	Kdm5b	jumonji, AT rich interactive domain 1B (Rbp2 like)	1.00247	-1.13672	-1.67013	-1.38613	-1.42035	-1.65685	-2.50665	-2.44286	-1.80831	-1.36617
1434322_at	Micall2	MICAL-like 2	1.12102	-1.08512	-1.97795	-1.82747	-1.88085	-1.77312	-2.50642	-2.6981	-2.017	-1.31329
1418197_at	Ucp1	uncoupling protein 1 (mitochondrial, proton carrier)	-2.16672	-1.67182	-2.26162	-2.16672	-2.23299	-2.80975	-2.5062	-2.57475	-1.93562	1.48711
1437900_at	4930523C07Rik	RIKEN cDNA 4930523C07 gene	-3.17045	-3.84166	-2.50893	-2.46484	-2.56074	-2.29343	-2.50616	-2.67335	-2.00315	-1.19839
1455294_at	Eif2c2	RIKEN cDNA 1110029L17 gene	-1.37092	-1.46209	-1.57906	-1.55276	-1.58468	-1.49392	-2.50613	-2.32206	-1.70571	-6.68739
1438690_at	Tyms	Thymidylate synthase, mRNA (cDNA clone MGC:28246 IMAGE:3994204)	-1.46709	-1.26522	-1.46965	-1.43548	-1.47105	-1.47105	-2.50517	-3.47912	-2.5116	1.24434
1428055_at	Rian	MRNA, MBII-343 snoRNA	1.35797	1.51901	-1.47362	-1.42906	-1.46712	-1.68689	-2.50478	-2.81584	-2.102	1.39256
1429104_at	Limd2 /// LOC632329	LIM domain containing 2	-1.22566	-1.60824	-1.94383	-2.0405	-2.09116	-2.57375	-2.50422	-2.88899	-2.14211	1.03992
1449271_a_at	Hebp2	heme binding protein 2	-1.43605	-1.58182	-1.64752	-1.72738	-1.76606	-1.31806	-2.50217	-2.4983	-1.8647	-2.37875
1421283_at	Bmp5	bone morphogenetic protein 5	-1.53892	-1.63268	-1.94828	-2.1765	-2.24374	-1.78961	-2.50125	-3.20364	-2.32037	1.3715
1438625_s_at	Cdk16	PCTAIRE-motif protein kinase 1	-1.05197	-1.40986	-1.34947	-1.36453	-1.39848	-1.3053	-2.50111	-2.60717	-1.95412	7.35823
1457698_at	AI314831	expressed sequence AI314831	-2.74773	-3.04119	-3.90907	-4.00123	-4.1966	-1.44176	-2.49915	-4.06275	-2.81045	1.02446
1416798_a_at	Nme4	non-metastatic cells 4, protein expressed in	-2.38425	-3.15051	-3.92141	-4.00223	-4.213	-4.50458	-2.49882	-3.22546	-2.33992	-2.40456
1444486_at	Klhl5	kelch-like 5 (Drosophila)	-2.76235	-2.9333	-3.0133	-2.9333	-3.11324	-2.76038	-2.49845	-3.31352	-2.40577	1.42821
1452235_at	Man1b1	mannosidase, alpha, class 1B, member 1	-1.02914	-1.11755	-1.14551	-1.20682	-1.23018	-1.14103	-2.4953	-3.05422	-2.23809	1.11711
1418184_at	Cenpm	centromere protein M	-1.64744	-1.38876	-1.30812	-1.28766	-1.32216	-1.86933	-2.49483	-2.61149	-1.95619	2.09477
1459962_at	4930523C07Rik		-2.98837	-2.71957	-2.37905	-2.70067	-2.8108	-2.46586	-2.49468	-2.79719	-2.09165	-1.5335
1416253_at	Cdkn2d	predicted gene, 100043858 /// cyclin-dependent kinase inhibitor 2D (p19, inhibits CDK4)	-1.33976	-1.48559	-1.46465	-1.41473	-1.45002	-2.04844	-2.49416	-3.17186	-2.29992	-1.05222
1421904_at	Tgs1	trimethylguanosine synthase homolog (S. cerevisiae)	-1.51246	-1.67272	-1.63045	-1.64667	-1.68626	-1.4931	-2.49335	-2.77156	-2.07507	2.10322
1439740_s_at	Uck2	uridine-cytidine kinase 2	-2.31628	-2.15516	-1.77693	-1.95956	-2.01336	-1.90081	-2.49289	-3.52526	-2.54739	-1.80013
1435368_a_at	Parp1	poly (ADP-ribose) polymerase family, member 1	-1.27615	-1.39536	-1.25728	-1.42959	-1.46745	-1.36294	-2.49227	-2.70025	-2.01831	1.13395
1430214_a_at	2610020H08Rik	RIKEN cDNA 2610020H08 gene	1.14758	-1.12091	1.00171	-1.04794	-1.02086	1.05976	-2.49211	-2.16893	-1.56094	-2.81444
1437480_at	Fam33a	RIKEN cDNA 1110001A07 gene	-1.51633	-1.7401	-1.8415	-1.49508	-1.51984	-2.088	-2.48848	-3.48139	-2.51302	-1.72543
1429802_at	Hsd17b14	hydroxysteroid (17-beta) dehydrogenase 14	-1.3561	-1.38682	-1.34011	-1.3561	-1.39079	-2.05171	-2.48841	-3.69446	-2.62783	1.0731
1424110_a_at	Nme1	similar to Nucleoside diphosphate kinase A (NDK A) (NDP kinase A) (Tumor metastatic process-associated protein) (Metastasis inhibition factor NM23) (NDPK-A) (nm23-M1) /// non-metastatic cells 1, protein (NM23A) expressed in	-1.93564	-2.01845	-1.83902	-1.87798	-1.92248	-2.62648	-2.48763	-2.51807	-1.88785	-1.75439
1430332_a_at	Gusb	glucuronidase, beta	-1.18559	-1.23182	-1.35388	-1.18559	-1.20835	-1.23635	-2.48729	-2.05615	-1.41571	-2.66424
1436732_s_at	Fbxw8	F-box and WD-40 domain protein 8	-1.4618	-1.2811	-1.8374	-1.79626	-1.8374	-1.69886	-2.48537	-2.49142	-1.86058	-1.32491
1437443_at	Pxmp3	PREDICTED: Mus musculus predicted gene, EG620382 (EG620382), mRNA	-1.20105	-1.40066	-1.64506	-1.68805	-1.73145	-1.75447	-2.48235	-2.54622	-1.91655	-1.0345
1436541_at	2310008H09Rik	RIKEN cDNA 2310008H09 gene	-1.30427	-1.66631	-1.95381	-2.05844	-2.11481	-2.00436	-2.48002	-2.50993	-1.87494	1.66363
1423219_a_at	Mrpl49	mitochondrial ribosomal protein L49	-1.45331	-1.69393	-1.64332	-1.62914	-1.66124	-1.60148	-2.47885	-2.54124	-1.91085	-1.91708
1452380_at	Epha7	Eph receptor A7	-3.2351	-3.21372	-3.72862	-3.14114	-3.31849	-3.24366	-2.47738	-3.3715	-2.44206	1.44452
1429127_at	Nradd	neurotrophin receptor associated death domain	-1.09778	-1.30451	-1.48366	-1.54846	-1.57964	-1.07203	-2.47679	-3.45571	-2.49975	1.13089
1452805_at	D11Wsu47e	DNA segment, Chr 11, Wayne State University 47, expressed	-1.20165	-1.47453	-1.59585	-1.66526	-1.70885	-1.28349	-2.47661	-2.39461	-1.76998	1.29662
1456954_at	Kcna6	potassium voltage-gated channel, shaker-related, subfamily, member 6	-1.80197	-1.72514	-1.63015	-1.64053	-1.67373	-2.00884	-2.47654	-3.15585	-2.29498	-1.72791
1438061_at	4930523C07Rik	RIKEN cDNA 4930523C07 gene	-3.03813	-3.79393	-2.63494	-2.67028	-2.7859	-2.97355	-2.4765	-3.95231	-2.73983	9.53987
1438410_at	Prtg	protogenin homolog (Gallus gallus)	-1.83442	-1.85372	-1.67757	-1.91593	-1.96402	-1.81648	-2.47579	-3.01993	-2.21856	-4.17187
1418373_at	Pgam2	phosphoglycerate mutase 2	-1.56906	-1.69413	-2.31386	-2.31157	-2.40059	-2.61219	-2.47575	-3.13857	-2.2867	1.23257
1422602_a_at	Wnt5b	wingless-related MMTV integration site 5B	-1.5753	-2.0239	-2.17134	-1.84722	-1.89957	-1.93708	-2.47543	-3.07767	-2.25235	-1.01757
1431993_a_at	Rnf38	ring finger protein 38	-1.36818	-2.0993	-1.55009	-1.64997	-1.69291	-1.54655	-2.47403	-3.43433	-2.48457	-1.21265
1453360_a_at	Tex9	testis expressed gene 9	-1.38181	-1.43272	-1.4541	-1.50389	-1.53094	-1.44351	-2.47282	-2.94562	-2.17936	1.21722
1431335_a_at	Wfdc1	WAP four-disulfide core domain 1	1.11414	1.13677	-1.68326	-1.69231	-1.73414	-1.91753	-2.47264	-3.35526	-2.42802	-1.18128
1459901_at	Zfp646	zinc finger protein 646	-1.10474	-1.22357	-1.51213	-1.69456	-1.73514	-1.58025	-2.47138	-4.16989	-2.90223	-1.17867
1425321_a_at	Clmn	calmin	-2.50616	-2.75575	-2.32943	-2.39054	-2.48461	-2.18394	-2.47082	-2.42791	-1.79747	-1.60043
1455162_at	Ttc39a	tetratricopeptide repeat domain 39A	-1.49115	-1.86815	-1.50277	-1.73474	-1.77139	-1.42256	-2.47038	-3.77017	-2.65798	-1.36637
1424690_at	Cacfd1	RIKEN cDNA 5930434B04 gene	-1.19056	-1.37584	-1.43701	-1.34106	-1.37684	-1.80449	-2.46961	-2.90992	-2.16315	-1.28737
1427147_at	Mms22l	RIKEN cDNA F730047E07 gene	-2.21446	-2.30649	-1.80084	-1.74603	-1.78001	-1.90856	-2.46946	-2.52293	-1.89177	-1.01855
1424490_at	Zfp428	zinc finger protein 428	-1.47296	-2.10624	-2.05124	-2.20506	-2.28119	-2.0443	-2.46942	-3.16458	-2.29698	-1.3175
1448346_at	Cfl1	cofilin 1, non-muscle	-1.0307	-1.18627	-2.83244	-2.87184	-3.02154	-2.34593	-2.46825	-2.08819	-1.45949	-1.89231
1419036_at	Csnk2a1	casein kinase 2, alpha 1 polypeptide /// predicted gene, ENSMUSG00000057808	-1.26743	-1.60322	-1.63126	-1.57236	-1.60396	-2.40796	-2.46732	-3.61226	-2.59772	-1.05617
1452682_at	Fam122b	family with sequence similarity 122, member B	-1.71114	-1.72561	-1.50804	-1.49601	-1.52106	-1.25761	-2.46614	-2.47654	-1.84419	-9.30538
1449200_at	Nup155	nucleoporin 155	-1.485	-1.88159	-2.26687	-2.08644	-2.14414	-2.02881	-2.4651	-2.87768	-2.1345	-1.59484
1460692_at	Ehmt2	euchromatic histone lysine N-methyltransferase 2	-1.18691	-1.08794	-1.70709	-1.82619	-1.87989	-1.96611	-2.46412	-2.56419	-1.92876	-1.2828
1436447_at	A630026N12Rik	RIKEN cDNA A630026N12 gene	1.01718	-1.08569	1.00788	-1.0983	-1.09482	-1.0643	-2.46296	-2.50907	-1.87331	1.12512
1418095_at	Smpx	small muscle protein, X-linked	-1.24324	-1.13634	-1.92625	-1.60624	-1.64028	-1.92341	-2.46246	-4.23128	-2.93324	-1.08527
1430778_a_at	Nubp1	nucleotide binding protein 1	-1.58597	-1.53912	-1.97004	-2.06424	-2.11801	-2.11554	-2.46137	-2.90742	-2.16088	1.07525
1419644_at	Cstf2	cleavage stimulation factor, 3' pre-RNA subunit 2	-1.80498	-2.26643	-2.29259	-1.9727	-2.02804	-2.23657	-2.4591	-3.82697	-2.6702	-2.5755
1435279_at	Szt2	cDNA sequence BC059842	-1.05644	-1.22447	-1.52595	-1.45104	-1.48412	-1.52566	-2.45809	-2.8652	-2.12841	-1.20927
1434719_at	A2m	alpha-2-macroglobulin /// hypothetical protein LOC677369	3.58603	1.87544	-1.09928	-1.06415	-1.03911	-1.21965	-2.45739	-3.01779	-2.21402	-1.34281
1454011_a_at	Rpa2	replication protein A2	-2.18556	-1.93691	-1.93366	-1.9832	-2.0393	-2.31822	-2.4572	-3.1548	-2.29358	2.44613
1433710_at	Edc3	enhancer of mRNA decapping 3 homolog (S. cerevisiae)	-1.20427	-1.28733	-1.14798	-1.24266	-1.26792	-1.48821	-2.4567	-3.01033	-2.21098	-3.43908
1416664_at	Cdc20	cell division cycle 20 homolog (S. cerevisiae)	-1.95973	-1.7191	-1.07154	-1.1647	-1.18729	-1.02262	-2.45615	-2.32221	-1.70611	-1.03009
1456899_at	1500004F05Rik	RIKEN cDNA 1500004F05 gene	1.01008	-1.18186	-1.45215	-1.52622	-1.55754	-1.53521	-2.45582	-2.52253	-1.89118	1.0163
1426766_at	6330403K07Rik	RIKEN cDNA 6330403K07 gene	-1.02208	-1.18783	-1.463	-1.28057	-1.30793	-1.57399	-2.45486	-2.61506	-1.95863	3.64823
1421149_a_at	Atn1	atrophin 1 /// U7 small nuclear RNA	1.0069	1.0558	-1.56052	-1.41932	-1.45532	-1.74136	-2.45359	-2.97426	-2.1886	1.4034
1451306_at	Cdca7l	cell division cycle associated 7 like	-2.49051	-2.0561	-1.51192	-1.63138	-1.66184	-1.33906	-2.45329	-2.63356	-1.98168	-2.431
1448604_at	Uck2	uridine-cytidine kinase 2	-2.35715	-2.40798	-2.32533	-2.39911	-2.50144	-2.20309	-2.45314	-2.47961	-1.85033	-1.09431
1434913_at	Hmgcll1	3-hydroxymethyl-3-methylglutaryl-Coenzyme A lyase-like 1	-1.67774	-2.46342	-2.98973	-2.79259	-2.92896	-4.30656	-2.45288	-3.42554	-2.47811	1.05519
1422439_a_at	Cdk4 /// LOC640611	cyclin-dependent kinase 4 /// similar to Cell division protein kinase 4 (Cyclin-dependent kinase 4) (PSK-J3) (CRK3)	-1.38286	-1.59168	-1.66315	-1.76901	-1.80824	-1.97821	-2.45247	-2.7399	-2.05634	1.01064
1426108_s_at	Cacnb1	calcium channel, voltage-dependent, beta 1 subunit	1.13239	-1.28997	-1.57808	-1.56102	-1.59074	-1.82595	-2.4523	-3.11403	-2.2676	-1.58526
1453355_at	Wnk2	WNK lysine deficient protein kinase 2	-2.12649	-1.09646	1.38113	1.19284	1.55841	1.40346	-2.45092	-2.43495	-1.80227	2.09836
1452881_at	Gins2	GINS complex subunit 2 (Psf2 homolog)	-1.88161	-2.17839	-1.85649	-2.05438	-2.1085	-2.09847	-2.45	-2.47936	-1.84832	8.34546
1434709_at	Nrcam	neuron-glia-CAM-related cell adhesion molecule	-2.3834	-2.86502	-2.77219	-2.19316	-2.27428	-2.93691	-2.4497	-2.91918	-2.17216	1.20891
1424633_at	Camk1g	calcium/calmodulin-dependent protein kinase I gamma	-1.24839	-1.45411	-1.91439	-1.89019	-1.93088	-1.83464	-2.44721	-3.14962	-2.29176	-1.64629
1452693_at	Dhx35	DEAH (Asp-Glu-Ala-His) box polypeptide 35	-1.34708	-1.59944	-1.86713	-1.83921	-1.89335	-1.98279	-2.44652	-2.27978	-1.66567	1.34485
1428640_at	Hsf2bp	heat shock transcription factor 2 binding protein	-2.84823	-2.77887	-3.43467	-2.96604	-3.16573	-3.89206	-2.44587	-2.86147	-2.12511	-1.22038
1457054_a_at	D130020L05Rik	RIKEN cDNA D130020L05 gene	-1.44213	-1.66508	-1.86675	-1.80332	-1.85071	-2.4635	-2.44534	-3.07378	-2.24976	-1.14003
1423885_at	Lamc1	laminin, gamma 1	1.14595	1.39631	-1.25301	-1.25066	-1.27753	-1.35826	-2.44526	-2.54545	-1.91549	1.23248
1435259_s_at	Tmem141	transmembrane protein 141	-1.33818	-1.76717	-1.92547	-2.0756	-2.12698	-2.0439	-2.44462	-3.97185	-2.74558	-1.08129
1449705_x_at	Mcm3	similar to DNA replication licensing factor MCM3 (DNA polymerase alpha holoenzyme-associated protein P1) (P1-MCM3) /// minichromosome maintenance deficient 3 (S. cerevisiae)	-2.35329	-2.43605	-1.88661	-2.06949	-2.12249	-2.09727	-2.44445	-2.96988	-2.18463	-1.63569
1458113_at	9530019H20Rik	RIKEN cDNA 9530019H20 gene	-1.72419	-1.52459	-2.0076	-2.10627	-2.17062	-1.96177	-2.44365	-3.2673	-2.36813	-2.5196
1452730_at	Rps4y2	ribosomal protein S4, Y-linked 2	-1.68709	-2.16924	-1.99542	-2.17886	-2.24816	-2.65117	-2.44203	-3.97877	-2.75564	-2.07252
1423521_at	Lmnb1	lamin B1	-1.70674	-2.02534	-1.27697	-1.26414	-1.29237	-1.11697	-2.44152	-2.91375	-2.16728	4.0023
1419511_at	Msh4	mutS homolog 4 (E. coli)	-2.3096	-2.3502	-2.52491	-2.23246	-2.3134	-2.77409	-2.44097	-2.49626	-1.86402	-1.15887
1434019_at	Pdap1	PDGFA associated protein 1	-1.4283	-1.15496	-2.13245	-1.81919	-1.86736	-2.38016	-2.44044	-2.27201	-1.65848	-1.45673
1441687_at	Wnt4	wingless-related MMTV integration site 4	-1.16663	-1.50681	-2.19797	-2.01294	-2.06324	-1.99021	-2.44039	-2.54319	-1.91247	1.11429
1436202_at	Malat1	metastasis associated lung adenocarcinoma transcript 1 (non-coding RNA)	-1.59488	-2.0475	-2.33709	-2.1212	-2.18127	-2.019	-2.43794	-3.27905	-2.37713	-1.42097
1447725_at	C030034E14Rik	RIKEN cDNA C030034E14 gene	-1.5197	-1.35012	-1.35307	-1.19141	-1.21738	-2.00266	-2.43715	-1.55137	-1.16657	1.73901
1440202_at	E430024I08Rik	predicted gene, EG622175	-1.22928	-1.5237	-1.06287	-1.19793	-1.22201	1.11544	-2.43692	-2.4075	-1.77848	-2.00506
1448886_at	Gata3	GATA binding protein 3	1.00804	-1.22557	-1.79831	-1.79015	-1.83346	-2.08821	-2.43594	-3.57949	-2.58382	1.81681
1449383_at	Adssl1	adenylosuccinate synthetase like 1	-1.04353	-1.69582	-2.7421	-2.47976	-2.58529	-2.89895	-2.43464	-2.76959	-2.07458	-1.19536
1422720_at	Isl1	ISL1 transcription factor, LIM/homeodomain	-2.02152	-1.82148	-2.01395	-1.80607	-1.85335	-1.90259	-2.43447	-2.77122	-2.07492	-7.7276
1448969_at	Ftsj2	FtsJ homolog 2 (E. coli)	-1.2817	-1.58766	-1.31464	-1.28359	-1.31464	-1.31464	-2.43374	-2.45001	-1.81397	1.76253
1419495_at	Immp2l	IMP2 inner mitochondrial membrane peptidase-like (S. cerevisiae)	-1.42562	-1.72684	-2.65137	-2.02203	-2.07312	-2.58323	-2.43324	-4.17866	-2.90998	2.90088
1418889_a_at	Csnk1d	casein kinase 1, delta	-1.18725	-1.35508	-1.68131	-1.59491	-1.62928	-1.89584	-2.43296	-2.57382	-1.93399	-2.07443
1437012_x_at	Rapgef3	Rap guanine nucleotide exchange factor (GEF) 3	-1.75955	-1.94583	-2.49467	-2.01638	-2.06666	-2.13744	-2.43082	-2.71448	-2.02621	-1.61117
1452183_a_at	Meg3	maternally expressed 3	-1.17388	-1.56738	-2.37191	-2.47329	-2.56961	-2.33917	-2.43044	-3.79591	-2.66364	-1.06699
1454926_at	Sphkap	SPHK1 interactor, AKAP domain containing	1.36642	-1.90078	-2.46877	-2.52536	-2.63846	-3.1757	-2.42986	-4.58773	-3.216	-1.18527
1429665_at	Haus6	RIKEN cDNA 6230416J20 gene	-1.6063	-1.86694	-1.49486	-1.58406	-1.6174	-1.68256	-2.42871	-2.57885	-1.93723	-1.40091
1454659_at	Dctd	dCMP deaminase	-2.80156	-2.83823	-1.56412	-1.80007	-1.84561	-2.11063	-2.42825	-2.79837	-2.09362	-1.65415
1430170_at	Bbs10	Bardet-Biedl syndrome 10 (human)	-1.36426	-1.48968	-1.49358	-1.42607	-1.46298	-1.44591	-2.42824	-2.36318	-1.74278	-1.44614
1452298_a_at	Myo5b	myosin Vb	1.01997	-1.38258	-2.72722	-2.58405	-2.69231	-3.05365	-2.42822	-2.55974	-1.92618	-3.53026
1423655_a_at	1500010J02Rik	RIKEN cDNA 1500010J02 gene	-1.31021	-1.37081	-1.71464	-1.63291	-1.66487	-1.31114	-2.42786	-2.29746	-1.68159	1.7556
1418480_at	Ppbp	pro-platelet basic protein	-2.20799	-2.6411	-2.69914	-2.70009	-2.81067	-3.25832	-2.42643	-3.11588	-2.27283	-1.07182
1457227_at	---	expressed sequence AI843755	-4.78649	-4.84601	-4.29285	-4.78649	-5.04763	-4.0134	-2.42631	-3.52574	-2.54779	-1.05199
1432488_a_at	Sf3a3	splicing factor 3a, subunit 3	-1.71497	-2.00602	-1.86553	-1.83193	-1.88401	-2.11204	-2.4263	-3.61869	-2.59994	1.15293
1451297_at	Gulo	gulonolactone (L-) oxidase	-2.39367	-1.21414	-1.45674	-1.34986	-1.38652	-1.60986	-2.42619	-2.88693	-2.13873	1.11033
1451582_at	Tulp1	tubby like protein 1	1.21374	-1.03707	-1.17891	-1.25188	-1.27828	-1.58867	-2.42612	-2.61839	-1.96633	-1.22121
1435645_at	Mmd	similar to monocyte to macrophage differentiation-associated /// monocyte to macrophage differentiation-associated	-1.51045	-1.98471	-1.98579	-1.931	-1.98301	-1.93254	-2.42509	-2.33306	-1.71642	4.11562
1455140_at	Pitpnm3	PITPNM family member 3	-1.10029	-1.58803	-1.56015	-1.48306	-1.51028	-1.88937	-2.42441	-3.44476	-2.49431	-1.29114
1430075_at	Sf3b3	Splicing factor 3b, subunit 3, mRNA (cDNA clone IMAGE:5252985)	-1.26305	-1.53255	-1.38437	-1.51052	-1.53991	-1.47228	-2.42385	-2.32864	-1.71069	1.09777
1452210_at	Dna2	DNA replication helicase 2 homolog (yeast)	-2.7244	-3.00461	-2.3442	-2.25725	-2.3442	-2.56937	-2.42286	-3.16462	-2.29803	-2.5886
1455982_at	Jmjd4	jumonji domain containing 4	-1.50745	-2.10584	-1.70529	-1.76382	-1.80174	-1.51261	-2.42163	-2.50574	-1.87035	-1.07766
1417039_a_at	Cul7	cullin 7	-1.11843	-1.17703	-1.43231	-1.46509	-1.49753	-1.61804	-2.42027	-3.11815	-2.27506	-2.20568
1451410_a_at	Crip3	cysteine-rich protein 3	-1.64182	-1.9125	-2.15044	-2.20387	-2.28005	-2.38421	-2.42006	-3.2718	-2.37031	-1.84387
1441611_at	Zdhhc6	predicted gene, EG433204 /// zinc finger, DHHC domain containing 6	-1.26015	1.21946	1.03393	-1.04121	-1.00984	1.20167	-2.41898	-3.27334	-2.37166	-1.21146
1451866_a_at	Hgf	hepatocyte growth factor	-2.0117	-1.51168	-1.69853	-1.71809	-1.75597	-1.43243	-2.41771	-2.63893	-1.98377	-2.29837
1443158_at	---		-1.37196	-1.34792	-1.8538	-1.82597	-1.87915	-1.91112	-2.41756	-2.75078	-2.0657	2.04471
1449281_at	Nrtn	neurturin	1.22328	-1.15667	-1.61231	-1.58502	-1.61817	-2.06014	-2.41728	-2.94219	-2.17787	-1.36566
1425706_a_at	Ddb2	damage specific DNA binding protein 2	-1.20048	-1.60274	-1.56161	-1.58565	-1.61873	-1.83172	-2.41672	-3.16511	-2.29829	-1.4228
1423922_s_at	Ints3	integrator complex subunit 3	-1.4234	-1.59938	-1.45911	-1.59567	-1.63015	-1.43914	-2.41549	-2.24474	-1.6309	-1.18367
1420903_at	St6galnac3	ST6 (alpha-N-acetyl-neuraminyl-2,3-beta-galactosyl-1,3)-N-acetylgalactosaminide alpha-2,6-sialyltransferase 3	-1.57521	-2.02465	-1.88947	-2.10536	-2.16527	-2.03677	-2.41396	-2.7858	-2.08574	-1.45564
1458587_at	2310047D07Rik	RIKEN cDNA 2310047D07 gene	-1.55749	-1.55749	-1.63745	-1.61515	-1.6494	-1.57671	-2.41266	-2.42582	-1.79617	-1.01999
1434767_at	Mis18bp1	expressed sequence C79407	-2.11722	-1.83027	-1.45043	-1.38111	-1.41546	-1.41072	-2.41105	-1.18253	-1.04609	-1.23527
1444015_at	Papola		-1.31685	-1.73318	-1.84865	-1.80202	-1.84865	-1.87362	-2.41002	-2.4168	-1.79113	1.10034
1441273_at	---		-1.29183	-1.57007	1.01078	1.04047	1.17658	1.12537	-2.40865	-2.5063	-1.87041	1.87482
1416571_at	Traf4	Tnf receptor associated factor 4	-1.44181	-1.70715	-1.58604	-1.76504	-1.80333	-2.26104	-2.40786	-2.53501	-1.90105	1.32644
1422835_at	Kcnd2	potassium voltage-gated channel, Shal-related family, member 2	-1.35749	-1.74849	-2.93287	-2.80212	-2.92952	-3.15268	-2.40777	-3.67941	-2.62081	1.00129
1418807_at	3110070M22Rik	RIKEN cDNA 3110070M22 gene	-1.50794	-2.29935	-1.51428	-1.71325	-1.75213	-1.59241	-2.40618	-2.92282	-2.17267	-1.19957
1424322_at	Apex2	apurinic/apyrimidinic endonuclease 2	-1.43834	-1.39907	-1.71388	-1.87119	-1.9188	-1.916	-2.40588	-2.67001	-2.00185	-1.1041
1455923_at	Kctd8	potassium channel tetramerisation domain containing 8	-2.15078	-2.01628	-2.08909	-2.02625	-2.0769	-1.95424	-2.40463	-3.12456	-2.27626	-1.06781
1424321_at	Rfc4	replication factor C (activator 1) 4	-2.42142	-2.72614	-2.34642	-2.47926	-2.58284	-2.44104	-2.40456	-2.59042	-1.9458	-1.09116
1459608_at	---		-1.32707	1.06854	-1.47622	-1.61698	-1.65215	-1.66218	-2.4044	-2.25333	-1.6409	-1.03554
1449347_a_at	Xlr4a /// Xlr4b /// Xlr4c /// Xlr4d-ps		-2.49288	-1.2763	-1.42931	-1.47559	-1.50481	-1.70699	-2.40148	-2.7352	-2.05429	5.47539
1456124_x_at	Svs5	seminal vesicle secretory protein 5	-1.2535	-1.67091	-1.66477	-1.63478	-1.6674	-1.58383	-2.40147	-2.57817	-1.937	-1.62238
1437396_at	Creb3l2	cAMP responsive element binding protein 3-like 2	-1.28291	-1.74581	-2.15066	-1.99007	-2.05179	-2.06782	-2.40111	-2.87515	-2.13425	-2.32685
1445557_at	0610040B10Rik	RIKEN cDNA 0610040B10 gene	-1.27851	-1.49511	-1.35085	-1.53368	-1.56699	-1.55436	-2.40079	-2.78894	-2.08683	-1.89004
1439503_at	Zfp28	zinc finger protein 28	-1.04288	-1.16297	-1.50508	-1.65433	-1.69548	-1.64516	-2.40076	-2.89451	-2.15029	-1.29622
1421063_s_at	Snrpn /// Snurf	similar to SNRPN upstream reading frame protein /// small nuclear ribonucleoprotein N /// SNRPN upstream reading frame	-1.73787	-1.55712	-2.52144	-2.57774	-2.67926	-2.15727	-2.40066	-2.38414	-1.76291	1.04749
1425764_a_at	Bcat2	branched chain aminotransferase 2, mitochondrial	-1.08648	-1.6186	-2.02788	-1.92126	-1.97097	-1.89297	-2.40059	-3.56879	-2.57458	-1.17378
1433953_at	Zfp277	zinc finger protein 277	-1.76505	-2.21424	-2.11964	-2.12081	-2.18065	-2.2879	-2.39952	-2.6325	-1.98035	-1.97195
1418767_at	Cyp4f13	cytochrome P450, family 4, subfamily f, polypeptide 13	-1.45684	-1.48264	-1.9736	-1.90256	-1.94627	-1.85217	-2.39851	-2.62666	-1.97454	-1.06989
1430980_a_at	Eif4a1	eukaryotic translation initiation factor 4A1	-1.37458	-1.38355	-1.51515	-1.60365	-1.63743	-1.67763	-2.39844	-2.72215	-2.03217	1.3274
1455469_at	Slc6a7	solute carrier family 6 (neurotransmitter transporter, L-proline), member 7	-1.28644	-2.17214	-1.09897	-1.19598	-1.2197	1.04449	-2.3978	-2.42711	-1.79719	1.04813
1455517_at	Rbm14 /// Rbm4	RNA binding motif protein 4	-1.49695	-1.58408	-1.81742	-1.56755	-1.59993	-1.82064	-2.39613	-2.79771	-2.09207	1.05778
1442289_at	Taf1d	TATA box binding protein (Tbp)-associated factor, RNA polymerase I, D	-2.275	-2.21436	-2.14925	-2.21118	-2.28613	-1.89732	-2.39581	-3.13982	-2.28687	-3.50641
1454944_at	Hic2	hypermethylated in cancer 2	-2.35047	-2.74153	-1.93545	-2.28524	-2.36706	-1.86624	-2.39507	-2.24041	-1.62721	-1.02748
1442011_at	A230065H16Rik	RIKEN cDNA A230065H16 gene	-1.22458	-1.31088	-1.74131	-1.80056	-1.84612	-1.76913	-2.39484	-3.39643	-2.46291	1.0899
1450983_at	Akap8	A kinase (PRKA) anchor protein 8	-1.35455	-1.66385	-1.62493	-1.60752	-1.64166	-1.79239	-2.39371	-3.08286	-2.25551	-2.25409
1449232_at	Gata1	GATA binding protein 1	-1.04775	-1.13445	-2.01149	-1.83215	-1.88535	-1.99884	-2.39229	-2.35454	-1.73355	-1.22233
1449936_at	8430419L09Rik	RIKEN cDNA 8430419L09 gene	-1.27935	-1.85774	-1.57212	-1.53274	-1.56626	-1.72276	-2.39118	-2.40993	-1.78132	-2.32661
1427445_a_at	Ttn	titin	-2.34353	-1.54471	-1.70049	-1.59337	-1.62676	-1.69156	-2.39107	-2.75466	-2.06773	-1.23612
1434198_at	Atpif1	ATPase inhibitory factor 1	-1.31589	-1.50481	-1.43357	-1.75353	-1.79204	-1.47639	-2.39072	-3.40107	-2.46736	-1.20847
1448745_s_at	Lor	loricrin	-3.53738	-5.28638	-3.50077	-3.53377	-3.75142	-3.34561	-2.38971	-2.44585	-1.81054	-2.07997
1421433_at	Zfhx4	zinc finger homeodomain 4	1.1491	1.10879	-1.57618	-1.07881	-1.06057	-1.31155	-2.38936	-2.72064	-2.03088	1.03504
1421277_at	Spna1	spectrin alpha 1	-1.94582	-1.94197	-2.49142	-2.36889	-2.46524	-2.97782	-2.38907	-4.03127	-2.80043	1.14329
1449544_a_at	Kcnh2	potassium voltage-gated channel, subfamily H (eag-related), member 2 /// similar to potassium channel erg1a	1.13909	-1.04021	1.06298	-1.06666	-1.04764	1.08636	-2.38827	-2.26124	-1.64794	-3.87933
1448187_at	Pold1	polymerase (DNA directed), delta 1, catalytic subunit	-2.07097	-2.10292	-1.63092	-1.90868	-1.95484	-1.87869	-2.38634	-3.47467	-2.5101	1.01832
1450059_at	Fancg	Fanconi anemia, complementation group G	-1.23086	-1.58822	-1.91557	-1.90878	-1.95521	-2.42133	-2.38541	-3.58062	-2.58386	1.08187
1420644_a_at	Sec61a2	Sec61, alpha subunit 2 (S. cerevisiae)	-1.74732	-1.4964	-1.62481	-1.61565	-1.65036	-1.71085	-2.38484	-2.61669	-1.96061	1.6464
1436473_at	Zfp248	zinc finger protein 248	1.00686	-1.36851	1.18214	-1.05709	-1.03038	1.0944	-2.38426	-2.37895	-1.75436	-2.50446
1436922_at	Lrr1	peptidylprolyl isomerase (cyclophilin) like 5	-2.7355	-2.20986	-1.59045	-1.66431	-1.70872	-1.63629	-2.38426	-2.90169	-2.1556	-1.14978
1437953_at	Gpcpd1	preimplantation protein 4	-1.85085	-2.09634	-2.72769	-2.59818	-2.70158	-3.24974	-2.38405	-3.57851	-2.57984	1.42007
1423165_a_at	Mta2	metastasis-associated gene family, member 2	-1.15713	-1.30943	-1.77722	-1.73614	-1.77255	-1.6789	-2.38401	-3.01701	-2.21383	-1.00662
1435636_at	Eif2c2	RIKEN cDNA 2310051F07 gene	-1.51976	-1.3513	-1.60527	-1.91796	-1.96798	-1.64952	-2.38358	-2.03973	-1.39673	1.14269
1418965_at	Nosip	nitric oxide synthase interacting protein	-1.0663	-1.25322	-1.72856	-1.71083	-1.75097	-1.51888	-2.382	-2.25127	-1.63698	1.34584
1457157_at	Plch1	phospholipase C, eta 1	-1.81798	-2.61174	-2.55088	-2.61174	-2.72482	-2.70127	-2.38194	-3.00684	-2.20854	1.09197
1437710_x_at	Fam71e1	family with sequence similarity 71, member E1	-1.52349	-2.21189	-2.97249	-2.66937	-2.78199	-2.71283	-2.38189	-3.07212	-2.24873	-2.23224
1417353_x_at	Snrpa1	small nuclear ribonucleoprotein polypeptide A'	-1.86788	-1.84808	-1.38398	-1.49696	-1.52245	-1.59308	-2.38175	-2.56387	-1.92806	-1.16137
1455096_at	Flrt2	fibronectin leucine rich transmembrane protein 2	-1.09945	-1.59535	-1.6646	-1.6468	-1.68637	-2.06208	-2.38149	-2.71604	-2.02719	-1.58729
1438571_at	Bub1	budding uninhibited by benzimidazoles 1 homolog (S. cerevisiae)	-2.01724	-1.83847	-1.7786	-1.50633	-1.53373	-1.65155	-2.38041	-2.38546	-1.76421	1.62463
1438532_at	Hmcn1	hemicentin 1	-1.11089	-1.33941	-1.53668	-1.44516	-1.47814	-2.73389	-2.38008	-2.35244	-1.73284	-2.08539
1422135_at	Zfp146	similar to zinc finger protein 146 /// zinc finger protein 146	-1.34527	-2.38054	-1.22425	-1.23325	-1.25327	-1.23347	-2.37979	-2.40709	-1.77793	-1.24616
1418285_at	Efnb1	ephrin B1	-1.23982	-1.22003	-1.40451	-1.42203	-1.45897	-1.50256	-2.37794	-2.93886	-2.17548	-1.20668
1445672_at	---		-1.31016	-1.98684	-2.02463	-2.16476	-2.23028	-2.76902	-2.37779	-2.74077	-2.05697	2.09979
1439323_a_at	Map4k1	mitogen-activated protein kinase kinase kinase kinase 1	-1.34934	-1.80877	-2.1321	-2.14472	-2.20152	-1.87568	-2.37763	-3.70272	-2.62956	-1.26536
1450156_a_at	Hmmr	hyaluronan mediated motility receptor (RHAMM)	-1.65823	-1.63124	-1.37594	-1.27739	-1.30485	-1.55362	-2.37748	-2.71929	-2.02945	-1.29959
1430427_a_at	Pcdh18	protocadherin 18	-2.54047	-2.12878	-2.85189	-3.18378	-3.38718	-2.51445	-2.37741	-2.45599	-1.81836	1.9839
1436349_at	2700094K13Rik	RIKEN cDNA 2700094K13 gene	-1.69785	-1.80996	-1.75475	-1.68318	-1.72714	-1.43641	-2.37625	-2.37486	-1.74951	3.91623
1449608_a_at	---		-1.19756	-1.189	-1.21163	-1.189	-1.21433	-1.59059	-2.37607	-2.40409	-1.7767	-2.64385
1417807_at	Ufsp1	UFM1-specific peptidase 1	-1.42697	-2.02528	-1.8878	-1.9306	-1.98284	-1.7124	-2.37559	-2.30962	-1.69308	-12.3338
1460609_at	Ints8	Integrator complex subunit 8, mRNA (cDNA clone IMAGE:6415127)	-2.23447	-2.03514	-2.06873	-2.31019	-2.39801	-2.3493	-2.37379	-4.01525	-2.79097	-1.30286
1429832_at	Gm17748 /// Ppih	predicted gene, EG665989 /// peptidyl prolyl isomerase H	-1.5504	-1.65787	-1.40042	-1.5504	-1.58272	-1.43369	-2.37356	-2.59725	-1.94868	-1.01953
1436031_at	Cachd1	cache domain containing 1 /// similar to Cache domain containing 1	1.06035	-1.00902	-1.35254	-1.27561	-1.30236	-1.62645	-2.37198	-2.838	-2.11522	1.32109
1455231_s_at	Apc2	adenomatosis polyposis coli 2	-1.33779	-1.57566	-1.55476	-1.57566	-1.6086	-1.66438	-2.37167	-2.61051	-1.95473	-6.46082
1433862_at	Espl1	extra spindle poles-like 1 (S. cerevisiae)	-2.06555	-2.39869	-1.51319	-1.48303	-1.51022	-1.56124	-2.37102	-3.01856	-2.21646	1.47871
1434299_x_at	Ift27	RAB, member of RAS oncogene family-like 4	-1.03851	-1.09847	-1.34805	-1.16346	-1.18397	-1.22856	-2.36902	-2.45738	-1.82052	-2.39893
1436492_x_at	Lemd1	RIKEN cDNA 6430514M23 gene	-1.01896	-2.13303	-3.43093	-3.41169	-3.62458	-3.26629	-2.36891	-2.8301	-2.10916	1.87588
1421090_at	Epb4.1l1	erythrocyte protein band 4.1-like 1	-1.07837	-1.16018	-1.5744	-1.60298	-1.63627	-1.42641	-2.36855	-2.46785	-1.83226	-1.59025
1424297_at	Zfp282	zinc finger protein 282	-1.24815	-1.22018	-1.15967	-1.27449	-1.30108	-1.43376	-2.36815	-2.87086	-2.13223	1.09837
1418919_at	Sgol1	shugoshin-like 1 (S. pombe)	-1.94691	-1.8341	-1.14639	-1.28094	-1.30862	-1.23199	-2.36789	-2.90413	-2.15652	1.17645
1454904_at	Mtm1	X-linked myotubular myopathy gene 1	-3.79784	-3.37771	-3.72982	-3.37771	-3.56125	-4.55411	-2.3647	-3.32996	-2.41017	-2.57581
1451899_a_at	Gtf2ird1	general transcription factor II I repeat domain-containing 1	1.03969	1.01633	-1.00739	-1.24478	-1.27115	-1.26941	-2.36419	-2.24255	-1.62947	-1.65641
1448902_at	Ttc23	tetratricopeptide repeat domain 23	-1.10087	-1.29294	-1.30134	-1.15587	-1.17274	-1.31078	-2.3634	-2.50361	-1.86844	4.02502
1437538_at	Snhg7	small nucleolar RNA host gene (non-protein coding) 7	-1.52868	-1.43017	-1.4305	-1.50662	-1.53481	-1.45745	-2.36328	-2.58801	-1.94432	-1.04191
1428532_at	Ints7	integrator complex subunit 7	-1.29635	-1.47866	-1.47697	-1.53486	-1.56856	-1.49904	-2.36327	-2.75987	-2.06998	1.24349
1430701_a_at	5730528L13Rik	RIKEN cDNA 5730528L13 gene	-1.35124	-1.23648	-1.02827	-1.05313	-1.02566	-1.10205	-2.36203	-2.39172	-1.76849	-1.00216
1458687_at	Gm9564	predicted gene, 672498	-1.41722	-1.5714	-2.09437	-2.32792	-2.41746	-2.37304	-2.36151	-2.76284	-2.07248	-1.26357
1434309_at	Fntb /// LOC639541	farnesyltransferase, CAAX box, beta	-1.46578	-1.41207	-1.58114	-1.54836	-1.57935	-1.29319	-2.36098	-2.47845	-1.84577	-1.01892
1427044_a_at	Amph	amphiphysin	1.56649	-1.04813	-1.87206	-1.80019	-1.84577	-1.83675	-2.36067	-3.02001	-2.21947	-1.40909
1456023_at	Zfp846	RIKEN cDNA 2210010B09 gene	-1.02558	-1.20549	-1.07046	-1.08419	-1.06445	-1.07649	-2.36061	-2.89312	-2.14699	-1.12823
1416813_at	Tia1	cytotoxic granule-associated RNA binding protein 1	-1.13655	-1.323	-1.46054	-1.33378	-1.36931	-1.64272	-2.36032	-2.57076	-1.93177	-1.12776
1422675_at	Smarce1	SWI/SNF related, matrix associated, actin dependent regulator of chromatin, subfamily e, member 1	-1.44388	-1.57573	-1.66114	-1.65441	-1.69668	-1.40146	-2.36024	-2.31345	-1.6964	3.00801
1430574_at	Cdkn3	cyclin-dependent kinase inhibitor 3	-1.3483	-1.26548	-1.30258	-1.15934	-1.17916	-1.405	-2.3596	-2.46638	-1.83059	-1.27633
1423406_at	Sv2a	synaptic vesicle glycoprotein 2 a	-2.34075	-2.3616	-2.64023	-2.72438	-2.85226	-2.42396	-2.35939	-2.51805	-1.88673	-2.05159
1423142_a_at	Gtpbp4	GTP binding protein 4	-2.11561	-1.59781	-1.51864	-1.44411	-1.4764	-1.61894	-2.35924	-2.85031	-2.11906	-3.66096
1433826_at	Tspyl3	TSPY-like 3	-1.02843	-1.09826	-1.14851	-1.2353	-1.25801	-1.36398	-2.35919	-2.65718	-1.99479	1.47362
1439269_x_at	Mcm7	minichromosome maintenance deficient 7 (S. cerevisiae)	-2.18544	-2.14046	-1.59854	-1.58188	-1.61314	-1.28499	-2.3591	-2.93965	-2.17629	-2.02321
1423063_at	Dnmt3a	DNA methyltransferase 3A	1.05902	-1.00752	1.66397	1.09396	1.29332	1.81838	-2.35904	-2.39825	-1.77347	-1.17655
1416197_at	Snrpc	U1 small nuclear ribonucleoprotein C	-1.65237	-1.37753	-1.81845	-1.71498	-1.75411	-1.82453	-2.35875	-2.42369	-1.79539	-2.81229
1454672_at	Nefl		-1.22124	-1.43469	-2.06667	-2.11054	-2.17174	-2.18145	-2.35864	-2.1435	-1.52632	-8.48207
1439252_at	---	Inner centromere protein (Incenp), mRNA	-1.18483	-1.05946	-1.11047	-1.00524	1.05696	-1.05498	-2.35847	-2.55337	-1.92247	1.14624
1430164_a_at	Grb10	growth factor receptor bound protein 10	-1.35039	-1.96299	-1.54168	-1.36731	-1.40067	-1.34504	-2.35798	-2.49302	-1.86158	-1.32792
1418657_at	Ino80b	INO80 complex subunit B	-1.11771	-1.21224	-1.92928	-1.79372	-1.83695	-2.52493	-2.35758	-2.29652	-1.68034	1.48536
1445537_at	2310039F13Rik		1.51763	1.25239	-1.02741	1.25257	1.67435	-1.28754	-2.35679	-2.66768	-2.00044	1.02256
1422711_a_at	Pnck	pregnancy upregulated non-ubiquitously expressed CaM kinase	-1.30362	-1.62633	-1.68932	-1.77614	-1.81591	-2.05151	-2.35539	-3.89952	-2.70959	1.36078
1434742_s_at	Aifm3	apoptosis-inducing factor, mitochondrion-associated 3	-1.97163	-1.80697	-2.96012	-3.30817	-3.48518	-3.12425	-2.35498	-2.67296	-2.00315	-1.35286
1433801_at	9930012K11Rik	RIKEN cDNA 9930012K11 gene	-1.80679	-2.033	-1.71244	-1.90813	-1.95466	-2.04314	-2.35453	-3.07607	-2.24994	2.73202
1448738_at	Calb1	calbindin 1	-1.76179	-1.92116	-1.90802	-1.93276	-1.98725	-2.30646	-2.35434	-3.36404	-2.42976	-1.1952
1442887_at	Lypd1	expressed sequence AI853363	-1.65174	-1.84999	-1.98798	-2.18345	-2.25684	-2.21467	-2.35283	-2.40687	-1.77793	-1.32851
1417529_at	Rab33a	RAB33A, member of RAS oncogene family	-1.54081	-1.05296	-1.83292	-1.94454	-2.00129	-2.19695	-2.3528	-2.8469	-2.11851	-2.13657
1443793_x_at	Ints1	integrator complex subunit 1	-1.23659	-1.47814	-1.66258	-1.59753	-1.63206	-2.28059	-2.3524	-3.25234	-2.35771	1.01659
1435460_at	Prkg2	protein kinase, cGMP-dependent, type II	-1.61597	-1.7436	-2.86033	-2.84896	-2.98829	-3.21207	-2.35209	-4.17489	-2.90834	1.27575
1450269_a_at	Pfkl	phosphofructokinase, liver, B-type	1.07774	-1.44674	-2.09789	-2.19437	-2.27448	-2.08576	-2.35197	-2.54038	-1.91019	-1.05766
1459331_at	Surf6	surfeit gene 6	-1.65143	-1.96799	-1.75954	-1.65966	-1.70169	-1.6256	-2.35197	-2.4637	-1.8259	-1.49547
1433697_at	Patl1	protein associated with topoisomerase II homolog 1 (yeast)	-1.1466	-1.30233	-1.4235	-1.418	-1.45503	-2.62812	-2.35185	-2.67748	-2.00788	1.73698
1442762_at	Ttll10	tubulin tyrosine ligase-like family, member 10	1.50044	1.22991	-1.30676	-1.32717	-1.36438	-1.13336	-2.35036	-2.3687	-1.74564	-1.53675
1449345_at	Ccdc34	coiled-coil domain containing 34	-1.45903	-1.52544	-1.40296	-1.28653	-1.32048	-1.44546	-2.35016	-2.33212	-1.71567	-1.04735
1425103_at	Ace2	angiotensin I converting enzyme (peptidyl-dipeptidase A) 2	-2.79814	-2.31813	-1.28103	-1.18477	-1.20794	-1.44257	-2.34962	-2.51013	-1.87496	-1.1325
1456673_at	---		-3.22044	-1.359	-1.58833	-1.55821	-1.58833	-1.75228	-2.34836	-2.72094	-2.03162	-1.79607
1451111_at	Nup133	nucleoporin 133	-1.74383	-1.83595	-1.37344	-1.36676	-1.40048	-1.2951	-2.34784	-2.8216	-2.10533	-1.51316
1452920_a_at	Ppil2	peptidylprolyl isomerase (cyclophilin)-like 2	-1.25938	-1.41669	-1.58792	-1.65205	-1.69457	-1.56189	-2.34736	-3.23822	-2.34626	-4.08916
1452600_at	Taf6l	TAF6-like RNA polymerase II, p300/CBP-associated factor (PCAF)-associated factor	-1.35355	-1.79336	-2.13779	-2.14758	-2.20574	-1.91851	-2.34728	-2.88393	-2.13746	-1.28535
1425079_at	Tm6sf2	transmembrane 6 superfamily member 2	1.04686	-1.28164	-1.42536	-1.42141	-1.45791	-1.53038	-2.34663	-2.30305	-1.68574	-2.43951
1437188_at	Gabbr1	gamma-aminobutyric acid (GABA-B) receptor, 1	-1.45287	-1.57479	-1.69371	-1.80506	-1.85271	-1.80622	-2.3464	-2.24772	-1.63298	-1.84334
1455127_at	Xkr5	X Kell blood group precursor-related family, member 5	-1.24726	-1.3258	-1.57548	-1.55066	-1.58319	-1.79618	-2.34609	-3.5083	-2.53144	-1.39738
1441819_x_at	Timm50	translocase of inner mitochondrial membrane 50 homolog (yeast)	-2.88697	-2.75449	-3.02039	-2.93278	-3.10816	-3.49557	-2.34566	-3.69004	-2.62761	-1.82338
1430327_at	Adat3	adenosine deaminase, tRNA-specific 3, TAD2 homolog (S. cerevisiae)	-1.46762	-1.6147	-1.84275	-1.93582	-1.98977	-1.98977	-2.34516	-2.66065	-1.99783	-1.10174
1420675_at	Zfp113	zinc finger protein 113	-1.09469	-1.41851	-1.52991	-1.45659	-1.48874	-1.3863	-2.34465	-2.18574	-1.57833	-1.2871
1457780_at	Stx11	syntaxin 11	-1.09774	1.05329	-1.58544	-1.63272	-1.66468	-1.65072	-2.34414	-1.96988	-1.31777	1.17253
1417851_at	Cxcl13	chemokine (C-X-C motif) ligand 13	1.32855	3.04939	-2.15379	-2.19116	-2.2719	-2.41771	-2.34363	-2.91344	-2.1668	2.12915
1426522_at	Hadhb	hydroxyacyl-Coenzyme A dehydrogenase/3-ketoacyl-Coenzyme A thiolase/enoyl-Coenzyme A hydratase (trifunctional protein), beta subunit	-1.47579	-1.63533	-1.78846	-1.79441	-1.83699	-2.17982	-2.34331	-2.43103	-1.80039	2.88751
1421633_a_at	Hapln1	hyaluronan and proteoglycan link protein 1	-1.22625	-1.37793	1.13066	-1.03685	1	-1.12041	-2.34328	-2.04675	-1.40463	1.10259
1450839_at	D0H4S114	DNA segment, human D4S114	1.07441	1.00318	1.45523	1.18478	1.53005	-1.68576	-2.34298	-2.95807	-2.18266	1.69302
1424144_at	Cdt1	chromatin licensing and DNA replication factor 1	-3.38214	-2.96221	-2.17458	-2.18847	-2.26729	-2.47405	-2.34207	-2.67971	-2.0081	-4.42426
1434156_at	Rab11fip4	RAB11 family interacting protein 4 (class II)	-2.05728	-2.15424	-1.87798	-2.10922	-2.17126	-2.17166	-2.34169	-2.79025	-2.08771	-1.07903
1432813_at	2900064F13Rik	RIKEN cDNA 2900064F13 gene	-1.75028	-1.80694	-1.82544	-1.75028	-1.783	-2.29239	-2.34157	-2.64844	-1.99029	1.33822
1444207_at	---	Alstrom syndrome 1 homolog (human) (Alms1), mRNA	-1.32923	-1.27949	-1.07747	-1.07719	-1.05833	1.02932	-2.34078	-3.5084	-2.53187	-1.15426
1433901_at	Caprin1	cell cycle associated protein 1	-1.35673	-1.58094	-1.48258	-1.57031	-1.60094	-1.42871	-2.33882	-2.46396	-1.82692	1.52244
1439937_at	Tm9sf1	Transmembrane 9 superfamily member 1, mRNA (cDNA clone MGC:27698 IMAGE:4923337)	-1.37491	-1.62928	-1.30027	-1.30984	-1.34965	-1.45299	-2.33828	-2.95868	-2.18327	-4.31205
1447748_x_at	Slc29a2	solute carrier family 29 (nucleoside transporters), member 2	-1.40206	-1.44741	-1.46219	-1.49409	-1.519	-1.40751	-2.33794	-2.34146	-1.72541	1.30783
1417637_a_at	Hmg20b	high mobility group 20 B	-1.28421	-1.4155	-2.14497	-2.12677	-2.18459	-2.56771	-2.33758	-3.26623	-2.3648	2.36589
1448635_at	Smc2	structural maintenance of chromosomes 2	-1.61351	-1.79657	-1.34754	-1.30708	-1.34597	-1.41006	-2.33735	-2.40937	-1.78015	-1.91117
1447557_at	Rabif	RAB interacting factor (Rabif), mRNA	-1.05488	-1.25573	-1.96062	-2.08146	-2.13536	-1.61517	-2.334	-3.87785	-2.69182	71.9002
1424719_a_at	Mapt	microtubule-associated protein tau	-2.32125	-2.36913	-2.22102	-2.26368	-2.34941	-2.07532	-2.33283	-3.62489	-2.60526	1.04949
1426411_a_at	Strbp	spermatid perinuclear RNA binding protein	-1.68378	-1.79129	-2.20291	-1.95779	-2.012	-1.72951	-2.33254	-2.32836	-1.71055	1.77554
1436406_at	---		-1.22802	-1.46754	-1.21017	-1.18747	-1.21147	-1.22032	-2.3324	-2.16213	-1.54644	-5.27289
1453102_at	Flrt3	fibronectin leucine rich transmembrane protein 3 /// similar to fibronectin leucine rich transmembrane protein 3	-1.00397	1.14438	1.0204	1.00262	1.08928	1.1084	-2.32918	-2.47422	-1.84223	-1.34309
1449749_s_at	Tfb1m	transcription factor B1, mitochondrial	-1.80718	-2.25699	-2.61014	-2.11681	-2.17942	-2.1254	-2.32901	-3.07263	-2.24897	-2.6627
1451745_a_at	Znhit1	zinc finger, HIT domain containing 1	-1.15738	-1.29021	-1.8892	-1.90897	-1.95549	-1.79887	-2.32836	-2.2909	-1.67541	1.32568
1459358_at	---		1.52107	1.60314	-1.20464	1.02677	1.14639	-1.24014	-2.32827	-2.2782	-1.66497	-1.39833
1460685_at	Timm17b	translocase of inner mitochondrial membrane 17b	-1.29097	-1.62711	-1.75315	-1.64464	-1.68185	-1.71086	-2.3277	-2.94289	-2.17853	-1.74732
1418052_at	Mvk	mevalonate kinase	-1.38262	-1.5837	-1.92311	-2.05665	-2.11173	-2.00145	-2.32769	-3.43018	-2.48412	4.34658
1419346_a_at	Svs5	seminal vesicle secretory protein 5	-1.26371	-1.78672	-1.71268	-1.69473	-1.73529	-1.47388	-2.32766	-2.71866	-2.0292	-1.94342
1444341_at	Mybpc1	RIKEN cDNA 8030451F13 gene	-1.62784	-2.0202	-1.58059	-1.63147	-1.66324	-1.48931	-2.32664	-2.47222	-1.83623	2.00721
1426626_at	Gtf2f2	general transcription factor IIF, polypeptide 2	-1.78889	-1.96727	-1.66507	-1.90083	-1.94385	-1.34863	-2.32609	-2.50797	-1.87288	-1.1132
1438714_at	---		-1.48173	-1.12636	-1.27705	-1.16568	-1.18737	-1.20221	-2.32586	-2.38271	-1.75862	-2.65025
1427015_at	Nckap5l	Riken cDNA C230021P08 gene	-1.19654	-1.26929	-1.25477	-1.36286	-1.39671	-1.18345	-2.32544	-2.61826	-1.96466	1.27482
1452138_a_at	Ace2	angiotensin I converting enzyme (peptidyl-dipeptidase A) 2	-2.99747	-2.1664	-1.28198	-1.41273	-1.44827	-1.21666	-2.32534	-2.81619	-2.10229	-1.27574
1425293_a_at	Zcchc18	zinc finger, CCHC domain containing 18	-1.64198	-1.81942	-1.98944	-2.2256	-2.29768	-2.57262	-2.32529	-2.63135	-1.97746	-1.40401
1419173_at	Acy1	aminoacylase 1	-1.92187	-1.92634	-2.15808	-2.03896	-2.08954	-2.64789	-2.32472	-2.98116	-2.19093	-1.16641
1421050_at	Vps25	vacuolar protein sorting 25 (yeast)	-1.31304	-1.50195	-1.94011	-2.00776	-2.06166	-1.65825	-2.32332	-3.09718	-2.25919	-1.86037
1431082_a_at	Rabl3	RAB, member of RAS oncogene family-like 3	-1.55716	-1.50503	-1.65988	-1.64776	-1.68883	-1.70378	-2.32256	-2.93896	-2.1757	-1.53482
1428897_at	2610029I01Rik	RIKEN cDNA 2610029I01 gene	-1.69544	-2.41644	-2.45192	-2.6069	-2.71647	-2.64534	-2.32246	-2.91093	-2.16512	-1.03268
1445660_at	Tmem209	MRNA sequence	-1.75857	-2.64261	-1.81258	-1.91357	-1.95993	-1.76812	-2.32235	-2.599	-1.94924	-1.12772
1438782_at	Cntn4	contactin 4	1.67157	1.3038	-1.10283	-1.14453	-1.16015	-1.30919	-2.32232	-2.80536	-2.09686	-1.14318
1417318_at	Dbc1	deleted in bladder cancer 1 (human)	1.18952	-1.19648	-1.49808	-1.2893	-1.32439	-1.55351	-2.32204	-2.31471	-1.69695	1.30741
1443457_at	A230055J12Rik	RIKEN cDNA A230055J12 gene	-1.36762	-1.24459	-1.56245	-1.40862	-1.44431	-1.64716	-2.32143	-2.52083	-1.89068	1.01078
1421180_at	Lix1	limb expression 1 homolog (chicken)	-1.13255	-1.19732	-1.43227	-1.4842	-1.51255	-1.78337	-2.32053	-2.91549	-2.16891	2.40608
1448269_a_at	Klhl13	kelch-like 13 (Drosophila)	-2.49883	-2.85792	-2.34096	-2.28991	-2.37214	-2.79177	-2.3194	-3.03769	-2.22569	-1.36116
1428502_at	Actr6	ARP6 actin-related protein 6 homolog (yeast)	-2.22044	-3.24972	-3.25426	-3.68015	-3.86978	-2.39314	-2.31918	-3.56629	-2.57067	-1.77712
1437556_at	Zfhx4	zinc finger homeodomain 4	1.01587	-1.07651	-1.25326	-1.24866	-1.27443	-1.01543	-2.31918	-2.47956	-1.84966	-1.04725
1450725_s_at	Car14	carbonic anhydrase 14	-3.09326	-2.29778	-2.67361	-2.58623	-2.69421	1.1519	-2.31887	-2.88405	-2.13824	-1.47107
1451707_s_at	Slc41a3	solute carrier family 41, member 3	-1.34379	-1.14196	-1.53898	-1.60086	-1.63513	-1.08002	-2.31799	-2.29823	-1.68199	1.21457
1427404_x_at	Eno1 /// Gm5506		-1.052	-1.59221	-2.91837	-2.74208	-2.88996	-2.45604	-2.31749	-2.5003	-1.86798	1.44062
1439510_at	Sgol1	shugoshin-like 1 (S. pombe)	-2.06481	-1.96617	-1.172	-1.15754	-1.17605	-1.56719	-2.31712	-2.17666	-1.57095	1.06341
1440353_at	Ntf5	neurotrophin 5	-1.02197	-1.90242	-1.24975	-1.29508	-1.32989	-1.16494	-2.31666	-2.0745	-1.44151	-1.10157
1444740_at	Lass3		-1.4917	-1.67885	-1.68821	-1.67885	-1.72096	-1.84065	-2.31616	-2.3978	-1.77175	2.00837
1450832_at	Hoxc5	homeo box C5	-1.48319	-1.5147	-1.895	-2.16909	-2.23364	-1.88695	-2.31544	-2.42005	-1.79336	1.03951
1442174_at	Tspan18	tetraspanin 18	1.20248	1.14257	1.24595	1.12666	1.3937	1.00737	-2.3147	-3.8417	-2.68107	-1.32069
1431821_a_at	Eps8l1	EPS8-like 1	-1.40471	-1.40471	-1.04173	-1.08591	-1.07087	-1.1142	-2.31369	-3.28408	-2.3882	-1.58661
1418593_at	Taf6	TAF6 RNA polymerase II, TATA box binding protein (TBP)-associated factor	-1.47588	-1.7361	-1.77162	-1.8261	-1.87926	-2.25137	-2.31366	-2.90086	-2.15378	-1.05559
1431506_s_at	Gm17748 /// Ppih		-1.69941	-1.69941	-1.76818	-1.78773	-1.83027	-1.57851	-2.3127	-2.05075	-1.41014	-1.07926
1423696_a_at	Psmd6	proteasome (prosome, macropain) 26S subunit, non-ATPase, 6	-2.0322	1.00876	1.0605	1.00876	1.11082	1.17463	-2.31257	-2.98986	-2.19455	-1.11867
1442911_at	---	RIO kinase 2 (yeast), mRNA (cDNA clone MGC:18713 IMAGE:4216633)	-1.19781	-1.31542	-1.19941	-1.24193	-1.266	-1.25704	-2.31247	-2.76357	-2.07271	1.43881
1438685_at	Gm12942 /// Zmym6	zinc finger, MYM-type 6	-1.07269	-1.45137	-1.53468	-1.27507	-1.3023	-2.13763	-2.31202	-3.4252	-2.477	-1.67055
1438761_a_at	Odc1		-1.91263	-2.05263	-1.77136	-1.8969	-1.93598	-1.86781	-2.30947	-3.44368	-2.49124	-1.40355
1420626_at	Gtf3c6	general transcription factor IIIC, polypeptide 6, alpha	-1.1897	-1.41618	-1.53618	-1.60154	-1.63567	-1.17758	-2.30944	-2.73071	-2.04465	-1.2187
1454871_at	Rbm15b	RNA binding motif protein 15B	-1.34669	-1.59705	-1.24511	-1.36063	-1.39388	-1.37601	-2.30873	-2.73944	-2.05469	-2.44895
1436703_x_at	Snapc2	small nuclear RNA activating complex, polypeptide 2	-1.20478	-1.24241	-1.45488	-1.44051	-1.47542	-1.36008	-2.30823	-2.20555	-1.60213	-1.35616
1438208_at	Taok2	TAO kinase 2	-1.10056	-1.15364	-2.30755	-1.5327	-1.56609	-2.61355	-2.30808	-2.32009	-1.70167	1.18739
1448835_at	E2f6	E2F transcription factor 6	-1.25623	-1.51836	-1.53568	-1.43252	-1.46862	-1.86162	-2.30707	-2.6161	-1.96055	-2.58168
1454914_at	2610101N10Rik	RIKEN cDNA 2610101N10 gene	-1.35133	-1.47038	-1.75353	-1.57369	-1.60591	-1.81917	-2.30598	-3.5054	-2.53044	-1.09869
1458492_x_at	Ntm	neurotrimin	-1.45995	-1.44906	-1.82053	-1.93566	-1.98909	-1.50811	-2.30527	-2.74193	-2.05928	-1.24333
1437500_at	Noc3l	nucleolar complex associated 3 homolog (S. cerevisiae)	-1.27187	-1.24286	-1.13576	-1.17341	-1.19772	-1.20018	-2.3049	-2.33088	-1.7139	3.28254
1452467_at	Mmab	methylmalonic aciduria (cobalamin deficiency) type B homolog (human)	-1.50993	-1.67874	-1.59678	-1.59967	-1.63436	-1.66046	-2.30434	-3.13796	-2.28623	1.18065
1434154_at	Kctd13	potassium channel tetramerisation domain containing 13	-1.48438	-1.48438	-1.72238	-1.6985	-1.73956	-1.87393	-2.30433	-2.49339	-1.86206	-1.36783
1425076_at	Dnajc18	DnaJ (Hsp40) homolog, subfamily C, member 18	-1.24692	-1.35104	-1.54734	-1.54958	-1.58153	-1.58196	-2.30405	-2.50934	-1.87492	-1.01894
1420666_at	Doc2b	double C2, beta	-1.46135	-1.46135	-1.96689	-1.95245	-2.00663	-2.56683	-2.30374	-3.46119	-2.50197	-1.96214
1429555_at	Cldn25	claudin domain containing 1	1.11832	1.06724	-1.37155	-1.29251	-1.328	-1.36164	-2.30283	-2.57289	-1.93392	1.73375
1460260_s_at	Kpna1	karyopherin (importin) alpha 1	-1.0925	-1.35663	-1.53643	-1.39584	-1.43182	-1.53796	-2.30149	-2.26515	-1.65339	-1.9744
1430993_at	Ubap2l	ubiquitin associated protein 2-like	-1.52635	-2.10078	-1.80285	-1.49872	-1.52514	-1.59821	-2.30095	-2.93335	-2.17507	-1.98757
1440971_x_at	Zfp771	similar to crooked legs CG14938-PB /// zinc finger protein 771	1.01255	-1.2121	-1.5279	-1.46449	-1.49706	-1.46096	-2.30072	-2.1673	-1.55742	-1.04941
1432267_at	6720483E21Rik	RIKEN cDNA 6720483E21 gene	-1.42644	-2.10046	-1.77658	-1.61992	-1.65363	-1.93549	-2.29919	-2.6599	-1.99665	-1.69803
1418712_at	Cdc42ep5	CDC42 effector protein (Rho GTPase binding) 5	1.81989	2.25528	1.61125	1.3985	2.132	2.0212	-2.29886	-2.52606	-1.89215	-1.03327
1448971_at	2410022L05Rik	RIKEN cDNA 2410022L05 gene	-1.276	-1.47087	-1.61703	-1.62553	-1.65781	-1.3982	-2.29874	-2.36367	-1.74285	3.5022
1423673_at	Ldoc1l	leucine zipper, down-regulated in cancer 1-like	-1.64548	-1.60849	-2.02142	-1.8557	-1.90267	-2.24303	-2.29806	-2.76198	-2.07157	1.02494
1459283_at	Git2	RIKEN cDNA 6430510B20 gene	-1.4246	1.39845	1.17287	-1.01063	1.0492	1.31274	-2.29784	-2.2522	-1.63874	-1.71274
1448692_at	Ubqln4	ubiquilin 4	-1.49724	-1.63775	-2.00047	-1.84436	-1.89778	-1.80899	-2.29673	-3.4661	-2.50579	1.0296
1418761_at	Igf2bp1	insulin-like growth factor 2 mRNA binding protein 1	-1.99729	-2.59576	-4.45868	-4.41087	-4.84174	-5.16856	-2.29648	-3.60933	-2.59405	-15.2689
1416845_at	Tmem132a	transmembrane protein 132A	-1.31346	-1.33646	-1.30551	-1.39413	-1.42914	-1.33252	-2.29647	-2.47395	-1.8402	-1.45105
1453788_at	---		-1.51648	-1.63212	-1.95104	-1.89668	-1.93424	-1.81027	-2.29464	-2.35578	-1.73413	-1.42259
1450135_at	Fzd3	frizzled homolog 3 (Drosophila)	-1.16557	-1.39754	-1.35369	-1.31282	-1.35298	-1.449	-2.29421	-2.31699	-1.69941	-1.65371
1435980_x_at	Wnt6	wingless-related MMTV integration site 6	-1.08592	-1.18202	-1.53172	-1.53264	-1.56577	-1.49782	-2.29408	-2.61854	-1.96681	-10.3434
1447191_at	Dip2b	Expressed sequence AI317237, mRNA (cDNA clone IMAGE:5354634)	-1.14386	-1.56077	-1.06795	-1.12083	-1.12171	-1.49041	-2.29406	-2.01185	-1.34923	-2.56698
1419332_at	Egfl6	EGF-like-domain, multiple 6	-2.38575	-2.91076	-3.94926	-3.93775	-4.13748	-3.4786	-2.29368	-3.17177	-2.29991	-1.18978
1419635_at	4833420G17Rik	RIKEN cDNA 4833420G17 gene	-1.48728	-1.79457	-1.84698	-1.81127	-1.85919	-1.78083	-2.29305	-2.60508	-1.95349	-1.76037
1422649_at	Cntn6	contactin 6	-2.85595	-2.11257	-1.68615	-1.84865	-1.89979	-1.8043	-2.29237	-2.86473	-2.12824	1.03155
1416621_at	Llgl1	lethal giant larvae homolog 1 (Drosophila)	1.06887	-1.12523	-1.27688	-1.33195	-1.3684	-1.51034	-2.29232	-2.82975	-2.10874	7.14958
1438245_at	---		-1.70732	-1.60022	-1.70316	-1.89269	-1.93414	-1.84316	-2.29175	-2.73159	-2.05025	-1.00397
1440612_at	---		-1.45892	-1.55401	-1.18564	-1.33283	-1.36849	-1.14666	-2.29005	-2.72595	-2.03398	-1.81083
1437184_at	Guf1	GUF1 GTPase homolog (S. cerevisiae)	-1.0682	-1.38961	-1.35386	-1.2571	-1.28383	-1.53096	-2.28943	-2.45307	-1.8156	-1.51028
1448246_at	Hdac1	histone deacetylase 1	-1.36731	-1.36829	-1.94594	-1.62559	-1.65883	-1.97916	-2.28766	-2.53635	-1.90251	3.70906
1445679_at	---		-2.99749	-5.05929	-6.79563	-7.94717	-7.95769	-7.51916	-2.2876	-4.92812	-3.45342	1.15537
1460468_s_at	Dnajc22	DnaJ (Hsp40) homolog, subfamily C, member 22	-1.74858	-2.21963	-1.97817	-1.97825	-2.03572	-1.79909	-2.28718	-1.85042	-1.27819	-2.88334
1437448_s_at	Ctnnd1	catenin (cadherin associated protein), delta 1	1.29781	1.0067	-1.27122	-1.36491	-1.39915	-1.36665	-2.28633	-2.33325	-1.71739	-1.31145
1441531_at	Plcb4	phospholipase C, beta 4	-1.64334	1.02261	-1.93732	-1.81729	-1.86385	-2.12486	-2.28609	-2.59925	-1.94958	-1.21204
1419724_at	Edar	ectodysplasin-A receptor	-1.76329	-2.36602	-2.03013	-1.96035	-2.01392	-2.10245	-2.28549	-3.46722	-2.50718	3.71996
1435585_at	Tceal7	transcription elongation factor A (SII)-like 7	-2.59283	-2.58091	-2.55004	-2.72328	-2.84796	-2.06632	-2.28522	-2.32259	-1.70654	-1.07982
1451392_at	Elmod3	ELMO/CED-12 domain containing 3 /// similar to RNA binding motif and ELMO domain 1	-1.05042	-1.04883	-1.86774	-1.87087	-1.91789	-2.08314	-2.2843	-2.59548	-1.94723	-1.21359
1454174_a_at	C330007P06Rik	RIKEN cDNA C330007P06 gene	-1.97844	-1.66075	-1.35487	-1.35257	-1.38801	-1.37292	-2.28398	-2.41141	-1.78424	-3.30412
1436871_at	Srsf7	splicing factor, arginine/serine-rich 7	-1.29124	-1.29272	-1.73476	-1.44966	-1.4817	-2.05785	-2.28269	-2.46725	-1.83178	-2.19655
1433756_at	S100pbp	S100P binding protein	-1.0154	-1.21486	-1.25731	-1.3181	-1.35622	-1.25688	-2.28207	-2.19885	-1.5946	-1.77836
1429199_s_at	Saal1	serum amyloid A-like 1	-1.48873	-1.63343	-1.59503	-1.63542	-1.66812	-1.66812	-2.28154	-2.30505	-1.68849	-1.26342
1417658_at	Tbrg4	similar to Transforming growth factor beta regulated gene 4 /// transforming growth factor beta regulated gene 4	-1.22729	-1.32403	-1.54316	-1.6499	-1.69278	-1.91126	-2.28138	-2.60031	-1.95063	1.28343
1432646_a_at	2900097C17Rik	RIKEN cDNA 2900097C17 gene	-1.52112	-1.78506	-1.19986	-1.29015	-1.32576	-1.4214	-2.28052	-2.56818	-1.93127	-1.165
1436882_at	Ubl5	predicted gene, 100038992 /// similar to beacon /// ubiquitin-like 5	-1.19152	-1.64681	-2.01564	-1.87369	-1.91969	-1.78672	-2.28049	-3.20983	-2.32487	-1.47195
1437226_x_at	Marcksl1	MARCKS-like 1	-1.15557	-1.37176	-1.50328	-1.48798	-1.51501	-1.46077	-2.28036	-2.2498	-1.63558	1.01287
1453680_at	8030456M14Rik	RIKEN cDNA 8030456M14 gene	-1.2873	-1.43089	-1.5834	-1.58487	-1.61796	-1.65903	-2.28021	-2.60255	-1.95164	1.00367
1426345_at	Prepl	prolyl endopeptidase-like	-1.11459	-1.24956	-1.29563	-1.42526	-1.46205	1.00403	-2.27973	-2.73719	-2.05467	-1.03818
1426255_at	Nefl	neurofilament, light polypeptide	-1.54773	-1.68707	-4.32347	-3.04499	-3.22988	-2.92565	-2.27918	-3.98544	-2.76488	1.43094
1417470_at	Apobec3	apolipoprotein B mRNA editing enzyme, catalytic polypeptide 3	-1.11099	-1.11182	-1.64748	-1.46717	-1.4985	-1.94839	-2.2791	-2.13236	-1.5143	-1.56117
1428578_s_at	Ppfia4	protein tyrosine phosphatase, receptor type, f polypeptide (PTPRF), interacting protein (liprin), alpha 4	-1.10473	-1.90361	-2.18832	-2.10262	-2.16332	-2.42815	-2.27803	-3.53345	-2.55892	-2.08157
1424133_at	Tmem98	transmembrane protein 98	-1.36855	-1.56974	-2.16788	-2.21361	-2.28992	-1.87418	-2.27726	-2.47085	-1.83598	-1.47029
1426215_at	Ddc	dopa decarboxylase	-1.56469	-3.98236	-3.14879	-3.51792	-3.72969	-2.77967	-2.27711	-3.48662	-2.51839	1.0069
1428765_at	Meg3	maternally expressed 3	-1.14409	-2.40178	-4.42606	-4.33545	-4.7827	-3.86396	-2.27662	-4.13101	-2.86601	-1.11362
1455246_at	Smarcc1	SWI/SNF related, matrix associated, actin dependent regulator of chromatin, subfamily c, member 1	-1.28754	-1.50206	-1.87518	-2.08313	-2.13735	-1.68056	-2.27643	-2.46917	-1.83299	6.46756
1448839_at	Kank3	KN motif and ankyrin repeat domains 3	-1.24471	-1.21912	-1.51378	-1.49976	-1.52588	-1.86305	-2.27638	-2.43958	-1.80696	-1.16458
1422643_at	Moxd1	monooxygenase, DBH-like 1	-1.29039	-1.03956	-1.84958	-2.13496	-2.19148	-1.55685	-2.27599	-3.11441	-2.26932	-1.00366
1448601_s_at	Msx1	homeobox, msh-like 1	-2.60762	-2.96935	-3.1025	-3.11031	-3.3023	-3.98038	-2.27587	-3.45195	-2.49904	-1.29407
1457383_at	---		-1.15898	1.0274	-1.71777	-1.64205	-1.67558	-1.92774	-2.27587	-2.6834	-2.01241	-1.24721
1451281_at	Zscan12	zinc finger and SCAN domain containing 12	-1.63061	-1.71383	-1.45655	-1.62367	-1.65671	-1.56951	-2.27557	-2.63469	-1.98207	1.44524
1450813_a_at	Tnni1	troponin I, skeletal, slow 1	-4.00484	-6.55406	-9.02946	-9.79333	-9.56925	-12.0321	-2.27517	-12.5039	-8.65182	-23.6858
1428125_at	Atxn7l3b	predicted gene, ENSMUSG00000074747	-1.17622	-1.22042	-1.33686	-1.42453	-1.46104	-1.42103	-2.27459	-3.28442	-2.38918	-1.16861
1436780_at	Ogt	O-linked N-acetylglucosamine (GlcNAc) transferase (UDP-N-acetylglucosamine:polypeptide-N-acetylglucosaminyl transferase)	1.02142	1.34662	-1.58422	-1.67511	-1.71702	-1.80019	-2.27451	-2.80333	-2.09561	-1.24209
1448103_s_at	Nono	non-POU-domain-containing, octamer binding protein	-1.183	-1.23384	-1.43626	-1.29653	-1.33251	-1.3741	-2.27437	-2.62752	-1.97578	1.21391
1417019_a_at	Cdc6	cell division cycle 6 homolog (S. cerevisiae)	-3.08456	-2.37323	-1.60455	-1.4323	-1.46855	-1.66373	-2.27401	-2.60505	-1.95251	2.36904
1446810_at	A730062M13Rik	RIKEN cDNA A730062M13 gene	-1.28846	-1.53638	-1.4438	-1.42704	-1.46589	-1.67162	-2.27334	-2.52077	-1.89054	1.40353
1433471_at	Tcf7	transcription factor 7, T-cell specific	-1.68389	-1.68389	-1.84091	-1.83146	-1.88214	-1.72262	-2.27199	-2.30357	-1.68704	-5.49163
1431172_at	Orc4	origin recognition complex, subunit 4-like (S. cerevisiae)	-1.38348	-2.0092	-1.71091	-1.55759	-1.58809	-1.82675	-2.27199	-3.28939	-2.3934	-1.62215
1439948_at	---	cDNA sequence BC046401	1.174	1.11614	-1.30844	-1.38116	-1.41605	-1.54887	-2.27197	-2.00488	-1.33758	1.68993
1416534_at	Dpf2	D4, zinc and double PHD fingers family 2	-1.13098	-1.23062	-1.43815	-1.43893	-1.47464	-1.44854	-2.27146	-2.37932	-1.75452	-1.29261
1444494_at	Kbtbd10	kelch repeat and BTB (POZ) domain containing 10	-1.83761	-1.72097	-1.92121	-1.751	-1.78325	-2.04978	-2.26952	-2.85535	-2.1207	-2.55308
1451061_at	1700018B24Rik	RIKEN cDNA 1700018B24 gene	-2.20719	-1.74919	-1.61097	-1.5353	-1.56868	-1.56068	-2.26673	-2.1297	-1.51128	-1.03225
1434910_at	A830080D01Rik	RIKEN cDNA A830080D01 gene	-1.49998	-1.54801	-1.24763	-1.35267	-1.38876	-1.31424	-2.26622	-2.74296	-2.06064	-1.31095
1434122_at	Fbxo27	F-box protein 27	-1.41726	-1.33285	-1.50264	-1.56896	-1.60041	-1.81666	-2.26587	-3.57339	-2.5773	1.91136
1450017_at	Ccng1	cyclin G1	-1.48288	-2.1677	-1.69565	-1.63367	-1.66487	-1.66225	-2.2654	-2.24774	-1.63334	-1.19187
1433460_at	Ttc7b	tetratricopeptide repeat domain 7B	-1.13799	-1.09726	-1.53163	-1.60514	-1.63803	-1.64536	-2.26533	-3.06537	-2.24754	-1.30973
1421465_at	Wnt2b	wingless related MMTV integration site 2b	-1.74411	-1.85381	-1.74095	-1.53034	-1.56284	-1.39741	-2.26523	-2.652	-1.99213	1.3915
1452858_at	Elavl1	ELAV (embryonic lethal, abnormal vision, Drosophila)-like 1 (Hu antigen R)	-1.18766	-1.21241	-1.26533	-1.21664	-1.241	1.20574	-2.26462	-2.27844	-1.66519	1.25811
1440803_x_at	Tacr3	tachykinin receptor 3	-2.80814	-3.69096	-3.21604	-3.41825	-3.63334	-2.84667	-2.26384	-2.84667	-2.1182	-4.7591
1459009_at	---		-1.43246	-1.70969	-1.22697	-1.24035	-1.26308	-1.35819	-2.26375	-2.43842	-1.80476	-1.16866
1435762_at	Pacs1	phosphofurin acidic cluster sorting protein 1	-1.18725	-1.16249	-1.4603	-1.58579	-1.61942	-1.92714	-2.26332	-2.75162	-2.0659	-1.44525
1421602_at	Shbg	sex hormone binding globulin	-1.05375	-1.64448	-1.6145	-1.64312	-1.6802	-1.5306	-2.26332	-2.61739	-1.96274	-1.17693
1417212_at	Fam195a	RIKEN cDNA 9530058B02 gene	-1.74505	-2.08604	-2.03521	-1.93144	-1.98367	-2.75987	-2.26314	-4.25452	-2.9708	-3.0984
1416487_a_at	Yap1	yes-associated protein 1	-1.45927	-1.39738	-1.86538	-1.62979	-1.66132	-1.42149	-2.26289	-2.3022	-1.685	-1.1355
1453475_at	4930445K14Rik	RIKEN cDNA 4930445K14 gene	-1.13714	-1.14992	-1.41283	-1.3222	-1.36031	-1.50272	-2.26267	-3.25658	-2.35952	1.04022
1443238_at	---		-1.13575	-1.47037	-1.18947	-1.1682	-1.18897	-1.18997	-2.26222	-2.31602	-1.6979	-1.94309
1460403_at	Psip1	PC4 and SFRS1 interacting protein 1	-1.3786	-1.36309	-1.42922	-1.36077	-1.39509	-1.36535	-2.26199	-2.83242	-2.11155	1.48997
1437438_x_at	Pnliprp2	pancreatic lipase-related protein 2	1.37406	-2.3113	-2.38185	-2.20512	-2.28247	-2.33639	-2.26199	-2.31068	-1.69505	1.16498
1435651_a_at	Smarcad1	SWI/SNF-related, matrix-associated actin-dependent regulator of chromatin, subfamily a, containing DEAD/H box 1	-1.64546	-1.79248	-1.93408	-1.95561	-2.00963	-2.39713	-2.26146	-3.27267	-2.37142	-1.77328
1420360_at	Dkk1	dickkopf homolog 1 (Xenopus laevis)	-2.20906	-2.18402	-1.7937	-1.91903	-1.96851	-1.61891	-2.26143	-2.53392	-1.89989	-1.08496
1431873_a_at	Tube1	epsilon-tubulin 1	-1.73538	-1.99212	-1.50719	-1.45564	-1.48806	-1.7873	-2.26134	-2.4083	-1.77956	-1.22816
1438127_at	LOC552906	hypothetical LOC552906	-1.08349	-1.2544	-1.19946	-1.1538	-1.17007	-1.05861	-2.26027	-2.54245	-1.91232	1.04027
1443018_at	---		1.31071	1.01826	-1.06073	-1.03363	1.00551	1.16026	-2.26016	-2.52853	-1.89332	1.1251
1453183_at	1110034A24Rik	RIKEN cDNA 1110034A24 gene	-1.69204	-1.69294	-1.28425	-1.4491	-1.48132	-1.25436	-2.25967	-2.32972	-1.71312	-3.18988
1440913_at	BC037704	cDNA sequence BC037704	-1.20475	-1.48804	-1.75157	-1.43338	-1.46967	-1.19119	-2.25894	-2.6174	-1.96337	-1.06127
1417517_at	Plagl2	pleiomorphic adenoma gene-like 2	-1.52883	-1.81769	-1.89634	-2.09965	-2.1595	-1.85769	-2.25883	-2.65792	-1.99494	-1.55839
1418369_at	Prim1	DNA primase, p49 subunit	-2.13156	-2.00713	-1.21061	-1.57199	-1.60303	-1.0771	-2.25873	-2.48029	-1.85208	-1.08548
1429731_at	6530403G13Rik	RIKEN cDNA 6530403G13 gene	-1.14575	-1.277	-1.11724	-1.06916	-1.05181	-1.15916	-2.25859	-2.41901	-1.79299	-1.30387
1442974_at	D6Ertd160e	DNA segment, Chr 6, ERATO Doi 160, expressed	-1.33149	-1.36988	-1.28554	-1.36173	-1.39589	1.0877	-2.25735	-3.24733	-2.35567	-1.56386
1441191_at	2810454H06Rik	RIKEN cDNA 2810454H06 gene	-1.75384	-1.62856	-1.94015	-1.84681	-1.89919	-1.94062	-2.25731	-3.05075	-2.23506	1.04421
1458693_at	---		-1.62767	-1.7498	-1.89853	-1.87939	-1.9237	-2.56185	-2.25722	-2.88883	-2.14137	-1.91355
1440477_at	---		-1.15183	-1.45133	-1.72888	-1.82087	-1.8689	-1.96544	-2.25652	-2.23696	-1.62519	1.03567
1449854_at	Nr0b2	nuclear receptor subfamily 0, group B, member 2	-1.52031	-1.64314	-1.61582	-1.729	-1.76624	-1.47821	-2.25647	-2.7695	-2.07383	1.08742
1448413_at	2410016O06Rik	RIKEN cDNA 2410016O06 gene	-1.59308	-1.75333	-1.4146	-1.46986	-1.50032	-1.57319	-2.25478	-2.53046	-1.89461	-1.5843
1437278_a_at	Uba2	ubiquitin-like modifier activating enzyme 2	-1.47103	-2.41569	-2.4258	-2.55198	-2.66032	-2.56778	-2.2545	-2.16312	-1.54988	1.53511
1455212_at	Wdr24	WD repeat domain 24	-1.37501	-1.46194	-1.89296	-1.81522	-1.86141	-2.00261	-2.25385	-2.76498	-2.0728	-1.78049
1423434_at	Tead1	TEA domain family member 1	-1.13416	-1.53465	-1.56702	-1.54855	-1.57979	-1.63673	-2.25328	-2.32977	-1.71378	7.21684
1420594_at	Bard1	BRCA1 associated RING domain 1	-2.55519	-1.92235	-1.58529	-1.64236	-1.67687	-1.32892	-2.25185	-2.4631	-1.82203	-1.68757
1430781_at	Ak7	adenylate kinase 7	-1.19552	-1.42863	-2.04651	-2.18187	-2.25439	-2.38539	-2.25135	-3.42623	-2.48011	-2.04723
1445268_at	---		-1.59707	-2.35947	-2.48198	-2.59996	-2.70301	-2.7644	-2.25106	-2.53662	-1.90269	1.01799
1415836_at	Aldh18a1	aldehyde dehydrogenase 18 family, member A1	-1.40831	-1.13249	-1.44116	-1.42275	-1.45967	-1.2333	-2.25055	-2.18455	-1.57671	2.56843
1446262_at	---		1.15925	-1.26295	-1.67545	-1.65878	-1.70111	-1.83441	-2.25052	-2.5479	-1.91839	-4.96763
1448113_at	Stmn1	predicted gene, EG623112 /// stathmin 1	-1.63683	-1.7853	-1.19292	-1.22369	-1.24571	-1.07771	-2.25009	-2.26353	-1.65165	-1.70722
1428957_at	Tmem177	transmembrane protein 177	-1.65519	-1.94188	-1.93139	-1.94188	-1.99386	-2.21423	-2.24958	-2.1698	-1.56141	-1.01874
1441028_at	D2Ertd210e	DNA segment, Chr 2, ERATO Doi 210, expressed	-1.08217	-1.1466	-1.1941	-1.14893	-1.16376	-1.21197	-2.24945	-2.16805	-1.55928	-1.92377
1424379_at	Car11	carbonic anhydrase 11	-1.17681	-1.37483	-2.08122	-2.10294	-2.16362	-1.72118	-2.24938	-3.22357	-2.33992	-2.3316
1417031_at	Tmem206	transmembrane protein 206	-1.12272	-1.44247	-1.63434	-1.63261	-1.66459	-1.63113	-2.24928	-2.1236	-1.50572	-2.52728
1426502_s_at	Gpt	glutamic pyruvic transaminase, soluble	-1.28584	-1.44157	-1.86028	-1.65193	-1.69399	-1.78351	-2.24927	-2.91187	-2.16571	1.47678
1419076_a_at	Brca2	breast cancer 2	-2.08729	-1.88724	-1.49544	-1.48683	-1.51421	-1.51484	-2.24846	-2.94095	-2.17724	-1.19587
1452850_s_at	Brms1l	breast cancer metastasis-suppressor 1-like	-1.03484	-1.17966	-1.38518	-1.21396	-1.23761	-1.41866	-2.24795	-2.25691	-1.644	-2.66041
1432166_at	E130018N17Rik	RIKEN cDNA E130018N17 gene	-1.41646	-1.28111	-1.67266	-1.70163	-1.74106	-1.72775	-2.24755	-2.44079	-1.80727	2.69576
1439957_at	Gnal	guanine nucleotide binding protein, alpha stimulating, olfactory type	-1.32524	-1.50666	-1.60328	-1.58802	-1.6219	-1.85829	-2.24744	-2.24033	-1.62704	2.13067
1455277_at	Hhip	Hedgehog-interacting protein	-2.60498	-1.9556	-1.29359	-1.04538	-1.01561	-1.53114	-2.24668	-2.41764	-1.79269	2.82378
1423532_at	Rnf44	ring finger protein 44	-1.36425	-1.56232	-1.66201	-1.62569	-1.6591	-1.69187	-2.24633	-2.54418	-1.91511	-1.13125
1429882_at	2610005L07Rik	RIKEN cDNA 6820431F20 gene	-1.25006	2.65002	1.15012	-1.02863	1.01488	-1.16941	-2.24633	-2.27077	-1.65814	1.45256
1449554_at	Tle3	transducin-like enhancer of split 3, homolog of Drosophila E(spl)	-1.02917	-1.18481	-1.19269	-1.24261	-1.26773	-1.05018	-2.24594	-2.38251	-1.75813	-4.46692
1442731_at	Pds5a	PDS5, regulator of cohesion maintenance, homolog A (S. cerevisiae)	-1.42962	-2.04305	-1.80805	-1.72411	-1.76254	-1.7733	-2.24591	-2.36648	-1.74378	-1.5837
1435292_at	Tbc1d4	TBC1 domain family, member 4	-1.86877	-2.06063	-1.90878	-1.86041	-1.90878	-2.66005	-2.24569	-2.3471	-1.72834	-1.87861
1446621_at	---		-1.37375	-1.25852	-1.44072	-1.51494	-1.54473	-1.33917	-2.24569	-2.55181	-1.92175	2.43705
1427953_at	Fanci	Fanconi anemia, complementation group I	-2.10788	-2.25251	-1.50551	-1.55832	-1.58845	-1.40965	-2.2455	-2.29725	-1.68122	-1.69222
1429778_at	Optn	optineurin	-1.39758	-1.75364	-1.78772	-1.8159	-1.86342	-1.57791	-2.24318	-2.68259	-2.00995	1.06722
1430034_at	Cct4	chaperonin containing Tcp1, subunit 4 (delta)	-1.22812	-1.43096	-1.43333	-1.33853	-1.37328	-1.49601	-2.24215	-2.51373	-1.88151	1.05627
1432750_at	Zfp711	zinc finger protein 711	-1.50581	-1.79575	-1.60934	-1.25857	-1.28724	-2.41337	-2.2416	-2.78148	-2.08363	-1.11842
1420346_at	Asb12	ankyrin repeat and SOCS box-containing 12	-1.43583	-1.5084	-1.56017	-1.5084	-1.53627	-1.68335	-2.24147	-2.32777	-1.70951	1.05664
1415849_s_at	Stmn1	stathmin 1	-1.29212	-1.35008	-1.1874	-1.17228	-1.19701	1.13884	-2.24073	-2.34294	-1.72629	-1.53667
1425739_at	Pld1	phospholipase D1	-2.10698	-2.28449	-2.2232	-2.08951	-2.1508	-2.26334	-2.24061	-2.21765	-1.61124	1.32675
1433843_at	Hs1bp3	HCLS1 binding protein 3	-1.25921	-1.40605	-1.69473	-1.77169	-1.81202	-1.95729	-2.24039	-2.42878	-1.79961	1.67095
1425322_at	Gm13271 /// Gm13272 /// Gm13275 /// Gm13276 /// Gm13277 /// Gm13278 /// Gm13279 /// Gm13283 /// Gm13285 /// Gm13286 /// Gm13287 /// Gm13288 /// Gm13289 /// Gm13290 /// Ifnz		-1.39193	-1.53057	-1.40034	-1.55756	-1.58792	-1.10328	-2.24012	-2.371	-1.74694	1.16129
1437312_at	Bmpr1b	bone morphogenetic protein receptor, type 1B	-2.78512	-2.22224	-1.29653	-1.29079	-1.32663	-1.38982	-2.23993	-2.15672	-1.54067	-8.61857
1454934_at	Ppm1f	protein phosphatase 1F (PP2C domain containing)	-1.3589	-1.42663	-1.31407	-1.23364	-1.25433	-1.46855	-2.2399	-2.66774	-2.00081	-1.27884
1439394_x_at	Cdc20	cell division cycle 20 homolog (S. cerevisiae)	-1.84723	-1.8349	-1.24295	-1.22743	-1.24957	-1.7389	-2.23982	-2.40922	-1.77995	1.50717
1457100_at	AW552889	expressed sequence AW552889	-1.78856	-1.79311	-2.00622	-1.92242	-1.97253	-2.2384	-2.23972	-2.39308	-1.7691	-1.88793
1448271_a_at	Ddx21	DEAD (Asp-Glu-Ala-Asp) box polypeptide 21	-2.03655	-1.83509	-1.62193	-1.56552	-1.59744	-1.77544	-2.23873	-2.55728	-1.92385	1.07754
1442998_at	---		-1.22922	-1.32009	-1.24647	-1.12985	-1.13881	-1.3643	-2.23859	-2.58926	-1.9456	1.23634
1426609_at	Dis3	DIS3 mitotic control homolog (S. cerevisiae)	-1.59782	-1.59983	-1.2057	-1.24348	-1.26948	1.04876	-2.23779	-2.45893	-1.82071	1.20062
1458793_at	---		-1.26779	-1.37147	-1.63759	-1.64267	-1.67904	-2.06487	-2.23776	-2.66411	-1.99844	-1.3232
1418027_at	Exo1	exonuclease 1	-2.5923	-1.99341	-1.56462	-1.84292	-1.89698	-1.21571	-2.23745	-2.38713	-1.76631	1.60982
1434448_at	Txlna	taxilin alpha	-1.32028	-1.70872	-1.64902	-1.71646	-1.75489	-1.93592	-2.23649	-2.42316	-1.79526	1.03061
1435495_at	Adora1	adenosine A1 receptor	1.22896	1.10389	-1.2771	-1.20813	-1.23165	-1.0516	-2.23646	-2.36886	-1.74569	-1.54373
1456981_at	Tmc7	transmembrane channel-like gene family 7	-1.83464	-1.88938	-2.16258	-2.2303	-2.30372	-2.04433	-2.23597	-2.14984	-1.53251	1.09341
1457465_at	Shroom4	shroom family member 4	-1.64605	-2.29503	-2.06319	-1.99739	-2.05691	-2.03308	-2.23465	-3.22316	-2.33904	-1.47401
1437271_at	Clcf1	cardiotrophin-like cytokine factor 1	-1.31082	-1.11899	-1.60848	-1.46766	-1.49915	-1.66014	-2.23443	-2.19615	-1.59208	-1.13149
1429178_at	Odz3	odd Oz/ten-m homolog 3 (Drosophila)	-3.35931	-2.99311	-2.11288	-2.04822	-2.10498	-2.09566	-2.23434	-2.64015	-1.9839	-1.83469
1438300_at	Cdkn2aip	CDKN2A interacting protein	-1.64731	-2.08827	-1.26818	-1.31386	-1.35327	-1.26449	-2.23405	-2.18989	-1.58446	-1.17964
1429551_at	4930579G22Rik	RIKEN cDNA 4930579G22 gene	-1.42931	-1.87832	-2.31215	-2.25691	-2.34359	-2.02648	-2.23321	-2.62656	-1.97229	4.60319
1452979_at	Atat1	RIKEN cDNA 2610110G12 gene	-1.03585	-1.03394	-1.53783	-1.51388	-1.54288	-1.46717	-2.23319	-2.41129	-1.78216	-1.85151
1426517_at	Gnaz	guanine nucleotide binding protein, alpha z subunit	-1.53393	-1.42509	-1.72497	-1.7416	-1.77479	-1.94838	-2.23313	-2.54557	-1.91593	1.01702
1452830_s_at	Cad	carbamoyl-phosphate synthetase 2, aspartate transcarbamylase, and dihydroorotase	-2.11223	-2.09447	-1.99026	-1.95512	-2.00936	-1.47403	-2.23295	-2.46391	-1.82592	-1.9806
1448371_at	Mylpf	myosin light chain, phosphorylatable, fast skeletal muscle	-3.63944	-3.63944	-3.51852	-3.85881	-4.0699	-3.77139	-2.23287	-2.17038	-1.56198	-1.02317
1443930_at	Zfp811	zinc finger protein 811	-1.87603	-1.48938	-1.29535	-1.31256	-1.35199	-1.4889	-2.23251	-3.21236	-2.32704	-1.0737
1457333_at	Sdk2	sidekick homolog 2 (chicken)	-1.44769	-1.4265	-1.48001	-1.53691	-1.56998	-1.23051	-2.23245	-2.42229	-1.79476	-4.46954
1426521_at	D230025D16Rik	RIKEN cDNA D230025D16 gene	1.01233	-1.25403	-1.58825	-1.51461	-1.54335	-1.56175	-2.23227	-2.53933	-1.90381	1.22001
1426915_at	Dapk1	death associated protein kinase 1	-1.10619	-1.56527	-2.68348	-2.93509	-3.14057	-2.28894	-2.23135	-2.43689	-1.80407	-1.645
1445545_at	---	Transmembrane protein 77 (Tmem77), transcript variant 2, mRNA	-1.09788	-1.14421	-1.06012	-1.12826	-1.13625	1.02065	-2.23107	-2.53293	-1.89625	-1.2245
1426384_a_at	Ywhae	tyrosine 3-monooxygenase/tryptophan 5-monooxygenase activation protein, epsilon polypeptide	-1.50339	-1.48495	-1.9938	-2.01027	-2.06172	-1.99632	-2.23102	-3.56108	-2.56505	1.386
1437194_x_at	Lrwd1	leucine-rich repeats and WD repeat domain containing 1	-1.67852	-2.49118	-1.51039	-1.6394	-1.67137	-1.46127	-2.23092	-3.2193	-2.3354	-1.4232
1433974_at	Sephs1	selenophosphate synthetase 1	-1.43967	-1.52027	-1.93261	-1.43967	-1.47511	-2.63212	-2.22916	-3.25966	-2.36337	-1.71141
1444292_at	D7Ertd143e		-3.50842	-2.95428	-3.14535	-3.2144	-3.39887	-3.89215	-2.22826	-2.81505	-2.09993	-1.22233
1442406_at	9230104K21Rik	RIKEN cDNA 9230104K21 gene	-1.16578	-1.30473	-1.3334	-1.24911	-1.27637	-1.28372	-2.22787	-2.29386	-1.67884	-1.33716
1437051_at	Dffb	DNA fragmentation factor, beta subunit	-1.45336	-1.51389	-1.1791	-1.24056	-1.26309	-1.09032	-2.22662	-2.64813	-1.98997	1.9427
1451796_s_at	Hdc	histidine decarboxylase	-1.85158	-2.19467	-2.38647	-2.47284	-2.56783	-2.99588	-2.2262	-2.34423	-1.72647	-1.54546
1424277_at	Haus7 /// LOC100048005	similar to UCH37-interacting protein 1 /// UCHL5 interacting protein	-1.56426	-1.88274	-2.0252	-2.04795	-2.10355	-2.10427	-2.22575	-2.46418	-1.82832	1.58158
1458125_at	---		-1.45795	-1.45797	-1.38225	-1.13632	-1.15093	-1.73096	-2.22564	-3.25859	-2.36335	5.01769
1440955_at	Kcp	cysteine rich BMP regulator 2 (chordin like)	-1.52174	-1.72418	-1.75368	-1.84196	-1.89655	-2.0307	-2.22482	-3.24105	-2.35104	1.68898
1439008_at	Zfp319	zinc finger protein 319	-1.2591	-1.37807	-1.61375	-1.46444	-1.49681	-1.47334	-2.22441	-2.44725	-1.81152	1.05848
1438527_at	Gm12816 /// Gm5879 /// LOC674810 /// Rpl3		-1.40875	-1.48357	-1.96177	-1.98533	-2.0455	-2.06444	-2.22381	-3.53245	-2.55473	-1.98146
1437186_at	BC055324	cDNA sequence BC055324	-1.78268	-2.42511	-1.87538	-1.7466	-1.78096	-1.81925	-2.223	-2.58065	-1.93952	1.22651
1417278_a_at	Nkd1	naked cuticle 1 homolog (Drosophila)	-1.60289	-1.60591	-1.79709	-1.91472	-1.96291	-1.51704	-2.22269	-2.85774	-2.12371	-1.1417
1418057_at	Tiam1	T-cell lymphoma invasion and metastasis 1	-2.33593	-3.08763	-2.91973	-2.8709	-3.02123	-3.54402	-2.22252	-3.28536	-2.38931	-1.27801
1444706_at	---		-1.27508	-1.62101	-2.69153	-2.81651	-2.95031	-2.57725	-2.22218	-2.71882	-2.02933	7.96346
1460022_at	---		-1.33445	-1.52189	-2.06076	-2.11023	-2.17156	-2.33633	-2.22115	-2.31063	-1.69428	1.69281
1427764_a_at	Tcf3	transcription factor E2a	-1.43638	-1.45488	-1.71498	-1.67464	-1.71498	-1.87521	-2.22089	-2.47533	-1.84311	-1.8228
1434911_s_at	Arhgap19	Rho GTPase activating protein 19	-2.15898	-2.70904	-1.71402	-1.85682	-1.90312	-1.35123	-2.2207	-2.33709	-1.72082	1.18535
1460442_at	Rps19 /// Rps19-ps3		-1.28177	-1.25655	-1.14328	-1.25655	-1.28243	-1.30937	-2.22015	-2.14968	-1.53244	-4.38951
1435339_at	Kctd15	potassium channel tetramerisation domain containing 15	-2.08063	-1.86859	-1.3635	-1.37349	-1.4061	-1.5468	-2.22015	-2.55183	-1.92227	-1.42458
1448296_x_at	Tuba3a /// Tuba3b	tubulin, alpha 3A /// tubulin, alpha 3B	-2.68862	-2.37472	-2.53151	-2.48556	-2.59159	-2.12509	-2.21994	-3.04317	-2.23077	1.14778
1435505_at	Dmwd	dystrophia myotonica-containing WD repeat motif	-1.58208	-1.72204	-2.22542	-2.39927	-2.50173	-1.69128	-2.21933	-2.77386	-2.07658	-1.13683
1452226_at	Rcc2	hypothetical protein LOC100047340 /// regulator of chromosome condensation 2	-2.68497	-3.26147	-2.17857	-2.45718	-2.54869	-2.13926	-2.21922	-2.44154	-1.80803	-1.01144
1434183_at	Samd1	similar to sterile alpha motif domain containing 1 /// sterile alpha motif domain containing 1	-1.54669	-1.68573	-2.08273	-2.28275	-2.3595	-1.83842	-2.21876	-1.97746	-1.32065	1.10887
1428694_at	Mir17hg	RIKEN cDNA 5033413D16 gene	-2.30685	-2.6049	-1.91825	-2.02608	-2.07635	-1.78423	-2.21844	-2.83387	-2.11339	-1.04842
1429220_at	Wdr85	WD40 repeat domain 85	-1.4519	-1.46825	-1.79884	-1.65493	-1.69671	-1.68603	-2.21794	-2.75247	-2.067	-4.23805
1460593_at	Susd4	sushi domain containing 4	-1.76471	-2.09273	-1.42028	-1.50347	-1.53015	-1.71291	-2.21753	-2.58156	-1.94182	-4.4811
1456891_at	Dennd2c	DENN/MADD domain containing 2C	-2.07097	-2.28345	-1.86305	-1.85	-1.90061	-1.38487	-2.21733	-2.08893	-1.46024	-7.16807
1430134_a_at	Yars2	tyrosyl-tRNA synthetase 2 (mitochondrial)	-1.33075	-1.55622	-1.48948	-1.51972	-1.55021	-1.31876	-2.21675	-2.416	-1.79064	-3.02093
1426538_a_at	Trp53	transformation related protein 53	-1.24687	-1.12264	-1.86279	-2.01203	-2.06323	-1.5291	-2.21668	-2.64801	-1.9886	-1.90631
1428867_at	Exoc3l2	exocyst complex component 3-like 2	-1.32677	-1.56976	-2.97651	-2.59204	-2.69842	-3.13477	-2.21575	-4.11748	-2.85323	-1.66319
1426437_s_at	Hdac3	histone deacetylase 3	-1.42649	-1.64018	-1.82524	-1.80708	-1.85441	-1.96828	-2.2148	-2.8572	-2.12295	-1.72706
1418796_at	Clec11a	C-type lectin domain family 11, member a	-1.04051	-1.40064	-1.89378	-1.90104	-1.94398	-1.76989	-2.21412	-2.49577	-1.86379	-1.91567
1458167_at	---		-1.54171	-1.69367	-3.03803	-2.76746	-2.9099	-2.38478	-2.21406	-3.42184	-2.4765	-1.00724
1422789_at	Aldh1a2	aldehyde dehydrogenase family 1, subfamily A2	-1.41915	-1.11044	-1.83933	-1.79693	-1.83933	-1.98034	-2.21291	-3.7306	-2.64646	-1.53559
1438267_x_at	Rnps1	ribonucleic acid binding protein S1	-1.62009	-1.62425	-1.51319	-1.58583	-1.61956	-1.5226	-2.21268	-2.32681	-1.70885	-1.72292
1415923_at	Ndn	necdin	-1.19635	-1.15527	-1.07852	-1.07337	-1.05356	-1.55507	-2.21266	-2.9158	-2.16895	7.49339
1427809_at	---		-1.21713	1.13662	-1.38177	-1.39658	-1.43273	-1.43273	-2.21248	-2.22994	-1.6219	4.80321
1427535_s_at	Obsl1	obscurin-like 1	1.00724	-1.1421	-1.61623	-1.30228	-1.33796	-1.50431	-2.21245	-3.33417	-2.41579	-1.20388
1420113_s_at	2410022L05Rik	RIKEN cDNA 2410022L05 gene	-1.156	-1.5663	-1.64096	-1.6628	-1.70583	-1.81251	-2.21235	-2.67611	-2.00448	-1.44884
1419018_at	Rhox6	reproductive homeobox 6	-6.0646	-6.07501	-5.99321	-5.85513	-5.9714	-6.12685	-2.21234	-3.27667	-2.37549	-1.67241
1427580_a_at	Rian	RNA imprinted and accumulated in nucleus	-1.24222	-1.24483	-2.34406	-2.53199	-2.64725	-3.14255	-2.2118	-3.92144	-2.72384	1.06913
1449662_at	Reep1		1.13799	-1.82285	-1.61257	-1.65902	-1.70122	-1.87018	-2.21176	-2.10149	-1.47461	-1.4617
1442610_at	Plxdc1		-1.79331	-1.48634	-1.78213	-1.65525	-1.69748	-1.22206	-2.21118	-2.90065	-2.15309	5.5395
1427005_at	Plk2	polo-like kinase 2 (Drosophila)	1.11083	-1.22271	-1.11572	-1.14815	-1.16271	-1.16197	-2.2106	-2.28053	-1.66734	2.81436
1418317_at	Lhx2	LIM homeobox protein 2	-2.73793	-2.9895	-2.35331	-2.48683	-2.59196	-2.64322	-2.21054	-3.52673	-2.55128	-1.30278
1456217_at	Ubfd1	ubiquitin family domain containing 1	-1.23407	-1.25949	-1.40022	-1.31233	-1.35166	-1.46318	-2.21052	-3.19649	-2.3183	-1.1334
1427970_at	Zfp689	zinc finger protein 689	-1.26093	-1.23415	-1.35759	-1.15831	-1.17818	-1.73147	-2.21034	-2.04145	-1.39747	-2.90981
1448034_at	Inca1	expressed sequence AI842396	-1.77441	-2.02349	-2.0029	-2.07764	-2.13075	-1.80066	-2.21007	-2.48241	-1.85331	-2.10634
1452103_at	Arl16	ADP-ribosylation factor-like 16	-1.22033	-1.51938	-1.74408	-1.70538	-1.74408	-1.78408	-2.20981	-2.30661	-1.6904	-1.22415
1439553_s_at	Gm10349 /// Gm9386 /// Nutf2 /// Nutf2-ps1	predicted gene, ENSMUSG00000071497 /// predicted gene, ENSMUSG00000071868 /// similar to nuclear transport factor 2 /// nuclear transport factor 2	-1.52173	-1.4662	-1.40743	-1.43818	-1.47401	-1.70631	-2.20974	-2.4991	-1.8665	-1.34784
1454986_at	Zfp668	zinc finger protein 668	-1.48475	-1.61612	-2.10428	-2.05246	-2.10746	-1.99503	-2.20966	-3.22116	-2.33821	1.91182
1452661_at	Tfrc	transferrin receptor	-1.43722	-2.40472	-2.44535	-2.40119	-2.50826	-2.45643	-2.20899	-1.94049	-1.30777	-1.10405
1426152_a_at	Kitl	kit ligand	1.58962	2.33611	1.24958	1.18398	1.51326	1.11428	-2.20752	-2.25354	-1.64098	1.19099
1417299_at	Nek2	NIMA (never in mitosis gene a)-related expressed kinase 2	-1.6864	-2.04142	-1.24209	-1.18086	-1.20442	-1.22654	-2.20697	-2.10516	-1.47767	2.44941
1428104_at	Tpx2	TPX2, microtubule-associated protein homolog (Xenopus laevis)	-2.01	-1.66849	-1.36688	-1.36847	-1.40163	-1.39024	-2.20661	-2.88904	-2.14309	-1.56516
1450875_at	Gpr37	G protein-coupled receptor 37	-1.37599	-1.49138	-1.48932	-1.57932	-1.612	-1.19272	-2.20635	-2.28969	-1.67494	1.72976
1425396_a_at	Lck	lymphocyte protein tyrosine kinase	-1.13425	-1.07439	-1.53362	-1.57204	-1.60309	-1.83092	-2.20345	-2.6157	-1.95962	1.34566
1435673_at	AI448005	expressed sequence AI448005	-2.8392	-1.85187	-1.73437	-1.74665	-1.78106	-2.50952	-2.2026	-2.74211	-2.06046	-1.18708
1450287_at	Npas3	neuronal PAS domain protein 3	-2.5428	-3.61068	-4.47331	-4.23723	-4.62821	-5.13733	-2.20248	-4.84974	-3.41298	-3.4877
1430560_at	Mir1894 /// Ppp1r10	protein phosphatase 1, regulatory subunit 10	-1.55608	-1.33123	-1.64396	-1.51134	-1.54171	-1.60634	-2.20178	-2.36682	-1.74413	4.72775
1449236_at	Dll3	delta-like 3 (Drosophila)	-2.42216	-1.96633	-2.0715	-1.96258	-2.0163	-1.92246	-2.20165	-2.37261	-1.74738	1.05453
1427178_at	Tmc4	transmembrane channel-like gene family 4	-1.01196	-1.35277	-1.7436	-1.82187	-1.86945	-1.83275	-2.20077	-2.96966	-2.18448	-1.1891
1454790_at	Wdr35	WD repeat domain 35	-1.17167	-1.40489	-1.30137	-1.24222	-1.26684	-1.07063	-2.20017	-2.32359	-1.7068	-1.00966
1420752_at	Dtx3	deltex 3 homolog (Drosophila) /// similar to Deltex3	1.05598	1.03692	-1.38324	-1.32827	-1.36514	1.08132	-2.20015	-2.57426	-1.93511	-3.07296
1418782_at	Rxrg	retinoid X receptor gamma	-1.30297	-1.44805	-1.37715	-1.44805	-1.47947	-1.41298	-2.1993	-2.24976	-1.63482	-4.17266
1417519_at	Plagl2	pleiomorphic adenoma gene-like 2	-1.30615	-1.07825	-1.47044	-1.62528	-1.65757	-1.38092	-2.19917	-2.23837	-1.62607	-1.72851
1456993_at	D2Ertd640e	DNA segment, Chr 2, ERATO Doi 640, expressed	-1.48832	-1.47337	-1.54589	-1.48124	-1.50922	-1.76915	-2.19913	-2.26106	-1.64793	1.12375
1424766_at	Ercc6l	excision repair cross-complementing rodent repair deficiency complementation group 6 - like	-1.96649	-2.03604	-1.36186	-1.51182	-1.54211	-1.43618	-2.19905	-2.19869	-1.59407	1.41129
1422462_at	Ube2t	ubiquitin-conjugating enzyme E2T (putative)	-3.69063	-2.41534	-1.18179	-1.3275	-1.3644	-1.19807	-2.19903	-2.52975	-1.89432	-1.36635
1448609_at	Tst	thiosulfate sulfurtransferase, mitochondrial	-1.13297	-1.25058	-2.2141	-2.26315	-2.34752	-2.25697	-2.19871	-3.20324	-2.31979	-1.16261
1451358_a_at	Racgap1	Rac GTPase-activating protein 1	-2.30795	-2.30055	-1.69099	-1.6767	-1.7193	-2.15928	-2.19853	-2.7206	-2.02979	-1.02304
AFFX-r2-Bs-phe-5_at	---		1.42317	-1.21601	-2.00412	-1.97572	-2.03346	-2.24914	-2.19798	-2.47092	-1.83598	-1.37938
1418270_at	Adamts8	a disintegrin-like and metallopeptidase (reprolysin type) with thrombospondin type 1 motif, 8 /// similar to a disintegrin-like and metalloprotease (reprolysin type) with thrombospondin type 1 motif, 8	-1.66505	-1.938	-1.80272	-1.78795	-1.83091	-1.24121	-2.19655	-2.44976	-1.81293	-3.75984
1423072_at	6720475J19Rik	RIKEN cDNA 6720475J19 gene	1.00417	1.1161	-1.74205	-1.63729	-1.6692	-1.81504	-2.19541	-2.38916	-1.76682	-2.70952
1440323_at	Syt2	synaptotagmin II	-1.49416	-1.14582	-1.42961	-1.53244	-1.56576	1.25093	-2.19524	-2.45384	-1.81613	-1.20906
1424699_at	Ccdc136	coiled-coil domain containing 136	-1.00778	-1.33464	-2.28552	-1.68146	-1.72285	-2.53604	-2.19474	-2.43333	-1.80153	-15.512
1450209_at	Hoxd4	homeo box D3 /// homeo box D4	-2.09646	-1.8859	-1.56463	-1.50399	-1.53125	-1.52603	-2.19315	-2.79348	-2.08803	-1.9625
1449017_at	Gm10349 /// Gm9386 /// Nutf2	nuclear transport factor 2	-1.27282	-1.28471	-1.1787	-1.25301	-1.27899	-1.33196	-2.19308	-2.70745	-2.02349	-2.6217
1419072_at	Gstm7	glutathione S-transferase, mu 7	1.00885	-1.09987	-2.18511	-2.18126	-2.25409	-2.16953	-2.19268	-4.17848	-2.90853	-1.11961
1452227_at	Sel1l3	RIKEN cDNA 2310045A20 gene	-1.67494	-2.21042	1.09546	-1.12503	-1.12705	-1.10511	-2.19195	-3.68215	-2.62449	2.53731
1434414_at	Foxred2	FAD-dependent oxidoreductase domain containing 2	-2.00016	-1.73768	-1.42987	-1.43754	-1.47331	-1.34574	-2.19138	-2.2607	-1.64711	-1.46487
1416871_at	Adam8	a disintegrin and metallopeptidase domain 8	-1.10205	-1.80683	-2.85771	-2.91479	-3.05935	-3.39983	-2.19117	-2.58069	-1.93963	-1.14582
1448913_at	Smarcd1	SWI/SNF related, matrix associated, actin dependent regulator of chromatin, subfamily d, member 1	-1.35723	-1.42179	-1.90127	-1.88666	-1.92788	-1.76931	-2.19114	-2.69807	-2.01642	1.14983
1437121_at	Dennd1c	DENN/MADD domain containing 1C	1.04506	-1.34967	-2.02755	-2.07617	-2.12868	-1.97092	-2.19096	-2.50824	-1.87306	-1.77849
1439887_at	Rnf152		-1.28556	-1.72601	-2.31063	-2.39084	-2.4882	-2.87514	-2.19056	-2.22933	-1.61934	1.16932
1454920_at	Uhrf2	ubiquitin-like, containing PHD and RING finger domains 2	-1.25132	-1.36538	-1.37	-1.36063	-1.39356	-1.33225	-2.18955	-2.03615	-1.39282	-1.52711
1438116_x_at	Slc9a3r1	solute carrier family 9 (sodium/hydrogen exchanger), member 3 regulator 1	-1.30499	-1.49516	-2.45677	-2.58182	-2.6919	-2.51213	-2.18915	-3.4668	-2.50709	-1.03947
1449261_at	Pbx2	pre B-cell leukemia transcription factor 2	-1.09343	-1.26499	-1.21199	-1.26499	-1.29411	-1.26207	-2.18909	-2.11733	-1.49291	3.32986
1458532_at	Mtr	5-methyltetrahydrofolate-homocysteine methyltransferase	-1.23264	1.08637	-1.8377	-1.87388	-1.91997	-1.9617	-2.18873	-2.32571	-1.70844	2.34012
1455017_a_at	Zmym3	zinc finger, MYM-type 3	-1.2756	-1.67945	-1.38677	-1.49798	-1.52402	-1.04259	-2.18819	-2.28744	-1.67327	3.93283
1458548_at	---		-2.802	-3.33987	-3.28236	-3.33987	-3.53258	-3.29709	-2.18785	-2.55885	-1.92496	-1.2667
1437285_at	Nadkd1	RIKEN cDNA 1110020G09 gene	-2.38688	-2.97802	-1.9728	-1.93122	-1.98307	-2.26707	-2.18782	-2.99343	-2.19852	1.08282
1458595_at	Intu	inturned planar cell polarity effector homolog (Drosophila)	-1.32281	-2.17094	-1.94684	-1.9063	-1.95088	-1.94017	-2.18652	-2.23086	-1.62237	-4.39019
1446920_at	---		-1.40324	-1.46111	-1.67653	-1.89749	-1.93677	-1.78049	-2.18615	-2.76472	-2.07274	-2.03956
1417050_at	C1qtnf4	C1q and tumor necrosis factor related protein 4	-1.04291	-1.46421	-1.55783	-1.7845	-1.82707	-1.41128	-2.18473	-2.17642	-1.57089	-6.10548
1434109_at	Sh3bgrl2	SH3 domain binding glutamic acid-rich protein like 2	-1.8813	-2.44286	-1.81962	-1.88557	-1.92786	-2.24012	-2.18436	-3.56493	-2.56982	1.03018
1455148_at	Tmem130	transmembrane protein 130	-2.02467	-4.01085	-4.11941	-4.34098	-4.80041	-3.69968	-2.18417	-3.29774	-2.39556	-1.53512
1454463_at	5430402O13Rik	RIKEN cDNA 5430402O13 gene	-1.10952	-1.50289	-1.46546	-1.44999	-1.48201	-1.53419	-2.18378	-2.89421	-2.14973	-1.01666
1448975_s_at	LOC100044656 /// Ren1 /// Ren2	renin 1 structural /// renin 2 tandem duplication of Ren1	-1.34605	-1.55275	-2.07154	-2.03695	-2.08447	-2.25415	-2.18316	-3.07682	-2.2502	1.06101
1451967_x_at	Kpnb1	karyopherin (importin) beta 1	-1.64882	-1.86002	-1.65789	-1.55005	-1.5816	-2.41024	-2.18315	-2.57382	-1.93454	-1.03664
1417088_at	Zfp346	zinc finger protein 346	-1.41195	-1.55264	-1.57337	-1.59967	-1.63444	-1.66249	-2.18215	-2.33723	-1.72233	1.12479
1416955_at	Slc25a10	solute carrier family 25 (mitochondrial carrier, dicarboxylate transporter), member 10	-1.24483	-1.40839	-1.71004	-2.04886	-2.10634	-1.6157	-2.18162	-2.34166	-1.7256	-1.18233
1416885_at	1110038F14Rik	RIKEN cDNA 1110038F14 gene	-1.2294	-1.24	-1.43051	-1.28607	-1.31856	-1.49044	-2.18061	-2.29263	-1.67745	1.22181
1425532_a_at	Bin1	bridging integrator 1	-1.11692	-1.16189	-1.54781	-1.49557	-1.52058	-1.5518	-2.18042	-2.33142	-1.71496	-1.01954
1424859_at	Homer3	homer homolog 3 (Drosophila)	-1.27788	-1.60447	-1.55052	-1.50217	-1.52898	-1.50656	-2.17789	-2.36764	-1.74533	-1.14195
1449171_at	Ttk	Ttk protein kinase	-2.14361	-1.78695	-1.51541	-1.59352	-1.62712	-1.7851	-2.17763	-2.38925	-1.7674	-1.33961
1448466_at	Cdca5	cell division cycle associated 5	-2.96398	-2.68858	-1.46315	-1.3379	-1.37162	-1.55453	-2.17624	-2.61269	-1.95699	-3.85422
1451845_a_at	Ptrh2	peptidyl-tRNA hydrolase 2	-1.6239	-1.71916	-1.82487	-1.92819	-1.98051	-2.07021	-2.17615	-3.77697	-2.66001	-1.2385
1415999_at	Hey1	hairy/enhancer-of-split related with YRPW motif 1	-1.73825	-1.67031	-1.32753	-1.13136	-1.14326	1.02574	-2.17593	-2.29146	-1.67644	-1.01644
1451605_at	Dyx1c1	dyslexia susceptibility 1 candidate 1 homolog (human)	-1.36996	-1.6674	-1.58307	-1.62743	-1.66014	-1.8717	-2.17589	-2.72393	-2.03256	1.08382
1444734_at	A330001L22Rik	RIKEN cDNA A330001L22 gene	1.0324	1.04621	-1.49143	-1.6538	-1.69468	-1.60358	-2.17405	-2.21296	-1.60607	-1.42898
1440006_at	BC026600		1.3322	-1.02458	-1.01707	1.04811	1.1818	-1.11324	-2.17349	-1.79214	-1.26115	-3.22911
1416346_at	Timm8a1	predicted gene, ENSMUSG00000045455 /// translocase of inner mitochondrial membrane 8 homolog a1 (yeast)	-2.25553	-3.03434	-3.79476	-3.53453	-3.75584	-3.60707	-2.17276	-3.34686	-2.42595	-1.5908
1435532_at	Rimklb	similar to mKIAA1238 protein /// ribosomal modification protein rimK-like family member B	-3.13609	-2.31617	-1.3321	-1.31034	-1.35042	-1.47932	-2.17218	-2.23421	-1.62392	-4.14455
1438455_at	Pabpc4l	poly(A) binding protein, cytoplasmic 4-like	-1.19615	1.2254	1.06015	-1.0797	-1.06153	-1.01159	-2.1721	-2.07361	-1.4387	-1.41727
1422128_at	Rpl14	ribosomal protein L14	-1.26972	-1.44434	1.29341	1.06396	1.19623	1.14274	-2.17184	-2.31932	-1.70092	1.19855
1437242_at	Ttll12	tubulin tyrosine ligase-like family, member 12	-1.02654	-1.1948	-1.54565	-1.41247	-1.44821	-1.65579	-2.1691	-2.22508	-1.6166	-1.24583
1450191_a_at	Sox13	SRY-box containing gene 13	-1.24208	-1.37726	-1.90962	-1.65514	-1.697	-2.09325	-2.16856	-2.05466	-1.41359	1.00336
1438589_at	Igsf1	immunoglobulin superfamily, member 1	-1.05246	-1.31552	-1.54134	-1.32321	-1.36158	-2.08771	-2.16782	-2.48267	-1.85338	-1.1015
1455523_at	Cstf2	cleavage stimulation factor, 3' pre-RNA subunit 2	-1.67878	-1.7889	-1.8104	-1.50057	-1.52761	-1.96603	-2.16745	-2.26425	-1.65245	-1.26176
1446785_at	---		1.05324	-1.36549	-1.19013	-1.31976	-1.3587	-1.20798	-2.16715	-2.56135	-1.92693	-1.05225
1417227_at	Mccc1	methylcrotonoyl-Coenzyme A carboxylase 1 (alpha)	-1.11072	-1.84067	-1.76101	-1.84625	-1.89917	-1.91246	-2.16547	-3.06012	-2.24172	-1.04375
1449285_at	Cst9	cystatin 9	1.33237	-1.67027	-1.61881	-1.67027	-1.71148	-1.5215	-2.16527	-2.69086	-2.01408	1.21041
1429916_at	9530077C05Rik	RIKEN cDNA 9530077C05 gene	-1.3676	-1.42362	-1.43232	-1.41689	-1.45395	-1.6277	-2.16521	-2.2029	-1.59821	-1.01128
1416750_at	Sigmar1	sigma non-opioid intracellular receptor 1	-1.0722	-1.22873	-2.02113	-1.94075	-1.99245	-2.22327	-2.1648	-2.15673	-1.54079	-2.25966
1456055_x_at	Pold1	polymerase (DNA directed), delta 1, catalytic subunit	-1.79388	-2.01597	-1.40677	-1.49589	-1.5209	-1.36159	-2.16478	-2.33671	-1.71986	-1.32887
1436558_at	Taf1d	TATA box binding protein (Tbp)-associated factor, RNA polymerase I, D	-2.08214	-1.71727	-1.35093	-1.45487	-1.48684	-1.41595	-2.1647	-2.09407	-1.46795	-1.00858
1427917_s_at	Ssbp3	single-stranded DNA binding protein 3	-1.19157	-1.364	-1.59785	-1.57551	-1.60813	-1.7942	-2.16407	-2.62207	-1.96839	-1.75598
1450575_at	Chrm4	cholinergic receptor, muscarinic 4	-1.35339	-1.60542	-1.61966	-1.65028	-1.69307	-1.66435	-2.16398	-2.30622	-1.6896	1.21851
1442756_at	---		-1.27963	-1.39911	-2.37234	-2.03632	-2.08437	-2.38338	-2.16297	-3.23031	-2.34396	-1.08749
1435392_at	Wdr17	WD repeat domain 17	-2.07602	-2.02006	-1.77774	-2.01891	-2.07039	-1.9624	-2.16256	-2.32779	-1.71035	-1.28466
1451840_at	Kcnip4	Kv channel interacting protein 4	-3.25101	-3.5796	-3.60264	-3.70481	-3.8861	-3.33987	-2.16176	-4.93533	-3.47042	1.08269
1451762_a_at	Kif1b	kinesin family member 1B	-1.74235	-1.71217	-2.15208	-1.92097	-1.96993	-1.82744	-2.16176	-2.86817	-2.13121	1.08981
1429719_at	Foxp4	forkhead box P4	1.97474	1.52442	-1.29353	-1.22515	-1.24691	-1.12634	-2.16159	-2.32434	-1.70687	-3.46988
1441885_s_at	---		1.2856	-1.0989	-1.26355	1.165	1.45677	-2.70719	-2.16123	-2.45404	-1.81694	2.90076
1458397_at	Gm6297	predicted gene, 622208	-1.33064	-1.70744	-1.2874	-1.32557	-1.36295	-1.15032	-2.16099	-2.29574	-1.68004	1.27738
1425102_a_at	Ace2	angiotensin I converting enzyme (peptidyl-dipeptidase A) 2	-3.72774	-2.52326	-1.48297	-1.38372	-1.41951	-1.76636	-2.16013	-3.31098	-2.40325	1.17586
1457042_at	AI256396	EST AI256396	-1.20658	-1.63061	-1.56329	-1.58833	-1.62209	-1.76483	-2.15981	-2.2994	-1.6833	2.06661
1455121_at	Lcor	ligand dependent nuclear receptor corepressor	-1.57739	-1.84565	-1.60549	-1.69123	-1.73335	-1.50713	-2.15903	-2.37457	-1.74937	-1.82511
1448552_s_at	Tmem206	transmembrane protein 206	1.16636	-1.08427	-1.27829	-1.1108	-1.10781	-1.02335	-2.15859	-3.19192	-2.31303	-1.3484
1429760_at	Rps6ka6	ribosomal protein S6 kinase polypeptide 6	-1.9193	-2.40948	-1.84981	-1.74113	-1.77462	-1.74378	-2.15823	-2.26756	-1.65587	1.32532
1435285_at	Mpped2	metallophosphoesterase domain containing 2	-3.51956	-3.17413	-2.94898	-3.90636	-4.11394	-3.33689	-2.1582	-2.08341	-1.45194	-1.2529
1438228_at	4930452B06Rik	RIKEN cDNA 4930452B06 gene	-2.57244	-2.77454	-2.31856	-2.38401	-2.47769	-2.41998	-2.1581	-2.1655	-1.5546	1.16122
1459202_at	---		-1.54143	-1.53918	-2.25876	-2.60713	-2.72416	-2.26219	-2.1579	-2.83512	-2.115	-1.02436
1452888_at	1110034G24Rik	RIKEN cDNA 1110034G24 gene	-1.19666	-1.56194	-1.58402	-1.51471	-1.54357	-1.6872	-2.15781	-2.26974	-1.65731	1.3501
1424367_a_at	Homer2	homer homolog 2 (Drosophila)	-3.18903	-3.34746	-2.78116	-2.78416	-2.92143	-2.50907	-2.15773	-3.52009	-2.5421	-1.21442
1457790_at	Asb3	ankyrin repeat and SOCS box-containing 3	-1.15331	-1.15331	-1.17199	-1.23245	-1.25286	1.06718	-2.15747	-2.18762	-1.58191	2.44613
1417037_at	Orc6	origin recognition complex, subunit 6-like (S. cerevisiae)	-1.37545	-1.60443	-1.24294	-1.30544	-1.34205	-1.30114	-2.15667	-2.39689	-1.77151	5.45889
1435017_at	Cisd3 /// Gm20267	CDGSH iron sulfur domain 3	-1.08551	-1.64397	-1.81343	-1.81163	-1.85953	-1.74405	-2.15664	-2.89263	-2.14638	-1.54359
1421033_a_at	Tcerg1	transcription elongation regulator 1 (CA150)	-1.47093	-1.66352	-1.58041	-1.40452	-1.43889	-1.75666	-2.15649	-2.26397	-1.65179	-1.50065
1419922_s_at	Atrnl1	attractin like 1	-1.53931	-1.66463	-1.62362	-1.70827	-1.74824	-1.85541	-2.15646	-3.24073	-2.35056	-1.89058
1429013_at	Mtap7d2	MAP7 domain containing 2	-3.33279	-2.30101	-2.09834	-2.04473	-2.09869	-1.59229	-2.15612	-2.78817	-2.08597	-3.54686
1441890_x_at	Tmeff1	similar to Transmembrane protein with EGF-like and two follistatin-like domains 1 /// transmembrane protein with EGF-like and two follistatin-like domains 1	-1.25117	-2.12801	-1.57371	-1.32781	-1.36482	-1.5227	-2.15596	-2.67153	-2.00252	-1.209
1430041_at	Snrnp35	small nuclear ribonucleoprotein 35 (U11/U12)	-1.53133	-2.1118	-1.3977	-1.4884	-1.51521	-1.67698	-2.15585	-2.44924	-1.81292	-1.01597
1426627_at	Map3k7	mitogen-activated protein kinase kinase kinase 7	-1.63772	-1.99578	-1.51581	-1.38851	-1.42298	-1.36494	-2.1549	-2.33538	-1.71865	-1.31309
AFFX-DapX-M_at	---		1.57377	1.11473	-1.42617	-1.53558	-1.56906	-1.54967	-2.1545	-2.50669	-1.87241	1.17008
1460618_x_at	Gm7444	RIKEN cDNA 1700001J11 gene /// predicted gene, EG665005	-1.52712	-2.09723	-1.83469	-1.64118	-1.67385	-1.7116	-2.15445	-2.27466	-1.66143	-1.03948
1460553_at	1700025K23Rik	RIKEN cDNA 1700025K23 gene	-1.36061	-1.61803	-1.806	-1.78972	-1.83294	-2.20854	-2.15405	-2.58449	-1.94373	-1.24371
1420081_s_at	D2Ertd750e	DNA segment, Chr 2, ERATO Doi 750, expressed	-2.09919	-1.89413	-1.39274	-1.37065	-1.40356	-1.52367	-2.15402	-2.48928	-1.85885	-5.90844
1449293_a_at	Skp2	S-phase kinase-associated protein 2 (p45)	-2.61904	-1.9233	-1.46147	-1.3454	-1.38122	-2.49865	-2.15357	-2.1663	-1.55517	-1.42558
1430298_at	4930473A06Rik	RIKEN cDNA 4930473A06 gene	1.04224	-1.12016	-1.44625	-1.19238	-1.21858	-1.29717	-2.15342	-2.37855	-1.75348	1.0294
1449374_at	Pipox	pipecolic acid oxidase	-1.19601	-1.66401	-1.81144	-2.01447	-2.06629	-1.54589	-2.15328	-2.40846	-1.77983	-1.23508
1419767_at	Padi3	peptidyl arginine deiminase, type III	-1.78948	-1.97329	-1.65946	-1.84988	-1.90041	-1.48848	-2.15295	-2.42777	-1.79731	1.30929
1440869_x_at	6720489N17Rik	RIKEN cDNA 6720489N17 gene, mRNA (cDNA clone IMAGE:30055561)	-1.88112	-1.98066	-1.31196	-1.35733	-1.39128	-1.38383	-2.15194	-2.4157	-1.79003	-1.14201
1416558_at	Melk	maternal embryonic leucine zipper kinase	-2.20517	-1.27028	-1.2502	-1.2127	-1.23594	-1.15909	-2.15159	-2.04615	-1.40389	1.57929
1438320_s_at	Mcm7	minichromosome maintenance deficient 7 (S. cerevisiae)	-2.05698	-1.97652	-1.92191	-1.78763	-1.83	-1.67708	-2.15155	-2.27972	-1.66564	-1.10606
1425373_a_at	Psmg2	similar to Clast3 protein /// proteasome (prosome, macropain) assembly chaperone 2	-1.46011	-1.43883	-1.35829	-1.48047	-1.50769	-1.5222	-2.15118	-2.74864	-2.06368	-1.68252
1458989_at	---		-1.11872	-1.68976	-1.50526	-1.51783	-1.54954	-1.32654	-2.15095	-2.38129	-1.75782	1.31907
1422502_at	Parp1	poly (ADP-ribose) polymerase family, member 1	-1.34126	-1.32307	-1.50154	-1.36129	-1.39539	-1.46767	-2.15068	-2.70397	-2.01935	-1.19971
1423196_at	Nedd1	neural precursor cell expressed, developmentally down-regulated gene 1	-1.4733	-1.90453	-1.69201	-1.69531	-1.73558	-1.48779	-2.15034	-2.40254	-1.77556	-1.18455
1429257_at	Meg3		-1.08229	-1.06458	-1.86211	-1.68529	-1.72877	-2.10094	-2.15029	-2.32628	-1.70869	-2.01775
1417968_a_at	Mbd1	methyl-CpG binding domain protein 1	-1.05716	-1.25659	-1.45241	-1.37801	-1.41235	-1.40686	-2.15028	-2.41672	-1.79074	-1.11802
1417777_at	Ptgr1	prostaglandin reductase 1	-1.27731	-1.49625	-1.99614	-1.67014	-1.71104	-2.41624	-2.14996	-2.26868	-1.6566	-1.66269
1429168_at	Zbtb46	zinc finger and BTB domain containing 46	-1.40469	-1.76596	-1.44414	-1.40508	-1.43985	-1.16412	-2.14969	-2.3873	-1.76643	1.09989
1420416_at	Sema3a	hypothetical protein LOC100044161 /// sema domain, immunoglobulin domain (Ig), short basic domain, secreted, (semaphorin) 3A	-2.88626	-5.06262	-10.7327	-8.10455	-8.14224	-7.39752	-2.14907	-3.88393	-2.70415	-1.93211
1453241_a_at	2810047C21Rik1 /// Gm3912	RIKEN cDNA 2810047C21 gene 1 /// predicted gene, EG665577	-1.40361	-1.08176	1.38922	1.12783	1.40992	1.36402	-2.14898	-2.5357	-1.90192	-2.11448
1426211_at	Tmem161a	transmembrane protein 161A	-1.15266	-1.37613	-1.27834	-1.45438	-1.48594	-1.47857	-2.14824	-2.21965	-1.6132	4.60738
1416311_s_at	Tuba3a /// Tuba3b	predicted gene, EG384954 /// tubulin, alpha 3A /// tubulin, alpha 3B	-2.09182	-2.16915	-2.19633	-2.06035	-2.1164	-2.11579	-2.14785	-2.4923	-1.86113	-1.11313
1421992_a_at	Igfbp4	insulin-like growth factor binding protein 4	-1.3631	-1.60815	-1.99662	-1.86608	-1.91372	-1.53354	-2.14769	-3.21741	-2.33286	-1.18092
1453307_a_at	Anapc5	anaphase-promoting complex subunit 5	-1.56432	-1.27158	-1.54113	-1.4813	-1.50924	-1.57623	-2.14763	-2.10116	-1.47372	-1.63279
1418420_at	Myod1	myogenic differentiation 1	-1.47497	-1.74486	-1.69921	-1.65194	-1.69406	-1.38877	-2.14761	-2.3339	-1.71798	3.45087
1456759_at	---		-1.23807	-1.15866	-1.77725	-1.74305	-1.77694	-1.83004	-2.14709	-2.23447	-1.62439	1.45169
1435033_at	Arhgef4	Rho guanine nucleotide exchange factor (GEF) 4	-1.6132	-1.5368	-2.00575	-1.76904	-1.80868	-1.89143	-2.14647	-3.01411	-2.21371	1.37871
1437677_at	1500001M20Rik	EST AI449595	-1.43959	-1.22028	-1.41191	-1.67864	-1.72018	-1.39716	-2.14625	-3.09581	-2.25804	-1.15284
1420800_a_at	Kcnq2	potassium voltage-gated channel, subfamily Q, member 2	-1.17206	-1.28185	-1.21746	-1.28185	-1.31068	-1.18008	-2.14605	-2.99155	-2.19823	-1.26973
1428996_at	Pdp2	RIKEN cDNA 4833426J09 gene	-1.3005	-1.31101	-1.81047	-1.67487	-1.71544	-1.73184	-2.14577	-2.26479	-1.65321	1.83985
1449602_at	---		-1.56704	-1.42534	-1.49215	-1.46937	-1.49963	-1.73874	-2.14563	-2.75042	-2.06468	-8.90784
1424498_at	Atl3	atlastin GTPase 3	-1.84535	-1.53003	1.07274	-1.0428	-1.01237	1.45603	-2.14563	-2.00755	-1.34212	-1.20935
1428519_at	2610528E23Rik	RIKEN cDNA 2610528E23 gene	-2.18361	-2.01685	-1.65867	-1.43463	-1.47029	-1.17411	-2.14557	-2.33592	-1.71933	-1.54189
1431225_at	---		-1.4201	-1.36784	-1.34702	-1.35744	-1.39131	-1.52313	-2.1452	-2.26231	-1.65009	-1.10766
1438955_x_at	Ppif	peptidylprolyl isomerase F (cyclophilin F)	-1.8976	-2.00142	-1.45885	-1.65222	-1.69467	-1.42016	-2.14452	-2.408	-1.77945	1.19159
1440935_at	---		-1.20669	-1.5769	-1.46095	-1.42194	-1.45828	-1.57428	-2.14444	-2.19125	-1.58764	5.02345
1431711_a_at	Kazn	RIKEN cDNA 9030409G11 gene	-1.64426	-2.01418	-2.11425	-2.00119	-2.05936	-1.69288	-2.14434	-2.6493	-1.99089	-2.67075
1435535_at	Depdc5	DEP domain containing 5	-1.55851	-1.5678	-1.23961	-1.37465	-1.40784	-1.53342	-2.14391	-2.16876	-1.5604	3.23393
1426497_at	Kdm5c	jumonji, AT rich interactive domain 1C (Rbp2 like)	-1.36132	-1.34735	-1.5515	-1.60908	-1.64373	-1.55996	-2.14386	-2.28514	-1.67173	1.48292
1421908_a_at	Tcf12	transcription factor 12	-1.24753	-1.23322	-1.83132	-1.80852	-1.8569	-1.79331	-2.14315	-2.48673	-1.8563	-2.13757
1436118_at	Vangl2	vang-like 2 (van gogh, Drosophila)	-1.10462	-1.09455	-1.00226	-1.06699	-1.04999	-1.17609	-2.14309	-2.19115	-1.58695	-1.60516
1430449_at	Kidins220	kinase D-interacting substrate 220	-1.73854	-2.02899	-1.78556	-1.59444	-1.62848	-1.70071	-2.14276	-2.28862	-1.67453	-1.18232
1452689_at	Zfp512	zinc finger protein 512	-1.32079	-1.55559	-1.77944	-1.55559	-1.58511	-1.71811	-2.14266	-2.36091	-1.73972	1.07626
1448490_at	Adck4	aarF domain containing kinase 4	-1.27414	-1.55613	-2.78371	-2.71887	-2.83881	-2.7944	-2.14265	-2.92271	-2.17266	1.07325
1419943_s_at	Ccnb1 /// Gm5593	cyclin B1	-2.65201	-2.56771	-1.67929	-1.65115	-1.69344	-1.76349	-2.14232	-2.90848	-2.16112	-2.90396
1448826_at	Myh6	myosin, heavy polypeptide 6, cardiac muscle, alpha	-2.10826	-3.47516	-2.71193	-3.17168	-3.36214	-2.38573	-2.14095	-2.72973	-2.04318	1.17279
1418746_at	Pnkd	paroxysmal nonkinesiogenic dyskinesia	-1.36269	-1.43378	-1.52943	-1.4478	-1.47945	-1.58782	-2.14044	-2.30341	-1.68617	-1.76763
1456258_at	Emx2	empty spiracles homolog 2 (Drosophila)	-1.57067	-1.71748	-2.3118	-2.13953	-2.19383	-2.10313	-2.13982	-4.86075	-3.43603	-1.63173
1436026_at	Zfp703	zinc finger protein 703	-1.45778	-1.7393	-2.33297	-2.36302	-2.45111	-2.48851	-2.13953	-2.68418	-2.01242	-9.79933
1448938_at	Rpa3	replication protein A3	-1.54476	-1.57799	-1.78999	-1.69154	-1.73344	-1.93826	-2.13894	-2.30346	-1.68631	-1.50288
1421072_at	Irx5	Iroquois related homeobox 5 (Drosophila)	1.61508	1.97785	-1.2516	-1.18607	-1.20847	-1.9211	-2.13872	-2.2746	-1.66104	-1.15556
1451857_a_at	Notum	notum pectinacetylesterase homolog (Drosophila)	-2.26732	-2.32322	-3.18939	-3.09643	-3.28515	-4.05905	-2.13858	-2.54756	-1.91794	-1.17951
1451417_at	Brca1	breast cancer 1	-2.08777	-1.89557	-1.584	-1.64765	-1.68799	-1.70378	-2.13778	-3.36696	-2.43052	-1.17929
1425815_a_at	Hmmr	hyaluronan mediated motility receptor (RHAMM)	-1.65927	-1.53769	-1.0771	-1.15175	-1.16849	-1.41641	-2.13766	-2.26128	-1.64796	-2.51213
1448021_at	Fam46c		-3.36082	-5.49417	-1.17284	-1.17117	-1.19432	-1.36926	-2.13755	-2.43336	-1.80168	-1.15675
1448165_at	Casp2	caspase 2	-1.27747	-1.26426	-1.2061	-1.18244	-1.20513	-1.03006	-2.13735	-2.38405	-1.76218	1.3844
1434695_at	Dtl	denticleless homolog (Drosophila)	-2.28176	-2.0916	-1.11578	-1.22896	-1.25046	1.35257	-2.13667	-2.56729	-1.93078	-1.23055
1429166_s_at	Clmn	calmin	-3.12072	-2.45534	-1.66706	-1.78976	-1.83313	-1.73902	-2.13649	-2.77971	-2.08345	-1.25103
1460672_at	2410002F23Rik	RIKEN cDNA 2410002F23 gene	-1.3669	-1.20203	-1.44105	-1.42278	-1.46042	-1.46806	-2.13571	-2.0903	-1.4628	-1.84327
1454966_at	Itga8	integrin alpha 8	-2.71657	-2.64704	-1.62591	-1.61168	-1.64644	-1.61276	-2.13536	-2.2697	-1.65706	-2.52249
1418281_at	Rad51	RAD51 homolog (S. cerevisiae)	-2.69778	-2.47457	-1.94451	-1.7659	-1.80513	-1.68201	-2.13461	-2.79509	-2.08953	-1.49325
1449406_at	Cyhr1	cysteine and histidine rich 1	-1.10662	-1.31263	-1.96409	-1.80846	-1.85676	-1.77441	-2.13354	-2.09739	-1.47038	-2.4744
1450995_at	Folr1	folate receptor 1 (adult)	1.538	-1.02382	-1.71964	-1.61027	-1.64547	-1.46434	-2.13326	-2.05925	-1.4197	-1.5396
1458282_at	---		-1.72304	-1.23141	-1.64234	-1.54545	-1.57725	-1.24548	-2.13245	-2.61012	-1.95458	-1.48415
1435171_at	2810416G20Rik	RIKEN cDNA 2810416G20 gene	1.02196	-1.30282	-1.10015	-1.14485	-1.16064	-1.28869	-2.13179	-2.29923	-1.68301	1.89464
1418151_at	Mtmr4	myotubularin related protein 4	-1.72412	-2.17406	-1.74699	-1.64728	-1.68735	-1.50403	-2.13173	-2.28998	-1.67508	-1.31778
1435090_at	Tubgcp6	tubulin, gamma complex associated protein 6	-1.18318	-1.39321	-1.78305	-1.8353	-1.88916	-1.9518	-2.13153	-2.2847	-1.6712	-1.23126
1449244_at	Cdh2	cadherin 2 /// similar to N-cadherin	-1.19797	-1.4396	-1.47538	-1.43812	-1.47391	-1.51629	-2.1315	-2.23933	-1.62639	1.63757
1419486_at	Foxc1	forkhead box C1	-2.8385	-2.07528	-1.51619	-1.62023	-1.65468	-1.54537	-2.13096	-2.45399	-1.81647	2.57814
1415819_a_at	Ppp2r1a	protein phosphatase 2 (formerly 2A), regulatory subunit A (PR 65), alpha isoform	-1.245	-1.13086	-2.17802	-2.08555	-2.14171	-2.73658	-2.13082	-3.00267	-2.20597	3.11432
1437651_a_at	Dtnb	dystrobrevin, beta	1.03659	-1.29732	-1.35973	-1.3776	-1.41152	-1.54836	-2.12969	-2.74172	-2.05898	1.06747
1418570_at	Ncstn	nicastrin	1.45515	-1.03097	-1.46196	-1.21775	-1.2411	-1.71694	-2.12887	-2.46869	-1.83266	-1.05581
1455940_x_at	Wdr6	WD repeat domain 6	-1.15008	-1.31377	-1.30039	-1.24693	-1.27181	-1.28509	-2.12856	-2.22285	-1.61503	-1.53436
1423889_at	Gm5617	predicted gene, EG434402	-1.77166	-2.74792	-4.62668	-4.30201	-4.74291	-3.93108	-2.1276	-3.57268	-2.57511	1.19152
1427520_a_at	Myh1	myosin, heavy polypeptide 1, skeletal muscle, adult	-2.21505	-2.23543	-2.58442	-2.90843	-3.05568	-2.74079	-2.12736	-3.75849	-2.65706	1.07594
1437449_at	Rsad1	radical S-adenosyl methionine domain containing 1	-1.67278	-1.34958	-1.33691	-1.3571	-1.39115	-1.43206	-2.12722	-2.3487	-1.73	-1.50672
1421819_a_at	Set	predicted gene, 671392 /// SET translocation	-1.54766	-1.38469	-1.28485	-1.37617	-1.41058	-1.54502	-2.12668	-2.13021	-1.51185	1.92446
1439183_at	Acer1	alkaline ceramidase 1	-1.61378	-1.67515	-2.22909	-1.8785	-1.92288	-2.36872	-2.12658	-2.34846	-1.72891	-1.56658
1440285_at	Ppp1r9a	protein phosphatase 1, regulatory (inhibitor) subunit 9A	-1.12779	-1.17871	-1.46107	-1.36219	-1.39633	-1.68858	-2.12631	-2.43166	-1.80039	-1.13423
1416814_at	Tia1	cytotoxic granule-associated RNA binding protein 1	-1.07947	-1.16673	-1.41023	-1.17034	-1.19278	-1.06174	-2.12602	-2.52825	-1.89331	1.0291
1455841_s_at	Grwd1	glutamate-rich WD repeat containing 1	-1.8347	-2.01861	-1.72312	-1.76591	-1.80533	-1.39937	-2.12592	-2.201	-1.59603	-1.89286
1440121_at	---		-1.26695	-1.43935	-1.1197	-1.0394	-1.00815	-1.24358	-2.12555	-2.16058	-1.54576	-5.44892
1457489_at	---		-1.42878	-1.29748	-1.35843	-1.2484	-1.27419	-1.21712	-2.12543	-2.6272	-1.97534	-2.22522
1432410_a_at	Bmp7	bone morphogenetic protein 7	-1.4455	-2.17006	-1.94654	-1.90602	-1.95026	-2.02828	-2.1248	-3.49346	-2.52424	1.51734
1455704_at	Xkr8	X Kell blood group precursor related family member 8 homolog	-1.0088	-1.10589	-1.43507	-1.33149	-1.36834	-1.13415	-2.12349	-2.6966	-2.01593	1.70895
1435254_at	Plxnb1	plexin B1	-1.06241	-1.40151	-1.39277	-1.33606	-1.37116	-1.78142	-2.1224	-2.54568	-1.91603	-1.44472
1422791_at	Pafah1b2	platelet-activating factor acetylhydrolase, isoform 1b, alpha2 subunit	-1.47693	-1.54716	-1.3934	-1.55919	-1.58959	-2.44533	-2.12227	-2.34124	-1.72535	-1.0536
1450111_a_at	Nudt8	nudix (nucleoside diphosphate linked moiety X)-type motif 8	-1.33152	-1.71673	-1.76095	-2.04019	-2.09091	-1.94579	-2.12134	-2.49605	-1.86385	-1.06712
1447958_at	Gm11944		-1.52607	-1.58402	-1.70657	-1.79627	-1.83752	-1.99557	-2.12112	-3.12641	-2.27739	-3.14236
1436833_x_at	Ttll1	tubulin tyrosine ligase-like 1	-1.12628	-1.38363	-1.55381	-1.52293	-1.55381	-1.47454	-2.12103	-2.55603	-1.92376	-1.22752
1453428_at	Shisa9	RIKEN cDNA 2700045P11 gene	-1.37423	-1.49282	-1.83846	-1.8814	-1.92478	-1.93088	-2.12095	-2.64758	-1.98855	-11.6314
1421698_a_at	Col19a1	collagen, type XIX, alpha 1	-1.73291	-1.95194	-1.53491	-1.71004	-1.75013	-1.51074	-2.12085	-2.56564	-1.92987	-2.03869
1449119_at	Arih2	ariadne homolog 2 (Drosophila)	-1.4159	-1.73613	-1.76138	-1.53923	-1.57171	-1.49285	-2.1206	-2.53286	-1.89536	-1.4896
1421897_at	Elk1	ELK1, member of ETS oncogene family	-1.06248	-1.26685	-1.53046	-1.40275	-1.43776	-1.6178	-2.12054	-2.12286	-1.50348	-2.08725
1451432_x_at	Alkbh4	alkB, alkylation repair homolog 4 (E. coli)	-1.59571	-1.5949	-1.26036	-1.39709	-1.43293	-1.10733	-2.12052	-2.47081	-1.835	1.8544
1422946_a_at	Dnmt1	DNA methyltransferase (cytosine-5) 1	-2.00947	-1.73974	-1.0147	-1.09446	-1.09121	1.36532	-2.12044	-2.29419	-1.67974	-1.22931
1437466_at	Alcam	activated leukocyte cell adhesion molecule	-1.83438	-1.92627	-1.67526	-1.78934	-1.8323	-1.98581	-2.12024	-2.25193	-1.63849	-1.37213
1439779_at	Rgs17		-1.09068	-1.47	-1.39133	-1.24455	-1.27112	-1.50204	-2.11993	-3.03363	-2.22226	-1.22657
1431712_a_at	2310022A10Rik	RIKEN cDNA 2310022A10 gene	-1.3297	-1.53254	-1.58874	-1.58346	-1.61665	-1.35525	-2.11988	-2.46311	-1.82222	1.07323
1458819_at	---		-1.31621	-1.41358	1.02077	-1.07863	-1.06052	1.00201	-2.11986	-3.90383	-2.71289	1.47089
1438999_a_at	Nfat5	nuclear factor of activated T-cells 5	-1.02926	-1.12616	-1.08654	-1.22186	-1.24318	1.09877	-2.11985	-2.56453	-1.92886	1.10612
1421328_at	A730034C02 /// Mtap2	hypothetical protein A730034C02 /// microtubule-associated protein 2	-1.58946	-2.31358	-1.79191	-1.7703	-1.81019	-1.88389	-2.1196	-2.22954	-1.62069	-2.11917
1460487_at	1110014L15Rik	RIKEN cDNA 1110014L15 gene	-1.00756	-1.73565	-2.00689	-1.93501	-1.98878	-1.86108	-2.11959	-2.07418	-1.44124	-1.39947
1436450_at	Rbfox3	DNA segment, Chr 11, Brigham & Women's Genetics 0517 expressed	1.04201	-1.37812	-1.51418	-1.62445	-1.65738	-1.67694	-2.11942	-2.42706	-1.79678	-1.87937
1435709_at	Ssr4	signal sequence receptor, delta	-1.26892	-1.4921	-1.44088	-1.4921	-1.51794	-1.38298	-2.11903	-2.26244	-1.65027	-6.39585
1434209_at	Prmt6	protein arginine N-methyltransferase 6	-1.18782	-1.78476	-1.44779	-1.54809	-1.5787	-1.27603	-2.11861	-2.19093	-1.58619	-3.11443
1430756_at	5430427G11Rik	RIKEN cDNA 5430427G11 gene	1.0784	-1.2157	-1.33166	-1.46039	-1.494	-1.11879	-2.11824	-2.11186	-1.48722	1.66077
1415925_a_at	Nup62	nucleoporin 62	-1.75309	-1.52645	-1.60992	-1.58866	-1.62248	-1.66831	-2.11785	-2.47148	-1.83608	1.65182
1441886_at	Ccdc79	coiled-coil domain containing 79	-3.07959	-2.78259	-1.92805	-1.89908	-1.94228	-1.7236	-2.11686	-3.00866	-2.20978	1.77693
1440007_at	D930003E18Rik	RIKEN cDNA D930003E18 gene	-1.19759	-1.11203	-1.2302	-1.14894	-1.165	-1.815	-2.11679	-2.08208	-1.45114	-2.06568
1435741_at	Pde8b	phosphodiesterase 8B	-1.50026	-2.25156	-2.81845	-2.7506	-2.8975	-2.40256	-2.11566	-3.17951	-2.30701	-1.33843
1437320_s_at	Xpa	xeroderma pigmentosum, complementation group A	1.12902	-1.07262	-1.09581	-1.12218	-1.12541	-1.21109	-2.11494	-2.43627	-1.80378	-2.3599
1429477_at	Ncaph2	non-SMC condensin II complex, subunit H2	-1.19583	-1.2592	-1.24625	-1.27408	-1.29921	-1.35284	-2.11436	-2.46176	-1.8217	-4.59659
1420720_at	Nptx2	hypothetical protein LOC100044234 /// neuronal pentraxin 2	-2.06194	-2.93524	-2.02579	-1.84895	-1.90015	-2.04862	-2.11377	-2.4099	-1.78061	-1.45081
1452173_at	Hadha	hydroxyacyl-Coenzyme A dehydrogenase/3-ketoacyl-Coenzyme A thiolase/enoyl-Coenzyme A hydratase (trifunctional protein), alpha subunit	-1.87046	-1.68866	-2.81356	-2.45445	-2.54343	-2.83099	-2.11369	-3.6141	-2.59993	1.72389
1417274_at	Gm5161 /// LOC100862206 /// Snrpa	small nuclear ribonucleoprotein polypeptide A	-1.66087	-1.65268	-1.94571	-2.06764	-2.12029	-1.96713	-2.11367	-1.56913	-1.17481	-1.45347
1420665_at	Itgb3bp	integrin beta 3 binding protein (beta3-endonexin)	-1.79702	-1.65046	-1.57666	-1.56432	-1.59495	-1.50754	-2.11292	-2.17038	-1.56223	-2.04393
1421354_at	Prkg2	protein kinase, cGMP-dependent, type II	-1.79169	-1.52431	-1.86411	-1.86715	-1.91431	-2.19495	-2.11169	-2.36452	-1.7431	-1.19542
1444395_at	Dixdc1	DIX domain containing 1	-1.80016	-2.67992	-2.06115	-1.97785	-2.03543	-1.87635	-2.1114	-2.78307	-2.08493	-1.42975
1450389_s_at	Pip5k1b	phosphatidylinositol-4-phosphate 5-kinase, type 1 beta	1.144	-1.00906	-1.61145	-1.48273	-1.50965	-1.5724	-2.11128	-2.56728	-1.93054	1.42116
1420878_a_at	Ywhab	tyrosine 3-monooxygenase/tryptophan 5-monooxygenase activation protein, beta polypeptide	-1.49147	-1.74473	-1.70799	-1.59732	-1.63189	-1.72658	-2.11116	-2.37633	-1.75081	1.35764
1419765_at	Cul2	cullin 2	-1.54942	-1.22845	-1.80576	-1.57427	-1.60596	-1.92961	-2.11091	-2.77662	-2.07881	1.14965
1416511_a_at	Cdc42ep4	CDC42 effector protein (Rho GTPase binding) 4	-1.16664	-1.12355	-1.17096	-1.17153	-1.19589	1.2614	-2.11085	-2.51869	-1.88975	-1.12281
1420064_s_at	Tktl1	transketolase-like 1	-1.25796	-1.11545	-2.53099	-2.6398	-2.74218	-2.38607	-2.11048	-3.2404	-2.34676	-1.00882
1448558_a_at	Pla2g4a	phospholipase A2, group IVA (cytosolic, calcium-dependent)	-1.08426	-1.33166	-1.44903	-1.32252	-1.3606	-1.51155	-2.11036	-2.45333	-1.81585	-1.34197
1440807_at	---		-1.17757	-1.46001	-2.01925	-2.04182	-2.09311	-2.2394	-2.10943	-2.98059	-2.19092	1.15813
1424406_at	Bcl2l13	BCL2-like 13 (apoptosis facilitator)	-1.46635	-1.49434	-1.62722	-1.62635	-1.65932	-1.27674	-2.10904	-2.20166	-1.59668	-1.17787
1420340_at	Cspp1	centrosome and spindle pole associated protein 1	-1.67219	-1.76428	-1.38551	-1.30962	-1.34925	-1.38924	-2.10886	-2.16976	-1.56134	-1.09555
1454687_at	Lrfn5	leucine rich repeat and fibronectin type III domain containing 5	1.06722	-1.0522	-1.23348	-1.25684	-1.28268	1.02095	-2.10865	-2.39806	-1.77272	-1.2517
1456559_at	Emx2os	EMX2OS mRNA, complete sequence	-1.45784	-2.13231	-2.69392	-2.8953	-3.04686	-2.32881	-2.10839	-4.49288	-3.18486	-1.18624
1437327_x_at	Enoph1	enolase-phosphatase 1	-1.07245	-1.30347	-1.12558	-1.18173	-1.20509	1.06012	-2.10824	-2.61688	-1.96251	1.61356
1422912_at	Bmp4	bone morphogenetic protein 4	-1.86916	-2.55128	-2.19505	-2.22063	-2.29722	-2.9032	-2.10813	-2.20312	-1.59951	1.55869
1426649_at	Tmeff1	similar to Transmembrane protein with EGF-like and two follistatin-like domains 1 /// transmembrane protein with EGF-like and two follistatin-like domains 1	-1.08969	-1.63818	-1.56275	-1.53714	-1.57074	-1.61611	-2.10778	-2.23975	-1.62685	-1.02534
1422609_at	Arpp19	cAMP-regulated phosphoprotein 19	-1.52019	-1.89352	-1.2734	-1.47675	-1.50518	-1.59634	-2.10773	-2.56964	-1.93164	1.00851
1416782_s_at	Praf2	PRA1 domain family 2	1.12798	1.03559	-1.2742	-1.56368	-1.5944	-1.05968	-2.10754	-2.79545	-2.0912	-1.42756
1436583_at	Dscc1	defective in sister chromatid cohesion 1 homolog (S. cerevisiae)	-2.02606	-1.597	-1.50648	-1.65017	-1.69304	-1.55193	-2.1072	-2.15172	-1.53419	1.41163
1435767_at	Scn3b	sodium channel, voltage-gated, type III, beta	-2.22082	-1.95558	-2.06761	-1.91188	-1.958	-2.52261	-2.10685	-3.31581	-2.40597	-1.05094
1418202_a_at	Wiz	widely-interspaced zinc finger motifs	-1.23022	-1.3527	-1.29467	-1.38379	-1.41971	-1.11296	-2.10647	-2.25624	-1.64257	-1.81432
1456435_at	Morn1	MORN repeat containing 1	-2.9745	-2.9745	-3.20811	-2.9745	-3.20184	-2.95428	-2.10632	-3.19381	-2.31566	-1.19509
1426958_at	Rps9	ribosomal protein S9	-1.22304	-1.48628	-1.75185	-1.69688	-1.73699	-1.83627	-2.10517	-2.33266	-1.71578	-2.32919
1441278_at	4930513N10Rik	RIKEN cDNA 4930513N10 gene	-1.32003	-1.54517	-1.71964	-1.63766	-1.67106	-1.65028	-2.10472	-2.55966	-1.92592	-1.05203
1423753_at	Bambi	BMP and activin membrane-bound inhibitor, homolog (Xenopus laevis)	-1.42401	-1.41261	-1.56208	-1.42061	-1.45693	-1.7201	-2.10423	-3.02786	-2.21984	-1.40788
1442078_at	---		-2.18555	-1.19335	-1.5193	-1.49032	-1.5168	-1.77625	-2.10389	-2.29982	-1.68344	-1.341
1423064_at	Dnmt3a	DNA methyltransferase 3A	-1.50355	-2.70588	-2.72361	-2.69427	-2.79802	-2.83958	-2.10366	-2.85345	-2.12049	-1.19932
1429244_at	2610524H06Rik	RIKEN cDNA 1500011B03 gene /// RIKEN cDNA 2610524H06 gene	-1.19686	-1.33385	-1.51688	-1.31321	-1.35326	-1.36612	-2.10334	-2.6071	-1.95404	1.54303
1452945_at	Zfp157	zinc finger protein 157	-1.00067	-1.21309	-1.37075	-1.14054	-1.15354	-1.38999	-2.10328	-2.15847	-1.54238	-1.31931
1419682_a_at	2810408M09Rik /// Trp53rk	RIKEN cDNA 2810408M09 gene /// transformation related protein 53 regulating kinase	-2.01597	-1.94772	-1.80653	-1.78935	-1.83255	-1.90622	-2.10244	-3.3832	-2.45122	-1.02591
1460288_a_at	Ppp4c	protein phosphatase 4, catalytic subunit	-1.26633	-1.41925	-1.62941	-1.81936	-1.86781	-1.57796	-2.10223	-2.79377	-2.08823	1.10636
1452988_at	2610306M01Rik	RIKEN cDNA 2610306M01 gene	-1.26601	-1.47146	-1.90676	-1.75135	-1.78467	-1.47494	-2.10179	-1.9124	-1.29886	1.51746
1421031_a_at	Hilpda	RIKEN cDNA 2310016C08 gene	-1.31335	-1.34339	-1.434	-1.3952	-1.4299	-1.51913	-2.10158	-3.43015	-2.48361	1.95131
1455256_at	Tnik	TRAF2 and NCK interacting kinase	-1.03266	-1.28163	-1.10963	-1.15047	-1.16623	-1.05577	-2.10068	-2.67363	-2.00326	-1.17641
1445170_at	2700012I20Rik	RIKEN cDNA 2700012I20 gene	-1.20493	-1.37088	-1.49382	-1.4657	-1.49808	-1.6215	-2.10016	-2.18203	-1.57344	-1.38457
1451981_at	Gm16517	gene trap ROSA b-geo 22	1.01308	-1.31596	-1.7618	-1.81556	-1.862	-1.67692	-2.09904	-1.94053	-1.30816	1.69357
1418157_at	Nr2f1	similar to COUP-TFI /// nuclear receptor subfamily 2, group F, member 1	-1.79891	-1.55378	-1.34966	-1.30253	-1.33879	1.00697	-2.09828	-2.54354	-1.91256	1.03171
1434072_at	Smcr7	Smith-Magenis syndrome chromosome region, candidate 7 homolog (human)	-1.31361	-1.38519	-1.52262	-1.55017	-1.58242	-1.63565	-2.09778	-2.65348	-1.99426	-1.06718
1427983_at	Zfp280c	zinc finger protein 280c	-1.18922	-1.32789	-1.26677	-1.42145	-1.45806	-1.27754	-2.09775	-3.74584	-2.65061	1.00606
1442226_at	Sema3e	hypothetical protein LOC100044162 /// sema domain, immunoglobulin domain (Ig), short basic domain, secreted, (semaphorin) 3E	-1.66523	-2.04793	-2.09891	-2.08543	-2.14127	-2.49031	-2.09733	-2.60422	-1.95219	-1.61142
1445298_at	---		-2.09933	-3.0047	-1.37979	-1.31225	-1.35152	-1.34061	-2.09702	-2.42547	-1.79602	-1.58433
1453752_at	Rpl17	ribosomal protein L17	-1.36783	-1.80829	-1.13993	-1.12948	-1.13641	-1.49753	-2.09684	-2.28819	-1.6737	-1.02821
1453219_a_at	Tdrd12	tudor domain containing 12	-3.57901	-3.51685	-1.86567	-1.5805	-1.61214	-2.47568	-2.09629	-2.38407	-1.7628	-1.21136
1417110_at	Man1a	mannosidase 1, alpha	-1.18408	-1.34472	-1.74407	-1.64011	-1.67155	-1.4364	-2.09612	-2.27196	-1.65845	1.0805
1435905_at	Fam48a	DNA segment, Chr 3, ERATO Doi 300, expressed	-1.12633	-1.93005	-1.83947	-1.58056	-1.61224	-1.88478	-2.09601	-3.14808	-2.28829	-1.76666
1456901_at	Adamts20	a disintegrin-like and metallopeptidase (reprolysin type) with thrombospondin type 1 motif, 20	-1.57649	-1.10315	1.09872	1.32912	2.04122	1.1197	-2.09535	-2.41514	-1.78977	1.21655
1423240_at	Src	Rous sarcoma oncogene	-1.17735	-1.39656	-1.60783	-1.95004	-2.00483	-1.9422	-2.09519	-2.71306	-2.02562	-2.82083
1451671_at	Gorasp1	golgi reassembly stacking protein 1	-1.13726	-1.38444	-1.64258	-1.69354	-1.73443	-1.63503	-2.09501	-2.62697	-1.97497	-1.34518
1423577_at	Ankrd32	ankyrin repeat domain 32	-1.48211	-1.64977	-1.49687	-1.28875	-1.32368	-1.22214	-2.09464	-2.07031	-1.43265	-1.33758
1426867_at	Dmrt2	doublesex and mab-3 related transcription factor 2	-1.60771	-1.59146	-1.97345	-2.15885	-2.2241	-2.08954	-2.09445	-2.62067	-1.96704	-1.1934
1418485_at	Slc4a3	solute carrier family 4 (anion exchanger), member 3	1.00492	-1.28828	-1.51798	-1.53084	-1.56335	-1.69154	-2.09434	-2.64696	-1.98738	1.03337
1448522_at	Sars2	seryl-aminoacyl-tRNA synthetase 2	-1.73726	-1.20447	-2.0125	-1.65193	-1.69395	-1.49861	-2.09419	-2.40612	-1.77711	-1.17173
1453748_a_at	Kif23	kinesin family member 23	-2.23414	-1.74553	1.19304	1.12045	1.35187	1.32704	-2.09402	-2.11607	-1.49099	-1.22188
1456670_at	A930007A09Rik	RIKEN cDNA A930007A09 gene	-1.25206	-1.53501	-1.48866	-1.59555	-1.62983	-1.79704	-2.09393	-2.30994	-1.69331	1.4506
1424588_at	Srgap3	SLIT-ROBO Rho GTPase activating protein 3	1.42348	1.29651	1.89811	1.19309	1.56463	1.02164	-2.09392	-2.60617	-1.95392	1.16661
1420032_at	Chek1	Checkpoint kinase 1 homolog (S. pombe), mRNA (cDNA clone IMAGE:5352918)	-2.16779	-1.66884	-1.62625	-1.49759	-1.52355	-1.74769	-2.09372	-2.13244	-1.51447	-1.02534
1438544_at	1700001G11Rik	RIKEN cDNA 1700001G11 gene	-1.42887	-1.58095	-1.85737	-1.69718	-1.73767	-1.32824	-2.09323	-2.71709	-2.02739	-4.00887
1421309_at	Mgmt	O-6-methylguanine-DNA methyltransferase	-1.11303	-1.43768	-1.58727	-1.55647	-1.58588	-1.44477	-2.09282	-2.19104	-1.58671	1.1348
1424046_at	Bub1	budding uninhibited by benzimidazoles 1 homolog (S. cerevisiae)	-2.87915	-2.82461	-1.56246	-1.70125	-1.74037	-1.39166	-2.09233	-2.29176	-1.67726	-1.23717
1417093_a_at	Gtf2h4	general transcription factor II H, polypeptide 4	-1.53817	-1.84427	-1.95092	-1.82219	-1.87033	-2.34407	-2.09208	-2.58702	-1.94414	1.421
1428049_a_at	Nudt16l1	nudix (nucleoside diphosphate linked moiety X)-type motif 16-like 1	-1.30815	-1.37689	-1.48426	-1.40994	-1.44635	-1.56167	-2.09176	-2.36529	-1.74367	-1.08548
1427339_at	Slc30a2	solute carrier family 30 (zinc transporter), member 2	-1.33227	-1.71141	-1.80952	-2.08764	-2.14686	-1.5758	-2.0917	-2.29411	-1.67951	-1.64614
1446294_at	---	Transcription factor 12, mRNA (cDNA clone MGC:46891 IMAGE:5345693)	1.01988	-1.21397	-1.34017	-1.30198	-1.33766	-1.48677	-2.09146	-2.31403	-1.69664	2.06555
1430318_at	Sat2	spermidine/spermine N1-acetyl transferase 2	-1.11598	-1.36307	-1.53867	-1.78502	-1.82785	-1.63918	-2.09136	-2.60032	-1.95075	-1.26074
1449855_s_at	Uchl3 /// Uchl4	ubiquitin carboxyl-terminal esterase L3 (ubiquitin thiolesterase) /// ubiquitin carboxyl-terminal esterase L4	-1.78755	-1.94372	-1.61877	-1.68155	-1.72342	-2.14801	-2.09098	-2.28941	-1.67474	1.07606
1456446_at	4930523C07Rik	RIKEN cDNA 4930523C07 gene	-2.10855	-2.39326	-2.56917	-2.40091	-2.5077	-4.24657	-2.09078	-2.86454	-2.12753	-1.25781
1422450_at	Ctnnd1	catenin (cadherin associated protein), delta 1	1.16985	-1.02139	-1.70475	-1.68639	-1.73104	-1.49359	-2.09066	-2.47365	-1.83959	2.93644
1420929_at	Ctnnal1	catenin (cadherin associated protein), alpha-like 1	-1.07291	-1.20887	-1.371	-1.24733	-1.27283	-1.44856	-2.09061	-2.43103	-1.80027	7.30727
1452336_at	Zfp395	zinc finger protein 395	1.09934	-1.09877	-1.44153	-1.48038	-1.50744	-1.67089	-2.09041	-2.62557	-1.97172	-1.58225
1438698_at	Tmem132c	transmembrane protein 132C	-1.4921	-1.47622	-1.29526	-1.24937	-1.27692	1.00794	-2.08992	-2.97936	-2.19064	-1.14271
1438237_at	Gm13242 /// LOC100862458 /// LOC673430 /// Rex2 /// Zfp600	predicted gene, OTTMUSG00000010655 /// predicted gene, OTTMUSG00000010694 /// predicted gene, OTTMUSG00000011070 /// reduced expression 2	-3.052	-2.77351	-1.82912	-1.97963	-2.03747	-1.97537	-2.08985	-3.07753	-2.25063	-1.79939
1444817_at	Plekhh2	pleckstrin homology domain containing, family H (with MyTH4 domain) member 2	-1.21008	-1.23554	-1.49152	-1.42645	-1.46344	-1.42842	-2.08982	-2.32032	-1.70235	1.34914
1439729_at	---		-1.46732	-1.87357	-2.08786	-1.98878	-2.05088	-2.00974	-2.08933	-3.45065	-2.49663	1.11766
1416236_a_at	Mpzl2	myelin protein zero-like 2	-1.82624	-1.86738	-1.96289	-1.93358	-1.98823	-1.82661	-2.08931	-2.85165	-2.11968	1.44405
1440254_at	Snord104	hypothetical protein LOC100045398	-1.16295	-1.29792	-1.71264	-1.83196	-1.88426	-1.37703	-2.08908	-2.50643	-1.87209	-1.18415
1438342_at	Fam113a	family with sequence similarity 113, member A	-1.67121	-1.55505	-1.60566	-1.94003	-1.99239	-1.41766	-2.08805	-2.95046	-2.18133	1.5221
1417889_at	Apobec2	apolipoprotein B mRNA editing enzyme, catalytic polypeptide 2	-1.67454	-1.67106	-1.65359	-1.78284	-1.82537	-1.51225	-2.08782	-3.20547	-2.32223	-1.3163
1440125_at	A530054K11Rik	RIKEN cDNA A530054K11 gene	-1.54152	-1.95881	-1.24796	-1.38108	-1.41539	-1.23287	-2.08772	-2.48356	-1.85461	-2.88842
1446528_at	Scyl2	SCY1-like 2 (S. cerevisiae), mRNA (cDNA clone IMAGE:4919926)	1.02125	1.21455	-1.30575	-1.29376	-1.32899	-1.32116	-2.08754	-2.14692	-1.5286	-7.19394
1427476_a_at	Trim32	tripartite motif-containing 32	-1.05623	-1.20881	-1.15721	-1.12298	-1.12543	-1.18536	-2.08754	-2.49682	-1.86452	1.13383
1443354_at	---		-1.7915	-1.91725	-1.57065	-1.47367	-1.50156	-1.46078	-2.08752	-2.3491	-1.73007	1.13128
1435802_at	Zbtb45	zinc finger and BTB domain containing 45	-1.0227	-1.18219	-1.30588	-1.34911	-1.38523	-1.08996	-2.08735	-2.05599	-1.415	-1.07477
1426996_at	Fam83h	family with sequence similarity 83, member H	-1.14916	-1.06111	-1.33501	-1.15981	-1.17925	-1.48555	-2.08714	-2.42473	-1.79574	-1.15646
1435319_at	Ip6k2	inositol hexaphosphate kinase 2 /// hypothetical protein LOC100044300	-1.09577	-1.26174	-1.51155	-1.48707	-1.51433	-1.21125	-2.08714	-2.17325	-1.56712	1.19129
1434357_a_at	Kpnb1	karyopherin (importin) beta 1	-1.7821	-1.98722	-1.76194	-1.37607	-1.41023	-1.99771	-2.08711	-1.90243	-1.2934	2.56438
1435278_at	Sft2d3	SFT2 domain containing 3	-1.23905	-1.11805	-1.57438	-1.40256	-1.43765	-1.26264	-2.08675	-2.51934	-1.89043	1.03825
1440571_at	Eif4g3	Eukaryotic translation initiation factor 4 gamma, 3, mRNA (cDNA clone IMAGE:5321197)	-1.46961	-1.50042	-1.96366	-1.98593	-2.04787	-2.28976	-2.08618	-2.47313	-1.83818	-1.29767
1432384_a_at	Mettl6	methyltransferase like 6	-1.7021	-1.78414	-1.66133	-1.64298	-1.68019	-1.92881	-2.08584	-1.72069	-1.23423	-1.90244
1436963_x_at	Tmem179b	transmembrane protein 179B	1.03977	-1.34082	-1.4691	-1.49436	-1.51925	-1.83146	-2.08579	-2.33343	-1.71762	-1.03939
1453187_at	Ociad2	OCIA domain containing 2	1.40788	-1.20047	-1.64433	-1.72948	-1.76625	-1.54981	-2.08575	-2.15943	-1.54477	-2.68028
1416515_at	Fscn1	fascin homolog 1, actin bundling protein (Strongylocentrotus purpuratus)	1.01537	-1.25604	-1.21224	-1.22483	-1.2462	-1.19215	-2.08569	-2.41389	-1.7894	-1.38167
1436536_at	Exoc3l	exocyst complex component 3-like	-1.62806	-1.56986	-2.58714	-2.23723	-2.32452	-2.55334	-2.08555	-4.19181	-2.91697	5.32576
1449983_a_at	Nqo2	NAD(P)H dehydrogenase, quinone 2	-1.54549	-1.71976	-1.94268	-2.00132	-2.05988	-1.62163	-2.08537	-2.44846	-1.81195	-1.22297
1424737_at	Thrsp	thyroid hormone responsive SPOT14 homolog (Rattus)	-1.49541	-2.4307	-1.40068	-1.73183	-1.7674	-1.50426	-2.08536	-2.8347	-2.1148	-1.21423
1438501_at	Rps17	predicted gene, 100040123 /// predicted gene, EG383032 /// predicted gene, EG665772 /// ribosomal protein S17	-1.54152	-1.67055	-1.53511	-1.49841	-1.52453	-1.55863	-2.08533	-2.42123	-1.79382	-1.21222
1454703_x_at	Snhg1	small nucleolar RNA host gene (non-protein coding) 1	-1.72243	-1.92576	-2.16224	-1.92297	-1.97496	-2.02024	-2.0848	-2.56895	-1.93133	-1.37047
1453743_x_at	Phf14	PHD finger protein 14	-2.11256	-1.66472	-2.07257	-2.17071	-2.24201	-2.26308	-2.08476	-3.57737	-2.57745	1.08065
1424662_at	Pmpca	peptidase (mitochondrial processing) alpha	-1.31537	-1.56631	-1.75006	-1.51108	-1.53997	-1.71344	-2.08475	-2.34857	-1.72968	-1.0685
1426503_a_at	Rnf121	ring finger protein 121	-1.44676	-1.70481	-1.83834	-1.80874	-1.85723	-1.97703	-2.08465	-2.08396	-1.45247	1.05312
1447802_x_at	---		-1.79171	-2.38544	-1.94837	-2.27932	-2.35774	-2.58561	-2.08459	-3.44953	-2.49516	-2.49161
1429681_a_at	Tecr	glycoprotein, synaptic 2	-1.23814	-1.1951	-2.46975	-2.37182	-2.46975	-3.03614	-2.08444	-2.91513	-2.16801	2.10439
1453348_at	1700085D22Rik	RIKEN cDNA 1700085D22 gene	-1.16248	-1.57855	-1.75739	-1.57855	-1.61108	-2.43825	-2.0844	-3.24498	-2.35195	-10.663
1445154_at	---		-1.19322	-1.09757	-1.15919	-1.14405	-1.15919	-1.69292	-2.08413	-2.36	-1.73834	-1.98156
1454893_at	Fam189b	RIKEN cDNA 1110013L07 gene	-1.2703	-1.37203	-1.4488	-1.43861	-1.47404	-1.31677	-2.0841	-2.2739	-1.66094	-1.28716
1417780_at	Lass4	LAG1 homolog, ceramide synthase 4	1.12633	-1.19119	-1.67363	-1.60712	-1.64164	-1.63685	-2.08401	-2.25326	-1.64079	1.07714
1429006_s_at	Atat1	RIKEN cDNA 2610110G12 gene	-1.1403	-1.41904	-1.51966	-1.50291	-1.52952	-1.51834	-2.08354	-2.06047	-1.42218	1.43609
1436620_at	Ccdc45	coiled-coil domain containing 45	-1.22682	-1.21102	-1.26193	-1.29095	-1.32674	-1.37524	-2.08349	-2.15184	-1.53436	1.73892
1435955_at	Siglecg	sialic acid binding Ig-like lectin G	-1.45024	-1.50941	-1.57398	-1.50853	-1.53672	-1.53672	-2.08326	-2.31939	-1.70134	-2.31938
1445169_at	---		-1.3482	-1.49314	-1.64871	-1.52645	-1.55815	-1.61672	-2.0828	-2.625	-1.9714	1.1371
1424830_at	Ccnk	cyclin K /// similar to cyclin K	-1.43864	-1.36626	-1.53536	-1.59511	-1.62947	-1.62615	-2.08229	-3.19446	-2.31622	1.15594
1452947_at	Gprc5c	G protein-coupled receptor, family C, group 5, member C	-1.57807	-2.35181	-1.89325	-1.7523	-1.78526	-1.93577	-2.08223	-2.50227	-1.86814	1.44611
1444764_at	---	RIKEN cDNA A130022J21 gene	1.13122	-1.03127	-1.22733	-1.11142	-1.10969	-1.60897	-2.08165	-2.26743	-1.65556	1.60945
1417030_at	Tmem206	transmembrane protein 206	1.10484	-1.09731	-1.10229	-1.16452	-1.18517	-1.23106	-2.0815	-2.0389	-1.39572	1.24196
1456783_at	Zdbf2	zinc finger, DBF-type containing 2	-1.13762	-1.62865	-1.18044	-1.16937	-1.19162	1.2327	-2.08132	-2.98949	-2.19349	-2.55081
1423010_at	Sacs	sacsin	-1.45574	-1.89765	-1.71567	-1.7584	-1.79466	-1.74884	-2.08125	-2.37679	-1.75205	-1.13261
1442843_at	4933411D12Rik	RIKEN cDNA 4933411D12 gene	-1.05733	-1.07328	1.01553	-1.08753	-1.07699	-1.22963	-2.07915	-2.57836	-1.93722	-1.04856
1456111_at	Fam55d	family with sequence similarity 55, member D	-1.11088	-1.13763	-1.15286	1.11122	1.34234	-1.32169	-2.07869	-2.40159	-1.7737	-1.39286
1436590_at	Ppp1r3b	protein phosphatase 1, regulatory (inhibitor) subunit 3B	-1.40457	-1.50039	-1.58288	-1.41792	-1.45454	-1.25068	-2.07857	-3.208	-2.32465	-1.85902
1436167_at	Shf	Src homology 2 domain containing F	-1.18463	-1.47469	-1.59419	-1.43678	-1.4715	-1.58643	-2.07847	-2.32972	-1.71374	1.0002
1443223_at	---		-1.3677	-1.24745	-1.0692	-1.13258	-1.14543	-1.23803	-2.07826	-2.68955	-2.01394	-1.11957
1422930_at	Icam4	intercellular adhesion molecule 4, Landsteiner-Wiener blood group	-1.66967	-2.31867	-1.83357	-1.98796	-2.04934	-1.72514	-2.07805	-2.19275	-1.5894	3.0577
1449011_at	Slc12a7	solute carrier family 12, member 7	-1.25309	-1.45025	-1.66634	-1.79745	-1.84027	-2.01488	-2.07798	-2.45403	-1.81687	-1.31758
1416362_a_at	Fkbp4 /// LOC100048743	FK506 binding protein 4	-1.49487	-1.61564	-1.69266	-1.56148	-1.59232	-1.67094	-2.07782	-2.10224	-1.47464	-28.4962
1438107_x_at	BB236558	expressed sequence BB236558	-1.59972	-1.73502	-1.97117	-1.93286	-1.98736	-1.89529	-2.07664	-2.8451	-2.11764	-1.13006
1433769_at	Als2cl	ALS2 C-terminal like	-1.82004	-1.82004	-2.05943	-2.1173	-2.17948	-2.03176	-2.0765	-1.946	-1.31224	1.09758
1422763_at	Gipc1	GIPC PDZ domain containing family, member 1	-1.46905	-1.57533	-2.35853	-2.18335	-2.25681	-1.94558	-2.07609	-3.04489	-2.2318	-1.29517
1416256_a_at	Tubb5	tubulin, beta 5	-1.27426	-1.3038	-1.42887	-1.31567	-1.3547	-1.03079	-2.076	-2.81949	-2.10335	1.43149
1446287_at	Prss41	RIKEN cDNA 4931440B09 gene	-1.7302	-1.7803	-1.77828	-2.01073	-2.0619	-1.7149	-2.07487	-2.47716	-1.84437	3.23237
1416864_at	Surf6	surfeit gene 6	-1.59166	-1.92099	-1.5259	-1.56434	-1.59502	-1.69964	-2.07464	-2.60053	-1.9515	1.14403
1436919_at	Trp53i11	transformation related protein 53 inducible protein 11	-1.18843	-1.28388	-1.83599	-1.65505	-1.69683	-2.61087	-2.07367	-2.35681	-1.73436	1.01611
1431780_at	Cdhr4	RIKEN cDNA 1700021K14 gene	-1.42372	-1.70011	-1.28877	-1.17739	-1.20201	-1.47817	-2.07355	-2.95809	-2.18268	-1.35695
1416757_at	Zwilch	Zwilch, kinetochore associated, homolog (Drosophila)	-2.42758	-2.55415	-1.92718	-1.83781	-1.89011	-1.97143	-2.07352	-2.40004	-1.77363	-2.73037
1438226_at	AU022252	expressed sequence AU022252	-1.22731	-1.88199	-1.57464	-1.42062	-1.45745	-1.4255	-2.07332	-2.45399	-1.81648	1.58792
1426473_at	Dnajc9	DnaJ (Hsp40) homolog, subfamily C, member 9	-1.83722	-2.21393	-1.4644	-1.5981	-1.63214	-1.38128	-2.07293	-2.39757	-1.77165	-1.15663
1458443_at	Crtc1	CREB regulated transcription coactivator 1	-1.52804	-1.27233	-1.53958	-1.77801	-1.81858	-1.85342	-2.07264	-2.10691	-1.48099	-1.25929
1433617_s_at	B4galt5	UDP-Gal:betaGlcNAc beta 1,4-galactosyltransferase, polypeptide 5	-1.27836	-1.59903	-2.10559	-2.16069	-2.22655	-1.5339	-2.07251	-2.35904	-1.73794	-1.71797
1429867_at	4933424C08Rik	RIKEN cDNA 4933424C08 gene	-1.78864	-2.66798	-2.43574	-2.26011	-2.3454	-1.96429	-2.0725	-3.1103	-2.26632	-1.57159
1416859_at	Fkbp3	FK506 binding protein 3	-1.5928	-1.78917	-1.7752	-1.78917	-1.83225	-1.91568	-2.07242	-2.9895	-2.19386	1.2549
1440097_at	Mirg	miRNA containing gene	-1.106	1.04725	-1.89236	-2.15908	-2.22413	-1.58226	-2.07159	-2.28465	-1.67027	2.05252
1422804_at	Serpinb6b	serine (or cysteine) peptidase inhibitor, clade B, member 6b	1.0508	-1.57704	-2.02161	-2.08826	-2.1487	-1.9948	-2.0703	-3.13546	-2.28278	-4.37168
1451873_a_at	Smad5	MAD homolog 5 (Drosophila)	-1.80475	-2.44721	-2.11635	-2.47917	-2.58191	-2.83459	-2.07007	-2.99521	-2.19992	-2.16835
1445211_at	---		-1.20581	1.0131	-1.67729	-1.50348	-1.53078	-1.75619	-2.07	-3.42636	-2.48147	1.44276
1435493_at	Dsp	desmoplakin	-1.5075	-2.1233	-1.67449	-1.64975	-1.69256	-1.57161	-2.06975	-2.46916	-1.83298	-2.08259
1429136_at	1700052K11Rik	RIKEN cDNA 1700052K11 gene	-1.17586	-1.53124	-1.6851	-1.67278	-1.71418	-1.92346	-2.06965	-2.53561	-1.90126	-1.59693
1454833_at	Rpl35	ribosomal protein L35	-1.25745	-1.34755	-1.42048	-1.33908	-1.37371	-1.66896	-2.06946	-2.16414	-1.55176	-1.36729
1446589_at	---		-1.46437	-1.21417	-1.39357	-1.29836	-1.33315	-1.23605	-2.06939	-2.36825	-1.74552	1.64799
1419551_s_at	Stk39	serine/threonine kinase 39, STE20/SPS1 homolog (yeast)	-1.00074	-1.39513	-1.50303	-1.62073	-1.6548	-1.3553	-2.06861	-2.26196	-1.64938	1.09385
[truncated: 2,749 more rows]

## Sheet: S1B (up)
S1B. The 6,730 upregulated genes in the ovarian grafts on each day post-transplantation, as compared with the 13.0 ovaries before transplantion (duplicated raw data on days 10 and 20 post-transplantation)
Probesets	Gene Symbol	Definition	4d	7d	10d ave	(#1	#2)	15d	20d ave	(#1	#2)	12.5 dpc XY > XX
1427976_at	Gm10436 /// Gm2042 /// Oog1	predicted gene, 100039087 /// predicted gene, ENSMUSG00000072907 /// oogenesin 1	1.14245	3.60869	82.7826	56.0836	122.192	303.04	432.386	368.333	507.577	-1.00281
1427977_x_at	Gm10436 /// Gm2042 /// Oog1	predicted gene, 100039087 /// predicted gene, ENSMUSG00000072907 /// oogenesin 1	1.13154	2.88472	76.731	52.7089	111.701	271.785	386.111	332.892	447.838	1.09472
1439055_at	Gm15698	predicted gene, OTTMUSG00000025408	3.04529	5.91883	102.149	50.6528	206	286.912	348.162	303.773	399.039	-1.15805
1452417_x_at	Igk-V28 /// Igkc /// Igkj1 /// Igkv4-53 /// Igkv6-23 /// Igkv8-30		72.7244	115.336	52.3865	70.2954	39.0402	104.127	335.917	483.673	233.298	-1.83988
1429409_at	Nlrp14	NLR family, pyrin domain containing 14	-1.40817	11.415	192.623	104.435	355.279	375.238	332.439	293.42	376.647	-1.0015
1422892_s_at	H2-Ea-ps	histocompatibility 2, class II antigen E alpha	199.901	272.25	106.939	105.477	108.422	69.3342	321.811	543.005	190.72	1.08495
1434164_s_at	Khdc1b	KH domain containing 1B	1.46304	1.54673	76.7408	31.9698	184.21	233.263	268.892	225.43	320.733	1.02129
1418531_at	Oosp1	oocyte secreted protein 1	1.38276	1.26396	52.9712	28.9919	96.7838	158.521	206.092	164.486	258.222	1.01839
1427660_x_at	Igk-V28 /// Igkc /// Igkj1 /// Igkv4-53 /// Igkv6-23 /// Igkv8-30		44.6237	68.8523	29.795	39.4059	22.5281	57.74	202.901	279.406	147.345	-1.46465
1416847_s_at	Oas1d /// Oas1e	2'-5' oligoadenylate synthetase 1D /// 2'-5' oligoadenylate synthetase 1E	-1.18083	3.06548	56.6016	25.3755	126.253	172.584	199.775	172.409	231.485	-1.5237
1452431_s_at	H2-Aa	histocompatibility 2, class II antigen A, alpha	113.36	175.843	55.6571	51.8277	59.7695	36.5529	199.738	358.392	111.318	1.09578
1433458_at	E330021D16Rik	RIKEN cDNA E330021D16 gene	-1.142	1.51004	33.268	18.192	60.8378	115.514	176.932	166.542	187.969	-1.24279
1437079_at	Slc18a2	solute carrier family 18 (vesicular monoamine), member 2	52.1765	103.075	191.356	214.277	170.887	193.252	167.867	138.056	204.116	-1.44655
1416434_at	Bcl2l10	Bcl2-like 10	-1.55175	2.11755	33.2236	17.9963	61.3352	118.766	165.993	145.308	189.622	-1.28482
1456305_x_at	Obox2	similar to OBOX2 /// oocyte specific homeobox 2	-1.05475	-1.03074	6.47652	2.98987	14.0291	70.7772	158.72	137.375	183.381	1.14839
1434163_at	Khdc1b	KH domain containing 1B	1.06664	1.06664	44.3407	18.5699	105.875	152.04	154.7	121.951	196.243	1.17075
1455041_at	Omt2b	oocyte maturation, beta	1.07817	2.0468	41.8792	20.7916	84.3548	132.206	153.977	124.67	190.175	1.09215
1424305_at	Igj	immunoglobulin joining chain	10.9292	28.3787	11.9332	15.7822	9.02295	28.4089	152.838	175.786	132.885	1.30577
1456558_s_at	C87977 /// Gm2042	expressed sequence C87977	1.02121	1.15624	16.2337	9.56413	27.5542	97.1883	151.337	127.931	179.027	1.02451
1453090_x_at	Obox1 /// Obox2	similar to OBOX2 /// oocyte specific homeobox 1 /// oocyte specific homeobox 2	-1.11692	-1.20917	5.16984	1.99474	13.3988	69.0579	151.298	131.636	173.897	1.17005
1435290_x_at	H2-Aa	histocompatibility 2, class II antigen A, alpha	88.0029	132.834	46.1514	42.4048	50.2291	31.1121	150.578	247.162	91.7361	1.27133
1433483_s_at	C86187	expressed sequence C86187	-1.2997	3.71889	51.6177	26.9135	98.9981	119.964	149.928	145.353	154.648	-1.02512
1437153_at	Gm13084 /// Oog2	oogenesin 2 /// predicted gene, OTTMUSG00000010328	1.12913	-1.46148	15.3382	5.63167	41.7745	84.8336	147.037	152.061	142.178	1.05817
1419007_at	Zp3	zona pellucida glycoprotein 3	1.16802	12.7802	126.453	65.5789	243.834	199.042	146.748	113.32	190.037	-1.02308
1439721_at	Fbxw18	expressed sequence C85627	-1.05257	2.80924	37.0698	18.4619	74.4329	121.359	137.349	117.749	160.211	1.03777
1447499_s_at	Omt2a /// Omt2b	oocyte maturation, alpha /// oocyte maturation, beta	-1.05376	2.13698	33.9684	17.1152	67.4166	102.051	133.29	115.109	154.343	1.07806
1416650_at	Rfpl4	ret finger protein-like 4	-1.12041	1.50116	30.8589	15.4526	61.6252	98.0553	128.558	108.625	152.149	1.08707
1423954_at	C3 /// LOC100048759	complement component 3	40.5994	50.4687	29.8888	34.8587	25.6275	19.1097	116.444	215.719	62.8554	-1.35684
1455830_s_at	C87414 /// Gm3259 /// Gm6367	expressed sequence C87414	-1.1996	1.51257	13.6645	7.14126	26.1464	60.284	116.121	97.7108	138.001	1.02919
1427455_x_at	Igk-V28 /// Igkc /// Igkj1 /// Igkv4-53 /// Igkv6-23 /// Igkv8-30		27.2466	38.9641	13.8384	16.1197	11.88	25.0524	110.91	157.666	78.0192	-1.155
1438077_at	Nlrp4a	NLR family, pyrin domain containing 4A	-1.04445	1.4869	17.0877	8.65753	33.7266	70.1138	110.576	97.3265	125.63	-2.06125
1456017_x_at	Obox2	similar to OBOX2 /// oocyte specific homeobox 2	1.14069	1.1721	4.91751	2.64325	9.14855	54.4264	109.307	93.5243	127.753	1.13701
1419684_at	Ccl8 /// LOC100503254	chemokine (C-C motif) ligand 8	87.0444	83.9538	20.095	16.5181	24.4464	11.9081	107.775	226.405	51.3034	-1.01078
1437732_at	Omt2a	oocyte maturation, alpha	-1.01477	1.03693	25.386	10.944	58.8862	81.4549	107.736	92.8537	125.003	-1.00611
1427651_x_at	H2-D1	histocompatibility 2, D region locus 1 /// histocompatibility 2, D region /// similar to H-2 class I histocompatibility antigen, D-B alpha chain precursor (H-2D(B))	101.365	78.7082	36.6194	31.6378	42.3854	22.0236	107.027	195.801	58.5028	1.3753
1418511_at	Dpt	dermatopontin	156.715	162.011	119.944	107.526	133.796	93.395	100.76	149.142	68.0733	-1.00422
1449016_at	Zp2	zona pellucida glycoprotein 2	-1.33924	7.89778	84.5682	45.2495	158.052	133.228	94.7952	71.7418	125.256	1.04964
1425614_x_at	H2-D1	histocompatibility 2, D region locus 1	98.5033	80.9526	32.747	27.2762	39.315	18.8654	92.1626	181.889	46.6986	-1.06481
1450648_s_at	H2-Ab1	histocompatibility 2, class II antigen A, beta 1 /// similar to H-2 class II histocompatibility antigen, A-D beta chain precursor /// response to metastatic cancers 2 /// response to metastatic cancers 5	41.9858	76.2343	21.6081	20.1915	23.124	13.5263	90.4733	183.731	44.551	1.05001
1416652_at	Aspn	asporin	107.306	92.0496	116.486	130.993	103.585	137.215	88.4134	62.1179	125.84	-1.00836
1451721_a_at	H2-Ab1	histocompatibility 2, class II antigen A, beta 1 /// response to metastatic cancers 2 /// response to metastatic cancers 5	40.619	77.2903	18.6143	16.0617	21.5726	12.4943	86.6267	182.415	41.1379	-1.00957
1441569_at	Fbxw21	RIKEN cDNA E330009P21 gene	-1.37646	1.3083	20.649	10.7107	39.8089	78.7306	85.9279	70.8512	104.213	1.04688
1436794_at	Nlrp4f	NLR family, pyrin domain containing 4F	-1.17095	6.02569	32.7024	16.4445	65.0339	76.6127	83.8689	71.4656	98.4249	-1.00215
1436720_s_at	Oog3	oogenesin 3	1.08885	1.0023	6.27912	2.51704	15.6642	41.6528	80.9267	68.8659	95.0996	1.21896
1420005_s_at	Bmp15	bone morphogenetic protein 15	1.63213	1.06371	13.4289	6.58795	27.3735	59.7146	78.8464	70.55	88.1185	1.00602
1416460_at	Miox	myo-inositol oxygenase	-1.04585	-1.19823	11.8702	5.47036	25.7574	22.551	77.756	295.135	20.4856	4.01458
1421855_at	Fgl2	fibrinogen-like protein 2	12.6237	24.607	28.2427	32.8299	24.2965	38.4695	75.1072	89.3783	63.1147	-3.00337
1437084_at	Padi6	peptidyl arginine deiminase, type VI	-1.33758	9.3574	67.2944	32.3551	139.964	94.2537	73.9504	60.1032	90.9878	-2.19338
1448973_at	Sult1d1	sulfotransferase family 1D, member 1	1.71348	1.54815	5.95615	6.74863	5.25673	2.43975	73.7237	364.185	14.9242	1.0017
1434527_at	Nlrp4b	NLR family, pyrin domain containing 4B	1.04989	1.19966	16.3511	6.49658	41.1538	49.0941	72.1046	54.9787	94.5651	-1.01358
1419662_at	Ogn	osteoglycin	30.1563	46.5599	55.5131	52.6538	58.5276	50.2314	70.2044	68.8176	71.6191	1.08845
1437299_at	LOC100861606	NLR family, pyrin domain containing 4F /// NLR family, pyrin domain containing 4G	-1.0287	1.60253	22.2532	11.1735	44.3194	66.1463	68.7554	56.1157	84.242	1.06444
1448421_s_at	Aspn	asporin	72.9993	62.6543	82.0139	100.942	66.6349	97.2606	67.7726	47.8519	95.9862	1.02174
1454911_at	Fbxw24	predicted gene, EG382106	-1.59795	1.01401	18.9697	9.45102	38.0752	64.3169	65.1634	52.8651	80.3226	1.01508
1436751_at	Wee2	WEE1 homolog 2 (S. pombe)	1.2368	2.44349	19.8604	10.1275	38.947	58.7585	64.4003	52.095	79.6123	-1.24402
1418652_at	Cxcl9	chemokine (C-X-C motif) ligand 9	17.5268	165.796	17.9088	20.0568	15.9908	6.88502	64.0436	168.417	24.3537	1.01206
1455813_at	Gm13023	predicted gene, OTTMUSG00000010009	-1.06915	1.03903	5.41198	3.60814	8.11764	45.8954	63.7453	38.0426	106.814	1.00722
1434372_at	AW112010	expressed sequence AW112010	12.6578	69.0977	13.7609	13.9436	13.5806	9.13216	61.7181	126.838	30.0316	-1.03859
1418882_at	Nlrp5	NLR family, pyrin domain containing 5	-1.03003	5.58704	39.8044	17.2091	92.0668	62.152	61.1619	52.2623	71.5771	-1.01525
1417185_at	Ly6a	lymphocyte antigen 6 complex, locus A	64.2701	77.2756	22.2293	20.5666	24.0265	14.9547	60.5521	151.26	24.2401	1.8026
1419663_at	Ogn	osteoglycin	22.4093	29.7471	44.5412	49.8943	39.7624	50.7364	59.9318	57.0276	62.9838	2.77268
1433798_a_at	E330034G19Rik	RIKEN cDNA E330034G19 gene	-1.60219	1.3931	20.5627	11.573	36.5356	54.9005	54.9168	41.9635	71.8684	1.00397
1449009_at	Tgtp1 /// Tgtp2	predicted gene, OTTMUSG00000005523 /// T-cell specific GTPase	11.3205	64.7101	10.5662	9.34808	11.943	8.624	54.0772	102.824	28.4403	-1.62351
1460258_at	Lect1	leukocyte cell derived chemotaxin 1	2.02659	3.54981	13.692	13.0939	14.3174	44.8629	53.8749	46.6715	62.1901	3.5047
1436742_a_at	Accsl	1-aminocyclopropane-1-carboxylate synthase homolog (Arabidopsis)(non-functional)-like	1.00854	1.38859	6.39221	3.79958	10.7539	31.8187	51.9807	44.0663	61.3166	-1.01992
1449469_at	Pkd2l2	polycystic kidney disease 2-like 2	1.11473	2.89687	38.8139	13.0079	115.816	40.0771	51.4279	57.9407	45.6472	-1.21418
1452348_s_at	Ifi204 /// Ifi205 /// Mnda /// Mndal		36.2037	63.1136	25.4152	22.039	29.3087	21.7858	49.4483	75.715	32.2939	-1.05604
1438858_x_at	H2-Aa	histocompatibility 2, class II antigen A, alpha	27.8276	41.6808	14.7227	13.4916	16.0662	9.93347	48.8054	89.5086	26.6116	1.18734
1448120_at	Gdf9	growth differentiation factor 9	1.0378	1.69615	17.5446	8.57945	35.8779	41.4807	48.0532	42.0429	54.9228	-1.06512
1439426_x_at	Lyz1	lysozyme 1	59.2657	45.4751	28.8289	26.278	31.6274	19.0516	47.8583	60.5897	37.8022	-1.67389
1449153_at	Mmp12	matrix metallopeptidase 12	99.0703	41.5886	13.032	27.6914	6.13303	39.0846	47.5124	87.9099	25.6789	1.01359
1460471_at	Ooep	oocyte expressed protein homolog (dog)	-2.21828	1.64724	23.0351	8.41174	63.0806	47.5534	47.3882	41.57	54.0207	-1.32164
1455647_at	Ar	androgen receptor	10.3986	28.1943	37.202	37.2454	37.1586	37.4779	46.9514	53.6847	41.0626	-1.12104
1436721_x_at	Oog3	oogenesin 3	-1.34148	-1.37516	3.49084	1.66479	7.31981	26.4035	46.9108	39.4356	55.803	1.04672
1426260_a_at	LOC100048662 /// LOC100048744 /// Ugt1a1 /// Ugt1a10 /// Ugt1a2 /// Ugt1a5 /// Ugt1a6a /// Ugt1a6b /// Ugt1a7c /// Ugt1a9		14.8478	19.3951	26.2672	24.2022	28.5083	24.7218	46.4856	60.4229	35.7631	1.18663
1452544_x_at	H2-D1	histocompatibility 2, D region locus 1	47.621	36.7309	16.5299	13.3521	20.464	10.1205	45.8685	79.0163	26.6264	1.21186
1436755_at	Itih5	inter-alpha (globulin) inhibitor H5	6.78132	28.0561	49.4348	45.8874	53.2564	38.0412	45.4435	48.1996	42.845	1.14201
1423467_at	Ms4a4b	membrane-spanning 4-domains, subfamily A, member 4B	7.18228	17.6429	7.79569	6.04702	10.05	4.93709	44.232	98.4599	19.8707	-1.02451
1455396_at	Atp8b1	ATPase, class I, type 8B, member 1	15.4835	28.1686	47.6853	54.3263	41.8561	76.3629	44.1735	31.5426	61.8623	6.59657
1426520_at	Btg4	B-cell translocation gene 4	-1.48046	1.46066	14.1785	7.84211	25.6348	38.5452	42.9816	35.936	51.4085	-1.10792
1450306_at	Zp1	zona pellucida glycoprotein 1	1.09359	3.15006	29.9372	14.0095	63.9735	51.6858	42.7025	33.5465	54.3574	-1.04515
1437178_at	Gm7056	predicted gene, 631105 /// gene model 149, (NCBI)	-1.09377	1.15471	6.63168	4.01963	10.9411	32.8939	42.6719	34.9926	52.0363	-1.02712
1448470_at	Fbp1	fructose bisphosphatase 1	3.70491	5.90318	5.60743	4.30007	7.31227	9.33646	42.058	247.755	7.13962	3.78286
1456521_at	---		7.89065	18.8656	37.4036	43.3882	32.2445	56.6895	42.0151	32.6486	54.0687	1.35243
1453152_at	Mamdc2	MAM domain containing 2	12.9256	15.2171	19.3839	21.5372	17.446	43.7479	41.7969	27.7224	63.017	1.98098
1457275_at	Synm	synemin, intermediate filament protein	4.84462	13.4441	40.7092	29.3315	56.5005	27.017	41.6973	45.358	38.332	1.22774
1450775_at	Mos	Moloney sarcoma oncogene	1.51312	1.19334	10.4641	5.6247	19.4672	34.1843	41.114	33.8638	49.9165	1.02695
1427300_at	Lhx8	LIM homeobox protein 8	1.24947	7.75748	20.1148	9.80733	41.2555	37.2177	40.6867	33.9457	48.7663	-1.00484
1417867_at	Cfd	complement factor D (adipsin)	3.64344	4.85412	2.95713	6.14971	1.42195	6.77306	40.5005	150.937	10.8673	-1.06665
1426261_s_at	LOC100048662 /// LOC100048744 /// Ugt1a1 /// Ugt1a10 /// Ugt1a2 /// Ugt1a5 /// Ugt1a6a /// Ugt1a6b /// Ugt1a7c /// Ugt1a9		9.73497	13.0624	20.6011	20.0672	21.1493	19.4226	40.3451	59.2328	27.4802	1.26553
1423547_at	Lyz2	lysozyme 2	52.8738	40.1051	23.6195	21.1936	26.3232	12.0036	40.2681	46.589	34.8048	-1.06734
1436996_x_at	Lyz1	lysozyme 1	50.2787	38.6404	26.1451	23.7809	28.7445	17.2231	40.0236	44.9839	35.6102	-1.63415
1439211_at	Umodl1	uromodulin-like 1	-2.82706	-1.49238	7.8529	4.33158	14.2369	25.2035	39.6634	36.4685	43.1381	2.16175
1416316_at	Slc27a2	solute carrier family 27 (fatty acid transporter), member 2	-1.73678	1.283	4.62524	3.15746	6.77536	5.71074	39.2689	263.261	5.85748	-1.27645
1415994_at	Cyp2e1	cytochrome P450, family 2, subfamily e, polypeptide 1	1.76572	3.21954	5.67127	5.02201	6.40446	4.99643	39.2021	325.525	4.721	1.12843
1427351_s_at	Ighm	immunoglobulin heavy chain 6 (heavy chain of IgM)	9.14261	11.6517	6.13255	8.2273	4.57114	13.8688	38.9468	36.0846	42.0361	1.84945
1427038_at	Penk	preproenkephalin 1	12.8978	38.87	42.9838	51.8155	35.6574	41.6425	38.6403	43.1662	34.5889	1.37422
1426906_at	Mndal	interferon activated gene 203	19.5111	37.5727	16.1286	17.5604	14.8135	16.8713	37.2705	47.8573	29.0256	1.01185
1459971_at	Kcnt2		6.10143	7.74814	23.0381	29.5597	17.9553	28.3426	37.1604	26.5602	51.9911	-1.0326
1449396_at	Aoc3	amine oxidase, copper containing 2 (retina-specific) /// amine oxidase, copper containing 3	17.4218	19.52	32.9255	30.8191	35.1759	33.9859	36.7295	39.985	33.739	8.15698
1436744_x_at	Fbxw14 /// Fbxw28	F-box and WD-40 domain protein 14	-1.41872	1.21539	8.79012	6.35504	12.1583	27.209	36.5021	33.2831	40.0325	1.06104
1456190_a_at	Acsm2	acyl-CoA synthetase medium-chain family member 2	-1.05108	-1.05791	4.13865	-1.03119	17.6626	2.77502	36.2921	1198.58	1.0989	1.02385
1418126_at	Ccl5	chemokine (C-C motif) ligand 5	7.68533	19.6496	8.50348	8.78701	8.22909	5.09734	35.7534	80.1008	15.9587	-1.1363
1458231_at	Gm17776		1.33026	1.23263	3.11364	1.56149	6.20865	25.5763	35.2307	27.3194	45.4329	-1.07629
1449310_at	Ptger2	prostaglandin E receptor 2 (subtype EP2)	14.4042	22.6444	33.798	39.5144	28.9085	50.075	35.18	19.6188	63.084	1.04722
1419665_a_at	Nupr1	nuclear protein 1	30.1524	23.6804	23.9327	22.2972	25.6882	25.6882	35.1373	35.0843	35.1903	-1.06127
1418674_at	Osmr	oncostatin M receptor	32.1796	30.6612	20.4113	24.6089	16.9296	23.2228	35.009	37.4973	32.6858	-1.5071
1441946_at	Itih5	inter-alpha (globulin) inhibitor H5	5.86768	21.6132	37.3116	35.8028	38.884	30.1159	34.5605	35.8686	33.3002	1.57898
1449015_at	Retnla	resistin like alpha	46.7421	38.5333	15.9917	11.0699	23.1017	13.1024	34.0423	63.873	18.1435	-1.03688
1422962_a_at	Psmb8	proteasome (prosome, macropain) subunit, beta type 8 (large multifunctional peptidase 7)	14.0077	41.4485	10.6106	9.4183	11.9539	8.25746	33.3579	52.9441	21.0174	1.1622
1427371_at	Abca8a	ATP-binding cassette, sub-family A (ABC1), member 8a	5.29738	10.5246	19.8459	18.2637	21.5652	26.9448	33.1989	32.9328	33.4671	-1.81685
1452231_x_at	Mndal	interferon activated gene 203	22.3124	38.4954	16.6213	16.1869	17.0673	16.6683	32.9906	47.3684	22.9769	1.02637
1419043_a_at	Iigp1	interferon inducible GTPase 1	7.59923	59.6299	7.41175	6.67219	8.23329	4.89082	32.6901	62.0571	17.2204	1.008
1456425_at	9230115E21Rik	RIKEN cDNA 9230115E21 gene	-1.19252	1.81421	19.598	10.2873	37.3355	38.6247	31.4274	21.388	46.1791	-1.34969
1452349_x_at	Ifi205 /// Mnda	interferon activated gene 205 /// myeloid cell nuclear differentiation antigen	31.3655	43.7772	19.1302	17.0124	21.5116	20.0229	31.3737	46.2777	21.2696	-1.05147
1415969_s_at	Kap	kidney androgen regulated protein	1.16957	-1.12174	4.99846	-1.0685	26.6961	8.15988	31.0991	1057.06	-1.09296	1.0154
1427329_a_at	Ighm	immunoglobulin heavy chain 6 (heavy chain of IgM)	10.8592	13.4041	6.5421	8.02784	5.33133	11.3671	30.8171	28.3152	33.54	1.71933
1448964_at	S100g	S100 calcium binding protein G	-1.33813	3.18529	6.12368	7.12559	5.26264	7.12777	30.1709	97.4594	9.34014	1.05458
1440250_at	Col4a4	collagen, type IV, alpha 4	2.24396	4.8939	14.4023	14.1673	14.6411	15.4184	30.0936	44.3366	20.4261	-1.07734
1451006_at	Xdh	xanthine dehydrogenase	17.1058	29.0599	10.7022	8.03909	14.2475	13.6931	29.744	46.7373	18.9293	1.09548
1425477_x_at	H2-Ab1	histocompatibility 2, class II antigen A, beta 1 /// response to metastatic cancers 2 /// response to metastatic cancers 5	13.6196	23.9898	7.06468	6.61828	7.54119	3.98315	29.6946	63.9139	13.7962	-1.15586
1415837_at	Klk1	kallikrein 1	1.05647	1.44036	1.17164	1.68378	-1.22658	1.58134	29.6815	127.357	6.91752	1.51643
1419042_at	Iigp1	interferon inducible GTPase 1	6.33536	44.87	6.36041	5.60229	7.22111	4.40815	29.6653	55.0001	16.0005	1.04771
1437064_at	Ar	androgen receptor	7.63553	14.4821	21.4274	23.2522	19.7458	27.2771	29.385	30.0057	28.7771	-1.29962
1426808_at	Lgals3	lectin, galactose binding, soluble 3	43.6893	23.0601	12.6103	12.488	12.7338	13.5746	29.1053	35.8643	23.6202	2.51006
1431701_a_at	Pdzk1	PDZ domain containing 1	-1.11149	1.92023	4.66453	2.59123	8.39675	8.4051	28.7535	97.9843	8.4377	1.01949
1417025_at	H2-Eb1	histocompatibility 2, class II antigen E beta	13.3817	24.8804	6.92788	6.45716	7.43292	4.37772	28.6149	56.1317	14.5874	1.27255
1415935_at	Smoc2	SPARC related modular calcium binding 2	7.46218	11.3181	15.5053	18.7425	12.8273	22.8589	28.1501	26.5899	29.8018	12.2483
1423397_at	Ugt2b38	UDP glucuronosyltransferase 2 family, polypeptide B38	-1.10049	-1.20065	2.71482	-1.06086	7.81883	1.36504	27.7796	583.508	1.32253	1.03529
1448591_at	Ctss	cathepsin S	34.267	23.4747	12.4209	13.5793	11.3613	11.0283	27.7511	35.6428	21.6066	1.72762
1437932_a_at	Cldn1	claudin 1	4.7829	6.8227	17.7747	20.5626	15.3647	14.541	27.2869	27.0367	27.5394	1.12153
1440774_x_at	Wee2	WEE1 homolog 2 (S. pombe)	-1.04596	1.17354	4.71455	2.18957	10.1513	22.719	27.1388	21.4875	34.2765	-1.02476
1417292_at	Ifi47	interferon gamma inducible protein 47	8.37357	54.3899	7.99496	7.63346	8.37357	7.73663	26.949	36.7903	19.7402	-1.13955
1445328_at	Col4a4	collagen, type IV, alpha 4	2.55935	4.02506	14.7759	14.7074	14.8447	16.3176	26.6724	35.3852	20.1048	1.20307
1429159_at	Itih5	inter-alpha (globulin) inhibitor H5	5.38355	13.1567	23.5463	24.8132	22.3442	25.9926	26.4896	24.0093	29.2262	1.04262
1417411_at	Nap1l5	nucleosome assembly protein 1-like 5	-1.18057	1.01135	3.27126	2.51749	4.25072	9.00049	26.1388	27.8769	24.509	-6.92806
1457666_s_at	Ifi202b /// LOC100044068	interferon activated gene 202B	31.7854	35.7097	12.876	12.1106	13.6898	11.7738	25.8262	31.9887	20.8509	10.0397
1436530_at	Gm11428 /// LOC100504934	predicted gene, OTTMUSG00000000971	86.984	46.6145	16.9334	13.1386	21.8243	10.973	25.6617	25.08	26.2568	-1.05271
1450065_at	Adcy7	adenylate cyclase 7	9.488	9.09568	16.8127	16.5566	17.0727	22.3989	25.6143	23.0248	28.4951	-21.9445
1439831_at	---		7.61144	27.0137	7.61447	7.61447	7.61447	5.01022	25.5258	39.8587	16.3469	1.0184
1417266_at	Ccl6	chemokine (C-C motif) ligand 6	64.7785	33.8253	12.6814	10.7263	14.9929	7.33164	25.2076	38.9961	16.2945	1.70012
1423584_at	Igfbp7	insulin-like growth factor binding protein 7	10.8716	16.1238	20.8755	20.7373	21.0147	21.8989	25.014	25.4596	24.5763	5.53588
1460197_a_at	Steap4	STEAP family member 4	5.06013	8.18388	8.69327	9.09893	8.30569	11.699	24.9688	31.1427	20.0188	-1.07116
1436712_at	Pla2g4c	phospholipase A2, group IVC (cytosolic, calcium-independent)	-1.10878	-1.3262	8.53364	5.11453	14.2385	23.7981	24.8589	16.9783	36.3974	3.13598
1422340_a_at	Actg2	actin, gamma 2, smooth muscle, enteric	3.56837	13.7247	46.3455	35.9592	59.7318	27.8727	24.7703	30.5203	20.1036	1.11868
1448107_x_at	Klk1	kallikrein 1	1.23219	1.40339	1.05058	1.40339	-1.2715	1.85546	24.7567	98.8975	6.19729	1.48179
1435749_at	Gda	guanine deaminase	33.0722	26.638	14.9936	8.7177	25.7875	15.9143	24.2832	29.9024	19.7199	-1.01538
1426663_s_at	Slc45a3	solute carrier family 45, member 3	-1.38895	-1.3221	5.00006	2.61902	9.54577	17.3927	24.275	23.404	25.1784	2.0474
1422458_at	Tcl1	T-cell lymphoma breakpoint 1	-1.70617	1.68836	9.38786	4.45457	19.7846	20.729	23.9967	19.0906	30.1638	-1.06739
1425644_at	Lepr	leptin receptor	3.45957	9.09322	20.8405	22.9176	18.9517	23.5452	23.9255	19.7806	28.939	1.20624
1417531_at	Cyp2j5	cytochrome P450, family 2, subfamily j, polypeptide 5	1.06034	-1.06554	1.72249	1.03044	2.87934	1.217	23.8306	496.664	1.14343	-1.05777
1435308_at	Fut9	fucosyltransferase 9	1.38727	1.31635	3.44071	3.43884	3.44259	2.0645	23.4141	174.407	3.14333	-1.1961
1435943_at	Dpep1	dipeptidase 1 (renal)	3.89736	5.87492	10.3473	11.3704	9.41627	12.3239	23.2519	27.981	19.3221	-1.50942
1448734_at	Cp	ceruloplasmin	4.95506	5.65851	5.92982	6.67439	5.26832	5.53649	23.0723	50.234	10.597	1.41655
1456156_at	Lepr	leptin receptor	3.48889	7.81879	21.2443	24.5204	18.406	22.8261	22.7911	20.5232	25.3096	1.34215
1438841_s_at	Arg2	arginase type II	5.41359	3.19586	7.18768	4.90704	10.5283	17.7625	22.7646	18.3518	28.2384	-1.20697
1425039_at	Itgbl1	integrin, beta-like 1	11.7894	17.8871	20.091	21.4702	18.8003	22.3973	22.7168	27.1931	18.9774	-1.92801
1456307_s_at	Adcy7	adenylate cyclase 7	8.39195	7.53232	14.0573	13.7784	14.3418	18.0893	22.4935	23.3677	21.652	-9.73667
1422124_a_at	Ptprc	protein tyrosine phosphatase, receptor type, C	21.4161	21.0813	10.9491	11.3842	10.5307	8.07162	22.3742	26.2542	19.0676	3.04194
1425519_a_at	Cd74	CD74 antigen (invariant polypeptide of major histocompatibility complex, class II antigen-associated)	16.231	24.092	5.91236	5.25927	6.64655	4.59942	22.2978	42.2075	11.7797	-1.06728
1439693_a_at	Fbxw16	F-box and WD-40 domain protein 16	-1.48511	1.07935	5.68616	3.67551	8.7967	17.8672	22.2564	19.2462	25.7375	-1.01902
1451683_x_at	H2-D1	histocompatibility 2, D region locus 1	13.721	29.1817	9.20741	7.48578	11.325	7.14641	22.115	32.7305	14.9424	1.38206
1419004_s_at	Bcl2a1a /// Bcl2a1b /// Bcl2a1d	B-cell leukemia/lymphoma 2 related protein A1a /// B-cell leukemia/lymphoma 2 related protein A1b /// B-cell leukemia/lymphoma 2 related protein A1d	20.3579	24.3623	9.2684	9.65419	8.89803	6.09115	21.9889	34.6163	13.9677	1.40177
1418990_at	Ms4a4d	membrane-spanning 4-domains, subfamily A, member 4D	4.39419	13.7418	16.3904	19.623	13.6904	15.8524	21.9741	23.9816	20.1347	-2.04847
1424727_at	Ccr5	chemokine (C-C motif) receptor 5	18.9885	19.7621	8.29508	7.92771	8.67947	5.43138	21.8982	32.8491	14.598	-1.08385
1455114_at	Ccno	cyclin O	1.2602	2.22196	7.88877	4.4801	13.8909	17.6117	21.7074	18.7484	25.1334	-1.39877
1439808_at	Ipcef1	RIKEN cDNA A130090K04 gene	1.84249	2.03847	5.26974	3.62832	7.6537	15.7662	21.5795	23.4789	19.8338	2.22473
1451194_at	Aldob	aldolase B, fructose-bisphosphate	1.10688	-1.07874	1.96344	-1.46748	5.65728	1.14379	21.5734	440.083	1.05755	-1.37203
1437755_at	Slc5a12	solute carrier family 5 (sodium/glucose cotransporter), member 12	1.31647	1.17027	2.21461	1.28356	3.82102	1.11705	21.497	371.328	1.24451	-1.02643
1439935_at	Plac1l	placenta-specific 1-like	1.05646	1.49943	8.15684	4.88357	13.6241	19.6182	21.4359	13.05	35.2104	-1.00081
1421854_at	Fgl2	fibrinogen-like protein 2	2.73686	4.5496	7.01881	7.15417	6.88601	9.71409	21.4287	25.0716	18.3151	1.00699
1420410_at	Nr5a2	nuclear receptor subfamily 5, group A, member 2	2.87367	10.7329	18.4117	14.6855	23.0834	17.7992	21.1655	21.0931	21.2381	1.2947
1416518_at	H1foo	H1 histone family, member O, oocyte-specific	-1.53886	-1.3751	7.75598	4.62721	13.0003	19.228	21.0947	17.1812	25.8996	1.05465
1440147_at	Lgi2	leucine-rich repeat LGI family, member 2	12.1457	18.4582	25.4945	29.3106	22.1753	24.6768	21.0428	18.4453	24.0062	1.19786
1418787_at	Mbl2	mannose-binding lectin (protein C) 2	-1.15787	2.3484	7.5585	4.29614	13.2982	18.4652	21.0126	18.4528	23.9274	1.05356
1420699_at	Clec7a	C-type lectin domain family 7, member a	16.944	12.9163	5.67903	6.90068	4.67366	4.85752	20.9932	32.8599	13.4119	1.37503
1426438_at	Ddx3y	DEAD (Asp-Glu-Ala-Asp) box polypeptide 3, Y-linked	25.2182	13.9248	7.52881	8.8662	6.39316	8.50141	20.9891	44.3233	9.93933	65.6959
1417429_at	Fmo1	flavin containing monooxygenase 1	4.8281	6.59977	7.06945	6.83015	7.31714	7.74615	20.9702	47.4471	9.26824	1.01545
1453391_at	Speer7-ps1 /// Speer8-ps1	spermatogenesis associated glutamate (E)-rich protein 7, pseudogene 1	11.3549	17.9583	20.4978	15.7793	26.6273	11.409	20.9149	24.5585	17.8119	-2.40331
1449556_at	C920025E04Rik /// H2-T23	RIKEN cDNA C920025E04 gene /// histocompatibility 2, T region locus 23	11.8841	24.7293	7.15327	7.3721	6.94093	6.80484	20.8573	32.8777	13.2317	-1.12815
1456183_at	Oog4	oogenesin 4	-1.16568	-1.22454	2.498	1.75636	3.55282	12.0239	20.7913	17.5743	24.5971	1.00234
1424592_a_at	Dnase1	deoxyribonuclease I	1.001	-1.27269	1.91042	-1.1432	4.1723	1.26217	20.7624	334.365	1.28924	1.16171
1436741_at	Obox5	oocyte specific homeobox 5	-1.2242	-1.5704	1.99562	1.23778	3.21747	12.087	20.7337	14.1033	30.4813	1.01098
1433865_at	E330010L02Rik /// E330016L19Rik /// Gm3669		1.01933	1.08487	1.23178	1.23178	1.23178	8.76555	20.4359	19.9591	20.924	1.03571
1433529_at	Pamr1	RIKEN cDNA E430002G05 gene	13.0274	22.9773	26.3363	26.5587	26.1158	25.3478	20.4311	19.745	21.1411	-1.08444
1420249_s_at	Ccl6	chemokine (C-C motif) ligand 6	53.3095	24.468	8.22149	6.82202	9.90804	5.80159	20.392	32.9039	12.6379	1.21525
1435477_s_at	Fcgr2b	Fc receptor, IgG, low affinity IIb	25.4814	14.6781	9.17875	8.30698	10.142	7.33554	20.2921	26.1121	15.7693	-1.29237
1436778_at	Cybb	cytochrome b-245, beta polypeptide	21.9183	20.2972	8.2305	9.24367	7.32839	6.90977	20.2232	31.7085	12.8981	1.09003
1436701_at	Trim61	tripartite motif-containing 61	-1.67418	1.36704	5.29603	2.85481	9.8248	16.9702	20.0589	16.7875	23.9678	-1.04691
1425545_x_at	H2-D1	histocompatibility 2, D region locus 1	13.2749	24.3171	9.2544	7.04479	12.1571	6.61837	19.9868	25.1459	15.8861	1.41463
1435370_a_at	Ces1d	carboxylesterase 3	-1.01564	1.50157	1.98724	1.60678	2.45777	2.5888	19.958	76.8659	5.18201	1.78533
1451931_x_at	H2-K1	histocompatibility 2, D region	13.215	24.5124	9.21822	7.36185	11.5427	7.00113	19.8869	25.3579	15.5963	1.34856
1449833_at	Sprr2f	small proline-rich protein 2F	1.31658	2.41131	12.461	10.0055	15.5191	14.6865	19.8343	6.63664	59.277	-2.57607
1441836_x_at	Gtsf1	Gametocyte specific factor 1 (Gtsf1), mRNA	-2.32162	4.53859	11.1455	4.63742	26.7869	19.3478	19.8115	16.7129	23.4847	-2.58581
1460049_s_at	1500015O10Rik	RIKEN cDNA 1500015O10 gene	4.94434	7.21663	10.5328	11.0475	10.0421	8.23636	19.5774	31.3539	12.2242	1.20656
1435064_a_at	Tmem27	transmembrane protein 27	3.7868	2.0252	3.09152	1.27487	7.49685	1.65209	19.5744	336.395	1.13901	1.1336
1437492_at	Mkx	mohawk homeobox	2.48718	7.48205	14.2079	15.2786	13.2122	19.772	19.4408	15.2517	24.7805	1.14686
1418686_at	Oas1c	2'-5' oligoadenylate synthetase 1C	-1.29116	1.65092	7.82893	3.43652	17.8355	18.4414	19.3818	13.4262	27.9791	-1.73088
1437065_at	Zbtb20	zinc finger and BTB domain containing 20	3.37562	4.71438	12.0313	11.1367	12.9977	11.5893	19.3425	25.3203	14.776	1.1029
1451030_at	Akr1c21	aldo-keto reductase family 1, member C21	-1.01075	1.60949	2.5011	1.79828	3.47861	2.84598	19.2965	128.344	2.90124	1.04231
1418138_at	Sult1d1	sulfotransferase family 1D, member 1	1.01634	-1.10407	1.97754	1.73571	2.25307	1.32568	19.198	104.152	3.53868	1.10476
1418778_at	Ccdc109b	coiled-coil domain containing 109B	14.3432	10.5095	7.87514	5.25436	11.8031	14.1634	19.1837	17.7152	20.7739	-4.38525
1456123_at	Slc5a12	expressed sequence AI481121	-1.06703	-1.06394	1.5557	-1.09111	2.64071	-1.03535	19.142	334.733	1.09465	-1.01593
1448453_at	Hsd3b1	hydroxy-delta-5-steroid dehydrogenase, 3 beta- and steroid delta-isomerase 1	11.4548	14.5096	16.6585	20.8112	13.3343	20.2416	19.1133	15.8291	23.0789	6.37771
1423933_a_at	1600029D21Rik	RIKEN cDNA 1600029D21 gene	1.1755	20.4971	38.9018	49.6118	30.5038	24.1181	19.0978	12.0904	30.1666	-1.509
1422651_at	Adipoq	adiponectin, C1Q and collagen domain containing	2.14846	2.50968	2.05024	3.05661	1.37521	2.59289	19.0774	93.7393	3.88254	1.28675
1418745_at	Omd	osteomodulin	2.18152	4.91982	8.16684	10.1295	6.58447	12.7044	19.0685	15.0838	24.1058	1.07029
1438443_at	Zbtb20	zinc finger and BTB domain containing 20	4.54177	9.86984	11.4709	10.5033	12.5277	11.4964	18.915	25.0148	14.3026	-1.26978
1454262_at	Fbxw27	RIKEN cDNA 1700124P09 gene	1.2248	1.23532	6.43865	3.41676	12.1332	18.4589	18.8754	15.4122	23.1169	-1.07123
1451567_a_at	Gm16340 /// Ifi203 /// LOC100862472 /// LOC100862473	interferon activated gene 203	11.8237	28.1768	10.5155	9.63194	11.4801	12.161	18.8229	19.9417	17.767	1.0841
1419674_a_at	Dpep1	dipeptidase 1 (renal)	3.79151	5.8479	8.18702	8.49011	7.89474	8.39451	18.753	25.3136	13.8927	1.10152
1418776_at	Gbp8	RIKEN cDNA 5830443L24 gene	4.29794	67.0122	4.77618	4.50729	5.0611	2.56963	18.7483	35.4227	9.92295	-1.24784
1451784_x_at	H2-D1	histocompatibility 2, D region locus 1	12.069	22.5897	8.45182	6.3834	11.1905	6.08349	18.7287	24.1172	14.5441	1.31406
1443298_at	Fbxw13	F-box and WD-40 domain protein 13	-1.10043	1.20565	4.26195	2.38083	7.62936	16.6346	18.6305	14.837	23.3939	1.06387
1430897_at	4931428L18Rik	RIKEN cDNA 4931428L18 gene	1.23001	1.00228	2.69264	2.05049	3.53591	9.79815	18.5919	13.5006	25.6031	1.09048
1427215_at	Acsm2		1.0081	-1.17168	1.47503	-1.08308	2.35646	1.0817	18.2575	335.17	-1.0055	1.01227
1425002_at	Sectm1a	secreted and transmembrane 1A	3.72662	12.7544	4.60212	3.18534	6.64905	10.0231	18.2428	18.8753	17.6316	-1.12923
1436437_at	Gm97	gene model 97, (NCBI)	-1.02994	-1.20657	3.17352	1.8527	5.43596	12.1987	18.2238	13.7842	24.0933	1.01096
1424948_x_at	H2-D1 /// H2-K1	histocompatibility 2, D region locus 1 /// histocompatibility 2, K1, K region /// similar to H-2K(d) antigen	13.9875	21.5131	7.96159	6.03176	10.5089	5.76075	18.1894	26.8194	12.3364	2.18279
1456182_x_at	Mela	melanoma antigen	-1.0267	1.04	1.09473	1.10583	1.08374	1.05685	18.1714	1.15246	286.52	1.1322
1450678_at	Itgb2	integrin beta 2	22.7519	18.2212	8.18195	8.35116	8.01616	7.71662	18.0721	29.2107	11.1809	1.12582
1455627_at	Col8a1	collagen, type VIII, alpha 1	24.3431	23.9328	31.5691	44.7874	22.252	28.5352	18.0062	11.6333	27.8701	1.03181
1437176_at	Nlrc5	expressed sequence AI451557	6.1414	35.2112	6.41024	6.36926	6.45148	4.68536	17.9739	30.6152	10.5523	1.64398
1417495_x_at	Cp	ceruloplasmin	3.66238	4.38904	4.29509	4.60561	4.0055	4.30802	17.9098	41.0964	7.80512	1.43872
1449178_at	Pdlim3	PDZ and LIM domain 3	7.50547	14.7383	25.9076	23.2115	28.9169	22.9737	17.8223	23.6179	13.4489	1.33371
1436279_at	Slc26a7		11.1634	18.3561	26.9104	30.621	23.6495	30.9654	17.7976	10.2374	30.9408	17.3362
1418454_at	Mfap5	microfibrillar associated protein 5	94.3194	63.0032	33.9296	32.6017	35.3117	20.6807	17.7377	21.1645	14.8657	1.18851
1422891_at	H2-Ea-ps	histocompatibility 2, class II antigen E alpha	10.669	15.9722	6.68479	6.32053	7.07005	4.31121	17.6823	29.6407	10.5484	-1.22151
1423968_at	Ugt3a2	UDP glycosyltransferases 3 family, polypeptide A2	1.10198	-1.00654	1.668	1.05549	2.63596	1.43065	17.6683	311.608	1.0018	-1.07127
1456561_s_at	Klf17	Kruppel-like factor 17	1.03372	1.1437	5.39922	2.67764	10.8871	16.8547	17.6477	12.7504	24.4258	-1.07991
1418061_at	Ltbp2	latent transforming growth factor beta binding protein 2	5.16482	5.50436	8.92714	9.82435	8.11186	12.2843	17.5258	21.8669	14.0465	3.69649
1437598_at	Zbtb20	zinc finger and BTB domain containing 20	3.42873	7.8242	9.90252	10.0732	9.73477	12.6168	17.4929	20.2627	15.1018	3.58398
1419666_x_at	Nupr1	nuclear protein 1	14.8404	12.5128	11.6295	10.911	12.3954	12.9647	17.204	17.4781	16.9342	-1.02692
1415938_at	Spink3	serine peptidase inhibitor, Kazal type 3	-1.35348	1.00831	1.49895	-1.05202	2.36372	1.00831	17.1397	362.95	-1.23549	-1.02197
1427746_x_at	H2-K1	histocompatibility 2, K1, K region	12.951	18.8008	6.85612	4.87769	9.63702	5.1462	17.08	24.7806	11.7724	1.44817
1427312_at	Cmya5	cardiomyopathy associated 5	1.57116	1.8927	3.45754	2.52112	4.74177	12.9584	17.0058	12.41	23.3034	-1.03922
1423328_at	Gdap1	ganglioside-induced differentiation-associated-protein 1	-1.33968	1.00464	2.49914	1.9171	3.25789	9.97349	17	12.6985	22.7586	1.40694
1449254_at	Spp1	secreted phosphoprotein 1	9.31712	4.48885	2.93973	4.01506	2.1524	1.30035	16.9859	72.6416	3.97186	-1.07989
1418847_at	Arg2	arginase type II	4.50638	2.0435	6.08427	4.31729	8.57445	13.4008	16.9649	15.4497	18.6289	-1.00631
1426252_a_at	Umod	uromodulin	1.06788	-1.00435	1.0438	1.06788	1.02026	1.06788	16.9638	246.273	1.1685	1.01371
1437415_at	4933427D06Rik	RIKEN cDNA 4933427D06 gene	-1.72836	-1.61667	2.65488	1.05281	6.69479	11.6871	16.8988	13.1916	21.6479	1.01406
1421040_a_at	Gsta2	glutathione S-transferase, alpha 2 (Yc2)	1.27687	1.64331	2.83515	2.18788	3.67392	6.24768	16.8804	37.4733	7.60401	2.07443
1421596_s_at	H28	histocompatibility 28	10.1762	14.509	6.46762	6.90671	6.05644	6.36178	16.8159	23.7263	11.9182	1.00364
1448735_at	Cp	ceruloplasmin	3.45174	3.32087	4.18371	5.37993	3.25347	5.36796	16.7743	29.712	9.47015	-1.01417
1456306_a_at	Umod	uromodulin	1.08129	1.06942	1.05913	1.19872	-1.06862	1.05403	16.7459	259.343	1.08129	1.17044
1450940_at	Gdap1	ganglioside-induced differentiation-associated-protein 1	1.12067	1.34435	2.47152	1.95988	3.11672	6.08866	16.6773	13.7953	20.1614	1.0583
1418937_at	Dio2	deiodinase, iodothyronine, type II	1.16177	6.05958	12.0601	15.3773	9.45855	17.1352	16.6653	12.0234	23.0993	1.04626
1428663_at	Sgms2	sphingomyelin synthase 2	6.30718	10.4705	13.41	13.9463	12.8942	12.8907	16.5983	14.8698	18.5278	-1.04138
1419985_s_at	Ccdc69	coiled-coil domain containing 69	1.9441	1.95582	5.81468	3.69255	9.15641	14.9765	16.5924	13.9289	19.7653	7.53058
1435748_at	Gda	guanine deaminase	26.3741	17.8937	10.9407	7.43685	16.0955	12.2473	16.578	17.3025	15.8839	-1.21848
1424041_s_at	C1s	complement component 1, s subcomponent /// similar to Complement component 1, s subcomponent	7.74072	13.1125	7.99093	7.91668	8.06588	8.54639	16.5683	18.3795	14.9356	-1.06532
1420394_s_at	Gp49a /// Lilrb4	glycoprotein 49 A /// leukocyte immunoglobulin-like receptor, subfamily B, member 4	25.6779	18.2581	8.70884	8.38797	9.04199	7.30822	16.4043	20.5598	13.0886	1.86042
1419959_s_at	Cphx /// Gm2104 /// Gm2135	predicted gene, 100039213 /// predicted gene, 100039280 /// cytoplasmic polyadenylated homeobox	-1.04513	1.14183	1.97383	1.47354	2.64397	8.08339	16.3438	13.7446	19.4345	-1.01794
1422637_at	Rassf5	Ras association (RalGDS/AF-6) domain family member 5	4.61875	4.033	7.56473	5.90934	9.68384	11.6808	16.1527	14.5155	17.9746	1.07333
1450826_a_at	Saa3	serum amyloid A 3	32.5372	23.4198	3.22396	4.30944	2.4119	1.93465	16.1274	46.0127	5.65267	1.09133
1418392_a_at	Gbp3	guanylate binding protein 3	6.18369	36.2426	6.55964	6.10827	7.04437	6.12468	16.1051	20.7749	12.485	-1.32451
1422638_s_at	Rassf5	Ras association (RalGDS/AF-6) domain family member 5	3.84598	3.79751	6.58803	5.58228	7.77499	11.5417	16.0335	15.3624	16.7338	1.80337
1455435_s_at	Chdh	choline dehydrogenase	1.21623	2.10629	5.17358	4.15249	6.44577	5.80964	15.907	28.7813	8.79156	1.45602
1429900_at	5330406M23Rik	RIKEN cDNA 5330406M23 gene	3.76696	4.96522	6.68041	6.92654	6.44303	12.7997	15.8538	14.3012	17.5749	1.40967
1460302_at	Thbs1	thrombospondin 1	16.0814	19.8694	24.0581	24.33	23.7893	31.6535	15.8158	10.1731	24.5884	1.97995
1460218_at	Cd52	CD52 antigen	14.0179	14.1494	5.57313	5.8323	5.32548	3.88867	15.7941	30.1984	8.26044	-1.27868
1459725_s_at	Dcpp1 /// Dcpp2 /// Dcpp3	demilune cell and parotid protein 1 /// demilune cell and parotid protein 2 /// demilune cell and parotid protein 3 /// similar to Demilune cell and parotid protein 1	-1.28694	4.63603	17.6373	10.9994	28.2812	19.7688	15.794	11.8625	21.0285	-1.32642
1430008_x_at	Speer5-ps1	spermatogenesis associated glutamate (E)-rich protein 5, pseudogene 1	-1.14732	1.29907	9.03381	5.61689	14.5294	20.8155	15.7894	10.1714	24.5105	-1.23687
1448775_at	Gm16340 /// Ifi203 /// LOC100862472 /// LOC100862473	interferon activated gene 203	8.7724	23.5613	6.464	6.59869	6.33206	7.71725	15.741	17.4633	14.1886	1.00077
1416833_at	Keg1	kidney expressed gene 1	-1.19335	1.00061	2.05256	-1.08473	4.56994	1.05149	15.6767	279.879	-1.13884	-1.01084
1416194_at	Cyp4b1	cytochrome P450, family 4, subfamily b, polypeptide 1	-1.34371	-1.23348	2.03383	1.10637	3.73876	1.68176	15.6593	229.763	1.06725	-1.06979
1424536_at	Oas1e	2'-5' oligoadenylate synthetase 1E	-1.12282	1.26419	5.02596	2.65062	9.52994	13.0987	15.6297	13.9564	17.5036	1.17379
1451515_s_at	Glyat	glycine-N-acyltransferase	1.04235	1.02988	1.78607	1.04712	3.04651	1.22554	15.6129	247.606	-1.01576	-1.00967
1417917_at	Cnn1	calponin 1	2.13855	9.41747	24.678	17.2223	35.3613	17.5535	15.5896	16.1994	15.0027	-1.05259
1425336_x_at	H2-K1	histocompatibility 2, K1, K region	11.9937	18.4997	7.15885	5.33433	9.60744	5.75707	15.5501	22.253	10.8662	3.05576
1428547_at	Nt5e	5' nucleotidase, ecto	3.70657	4.70209	6.00693	5.56643	6.48228	8.54924	15.3886	38.5714	6.13949	11.0206
1443823_s_at	Atp1a2	ATPase, Na+/K+ transporting, alpha 2 polypeptide	4.50169	7.69523	14.1046	14.9433	13.313	12.7013	15.3411	15.7495	14.9433	13.4337
1423153_x_at	Cfh	complement component factor h /// similar to complement component factor H	6.71286	9.87794	15.0896	17.4404	13.0556	15.6915	15.3261	13.9065	16.8907	1.41513
1435265_at	Fbxo32		2.37189	5.035	10.401	11.0817	9.76219	12.6985	15.2664	11.7636	19.8121	1.32617
1417210_at	Eif2s3y	eukaryotic translation initiation factor 2, subunit 3, structural gene Y-linked	16.1895	8.47789	5.60982	5.75309	5.47012	4.80837	15.2028	32.757	7.05577	143.784
1450210_at	Bmp15	bone morphogenetic protein 15	-1.10506	-1.01733	4.2773	1.94106	9.42545	9.6712	15.1672	13.5108	17.0267	1.01499
1427223_a_at	Acsm2	acyl-CoA synthetase medium-chain family member 2	-1.16334	-1.09448	1.98111	-1.29404	5.07882	1.03015	15.1587	311.1	-1.35387	-1.04511
1455490_at	Pigr		-1.18674	-1.1307	-1.17372	-1.23951	-1.11143	1.00017	14.911	93.5669	2.37625	1.10882
1423607_at	Lum	lumican	10.9483	15.0784	16.5515	16.1769	16.9348	15.5079	14.9072	14.2261	15.6208	-1.05994
1423585_at	Igfbp7	insulin-like growth factor binding protein 7	3.73798	5.58808	9.8168	10.9603	8.79258	12.4302	14.9061	15.3574	14.4681	1.15146
1421979_at	Phex	phosphate regulating gene with homologies to endopeptidases on the X chromosome (hypophosphatemia, vitamin D resistant rickets)	2.02332	7.87603	22.7282	20.5517	25.1352	31.2463	14.8991	9.23336	24.0415	1.30926
1454638_a_at	Pah	phenylalanine hydroxylase	-1.87828	-1.5849	1.59899	-2.12899	5.4433	-1.5652	14.8792	405.393	-1.83113	-1.07617
1446845_at	Gm5065	predicted gene, EG272350	-1.12731	1.00225	4.4162	2.21795	8.79318	18.2647	14.8197	11.1851	19.6354	-1.04251
1426664_x_at	Slc45a3	solute carrier family 45, member 3	-1.23015	-1.10682	3.6805	2.04826	6.61345	10.1114	14.7965	14.2582	15.3551	1.63043
1424266_s_at	Ces1f	expressed sequence AU018778	1.04521	1.02099	1.42155	-1.13439	2.29239	1.02805	14.7282	207.538	1.04521	-1.1657
1438258_at	Vldlr	very low density lipoprotein receptor	5.2607	14.5062	15.1918	15.0792	15.3053	10.7203	14.5656	15.4972	13.69	1.04846
1420356_at	Ninj2	similar to ninjurin2 /// ninjurin 2	1.46152	1.03196	4.56942	2.81458	7.41838	13.2173	14.4912	12.7058	16.5275	-1.07754
1444045_at	---		3.52327	6.76377	12.0191	13.6662	10.5705	14.956	14.3925	10.9011	19.0022	-1.35044
1435354_at	Kcnj15	potassium inwardly-rectifying channel, subfamily J, member 15	1.17939	-1.15518	1.34112	-1.11328	2.00234	1.13851	14.308	201.042	1.01829	-1.01932
1449392_at	Hsd17b1	hydroxysteroid (17-beta) dehydrogenase 1	3.09698	3.42735	9.05133	8.76502	9.34698	13.768	14.2628	11.2349	18.1069	5.74918
1436363_a_at	Nfix	nuclear factor I/X	7.80756	14.5681	15.0874	14.6417	15.5467	13.3731	14.2171	12.9	15.6686	1.78043
1437195_x_at	Mapk10	mitogen-activated protein kinase 10	2.04616	4.71617	13.0735	14.3854	11.8812	22.7517	14.2127	6.34115	31.8557	1.69096
1418930_at	Cxcl10	chemokine (C-X-C motif) ligand 10 /// similar to Small inducible cytokine B10 precursor (CXCL10) (Interferon-gamma-induced protein CRG-2) (Gamma-IP10) (IP-10) (C7)	3.02604	63.7564	5.95797	4.76321	7.45241	6.64339	14.1505	20.4109	9.81036	1.27785
1417494_a_at	Cp	ceruloplasmin	3.00717	3.24904	3.29001	3.49699	3.09528	3.19983	14.1246	33.7752	5.90681	2.66315
1457040_at	Lgi2	leucine-rich repeat LGI family, member 2	7.31652	12.3543	16.4728	16.0436	16.9136	15.8709	13.997	13.245	14.7917	-1.71529
1434067_at	AI662270	expressed sequence AI662270	8.6451	8.87978	5.59881	4.91745	6.37458	4.30256	13.953	21.8131	8.92517	2.18933
1424783_a_at	LOC100048662 /// LOC100048744 /// Ugt1a1 /// Ugt1a10 /// Ugt1a2 /// Ugt1a5 /// Ugt1a6a /// Ugt1a6b /// Ugt1a7c /// Ugt1a9		3.98743	5.296	7.11319	6.92192	7.30975	6.95947	13.9116	19.0592	10.1543	-1.379
1455224_at	Angptl1	angiopoietin-like 1	14.4688	16.4467	16.0714	16.5724	15.5856	14.4363	13.9066	9.19991	21.0212	2.01889
1433484_at	D6Ertd527e	DNA segment, Chr 6, ERATO Doi 527, expressed	1.04535	-1.00376	4.36007	2.27261	8.36491	15.6036	13.86	9.95655	19.2937	1.08146
1449106_at	Gpx3	glutathione peroxidase 3	8.00789	6.34173	3.55933	2.64555	4.78872	3.20699	13.8241	67.6955	2.82304	5.86607
1419762_at	Ubd	ubiquitin D	1.2408	12.9018	1.29249	1.33785	1.24866	-1.0536	13.776	112.849	1.68171	-1.05644
1429184_at	Gm4070 /// Gvin1	predicted gene, 100042856 /// GTPase, very large interferon inducible 1	4.9505	14.1347	4.91378	5.34604	4.51647	4.10071	13.7684	27.5554	6.87957	-1.53946
1433579_at	Tmem30b	transmembrane protein 30B	1.84053	2.59827	4.58325	4.37817	4.79794	7.30606	13.7524	12.8215	14.7509	3.76789
1428720_s_at	2010309G21Rik	RIKEN cDNA 2010309G21 gene /// immunoglobulin lambda chain, constant region 2 /// immunoglobulin lambda chain, constant region 3	5.93617	7.04569	3.2507	4.21498	2.50703	4.27381	13.6138	11.7077	15.8304	-1.14633
1418162_at	Tlr4	toll-like receptor 4	14.4981	9.94014	8.70493	8.67114	8.73884	9.54155	13.6008	14.595	12.6744	1.29161
1449368_at	Dcn	decorin	9.29553	12.4755	13.2028	13.3279	13.0788	12.795	13.5905	13.7867	13.397	-1.69593
1421811_at	Thbs1 /// X99384	similar to thrombospondin 1 /// thrombospondin 1	13.2162	14.3796	16.5745	18.8351	14.5851	17.8552	13.5543	10.6088	17.3176	3.33696
1450876_at	Cfh	complement component factor h /// similar to complement component factor H	6.34372	8.25357	13.489	15.2384	11.9404	14.0237	13.542	12.1739	15.0638	1.37372
1419476_at	Adamdec1	ADAM-like, decysin 1	1.18073	3.58914	18.7852	18.5179	19.0563	30.0276	13.5069	5.33673	34.1851	-1.39873
1425324_x_at	Ighm	immunoglobulin heavy chain complex	-1.00827	-1.07403	1.59117	-1.09001	2.75969	1.10155	13.4514	52.1008	3.47287	-1.15691
1425759_at	Nobox	NOBOX oogenesis homeobox	1.01182	3.20539	8.54331	4.85766	15.0253	12.4705	13.3712	10.542	16.9595	1.09157
1451577_at	Zbtb20	zinc finger and BTB domain containing 20	4.92639	8.45885	9.1655	8.1989	10.2461	8.02397	13.2305	18.5185	9.45256	1.0204
1418509_at	Cbr2	carbonyl reductase 2	15.7467	7.43954	10.4003	6.07485	17.8054	15.3648	13.1516	11.4866	15.058	-1.01517
1425917_at	H28	histocompatibility 28	8.56497	12.6899	6.44766	7.28093	5.70975	5.03639	13.1474	20.9987	8.23164	1.00158
1449265_at	Casp1	caspase 1 /// hypothetical protein LOC100044207	6.74406	8.96818	5.02154	4.6629	5.40775	5.48827	13.1381	12.6652	13.6286	1.23677
1448837_at	Vil1	villin 1	1.44347	1.16625	3.35012	1.61066	6.96814	5.57377	13.1227	21.8776	7.87128	1.18083
1427183_at	Efemp1	epidermal growth factor-containing fibulin-like extracellular matrix protein 1	7.74979	10.4888	8.96497	8.40929	9.55736	10.2302	13.1199	17.5814	9.79049	2.30134
1429954_at	Clec4a3	C-type lectin domain family 4, member a3	28.1913	13.5637	6.80029	5.88688	7.85543	4.44629	13.1148	16.1849	10.6271	-1.07714
1421551_s_at	Ifi202b	interferon activated gene 202B	18.4944	22.0867	6.56324	6.23063	6.91359	6.80121	13.0427	13.389	12.7053	3.70339
1434494_at	Zar1	zygote arrest 1	-1.02231	-1.17648	6.48013	3.28937	12.766	12.3313	13.0424	10.0315	16.9569	5.12929
1434628_a_at	Rhpn2	rhophilin, Rho GTPase binding protein 2	-2.0184	-1.0389	4.61192	2.70438	7.86494	11.6532	13.0368	11.3681	14.9505	6.52965
1426285_at	Lama2	laminin, alpha 2	4.466	7.79642	13.7454	14.7039	12.8494	15.5774	13.0216	11.9972	14.1335	-1.27729
1423590_at	Napsa	napsin A aspartic peptidase	2.20999	2.26709	2.15468	2.19621	2.11394	2.20999	12.9934	57.7734	2.92224	-1.23679
1417933_at	Igfbp6	insulin-like growth factor binding protein 6	7.57456	9.62862	8.88407	9.3118	8.47599	9.98307	12.9773	16.1915	10.4011	-2.15584
1418472_at	Aspa	aspartoacylase	1.44095	1.81402	2.66525	3.03252	2.34246	3.61889	12.8932	25.542	6.50829	1.2548
1456341_a_at	Klf9	RIKEN cDNA 2310051E17 gene /// Kruppel-like factor 9	4.72325	8.27305	8.38853	7.60771	9.24949	12.0809	12.8922	18.2919	9.08645	1.23356
1441236_at	Slc9a3	solute carrier family 9 (sodium/hydrogen exchanger), member 3	1.32438	1.03641	3.07214	2.93842	3.21195	7.72035	12.879	22.9382	7.23113	1.79339
1435893_at	Vldlr	very low density lipoprotein receptor	5.94642	10.6537	12.3302	14.0932	10.7878	13.3322	12.8722	10.643	15.5683	1.60052
1458461_at	E330021D16Rik	RIKEN cDNA E330021D16 gene	-1.02555	-1.14541	3.24394	1.85923	5.65998	8.05924	12.868	10.3615	15.9809	1.0791
1449890_at	Ugt2b37	UDP glucuronosyltransferase 2 family, polypeptide B37	-1.08918	1.0347	1.16429	1.02767	1.31907	-1.22044	12.8479	159.532	1.0347	1.06564
1420804_s_at	Clec4d	C-type lectin domain family 4, member d	21.2876	10.3695	7.17064	6.00503	8.56249	5.63704	12.8367	14.6991	11.2102	-1.14616
1417408_at	F3	coagulation factor III	6.07333	7.00768	7.97508	8.66966	7.33616	24.6489	12.8208	16.3035	10.082	17.6214
1437316_at	Fbxw19	F-box and WD-40 domain protein 19	-1.10784	-1.01567	2.59776	1.85459	3.63872	10.6411	12.7952	11.5997	14.114	-1.03444
1429072_at	Col6a4	RIKEN cDNA 1110001D15 gene	3.66476	5.85124	9.78307	10.4733	9.13838	15.4884	12.7788	10.8494	15.0513	-1.56994
1421653_a_at	Igh-VJ558 /// Igha	immunoglobulin heavy chain complex /// immunoglobulin heavy chain 2 (serum IgA) /// immunoglobulin heavy chain (J558 family) /// similar to immunoglobulin mu-chain	1.08204	-1.14803	-1.56873	-1.46097	-1.68445	-1.27941	12.7522	71.7558	2.26627	1.03478
1417275_at	Mal	myelin and lymphocyte protein, T-cell differentiation protein	1.37896	3.47271	2.94827	3.03364	2.86531	2.31597	12.7095	39.3869	4.10115	2.68004
1436999_at	Pid1	RIKEN cDNA 5033414K04 gene	5.38829	8.09216	11.6414	12.7399	10.6377	13.0699	12.6179	10.8661	14.6521	1.01127
1417554_at	Gm10681 /// Gm4450 /// Hsd3b4	predicted gene, ENSMUSG00000074380 /// hydroxy-delta-5-steroid dehydrogenase, 3 beta- and steroid delta-isomerase 4	-1.01735	-1.262	1.42374	1.0253	1.97702	1.14891	12.6078	161.85	-1.0182	-1.43068
1435752_s_at	Abcc9	ATP-binding cassette, sub-family C (CFTR/MRP), member 9	7.93268	13.3723	18.2196	19.1936	17.2949	26.0304	12.5455	8.97365	17.5391	-1.2592
1454795_at	Cobll1	Cobl-like 1	2.73095	3.82121	6.59439	5.40455	8.04617	7.35897	12.4806	16.4796	9.45201	5.57545
1418021_at	C4b /// LOC675521	complement component 4B (Childo blood group)	7.76536	9.48248	3.54392	3.72522	3.37145	2.46631	12.406	37.1548	4.14233	-1.23417
1450468_at	Myoc	myocilin	4.16812	5.53956	9.00109	11.6884	6.93163	10.0562	12.3429	10.0572	15.148	-1.09182
1451941_a_at	Fcgr2b	Fc receptor, IgG, low affinity IIb	16.3533	10.538	5.98926	5.19119	6.91001	4.31976	12.3422	14.8009	10.292	1.08974
1433902_at	Kbtbd8	kelch repeat and BTB (POZ) domain containing 8	-1.18484	-1.08772	2.68738	1.66014	4.35023	7.08736	12.3379	10.0966	15.0766	1.34297
1416658_at	Frzb	frizzled-related protein	1.72447	3.20363	7.46459	9.71814	5.73363	14.069	12.2926	10.5489	14.3244	1.90441
1449091_at	Cldn8	claudin 8	-1.15077	7.49738	1.50561	1.59615	1.42022	4.19286	12.2786	17.8536	8.44454	-1.05836
1427301_at	Cd48	CD48 antigen	18.8362	14.0531	7.33058	6.98583	7.69235	4.72009	12.2664	12.9962	11.5776	-1.52738
1419178_at	Cd3g	CD3 antigen, gamma polypeptide	1.3022	1.4968	1.18529	1.37119	1.02459	1.03295	12.2404	28.7165	5.21743	1.11771
1451342_at	Spon1	spondin 1, (f-spondin) extracellular matrix protein	1.72815	4.49895	7.74887	8.53887	7.03197	11.4757	12.1486	10.7058	13.7857	-1.20282
1420465_s_at	Gm2083 /// LOC100861909 /// Mup1 /// Mup10 /// Mup12 /// Mup13 /// Mup14 /// Mup15 /// Mup16 /// Mup19 /// Mup2 /// Mup7 /// Mup8 /// Mup9		1.0151	4.35959	9.27261	14.2232	6.04514	3.20062	12.1269	21.9683	6.69427	1.86061
1438136_at	Astl	astacin-like metalloendopeptidase (M12 family)	1.03809	1.01438	6.51823	3.31476	12.8176	12.0083	12.1179	9.0623	16.2038	-1.01645
1438779_at	Col4a3	collagen, type IV, alpha 3	-1.00492	1.85347	3.91856	3.9289	3.90825	5.835	12.115	17.9317	8.18518	1.65164
1448881_at	Hp	haptoglobin	4.55231	3.70161	9.16365	10.6742	7.86689	5.69609	12.1148	20.8888	7.02613	1.04561
1460611_at	C87499	expressed sequence C87499 /// interferon alpha 9	-1.01971	-1.47631	1.57741	1.16965	2.12732	6.77659	12.1101	9.52295	15.4001	-1.03933
1431379_a_at	Slc13a1	solute carrier family 13 (sodium/sulfate symporters), member 1	-1.16243	1.02466	1.34667	-1.00504	1.82267	1.02466	12.0832	175.01	-1.19866	1.14044
1427221_at	Slc6a20a	solute carrier family 6 (neurotransmitter transporter), member 20A	-1.10567	1.08411	2.69577	1.56123	4.65476	4.95443	12.0767	16.3173	8.93822	1.15194
1421186_at	Ccr2	chemokine (C-C motif) receptor 2	24.5946	18.9223	8.24301	8.20509	8.28112	3.29168	12.0389	17.5019	8.28112	1.20258
1433438_x_at	Mela	melanoma antigen	-1.10719	1.09053	1.05961	1.08999	1.03008	1.0031	12.0364	-1.00766	145.984	1.02342
1432227_at	LOC100504708		-1.36146	1.08859	4.28766	2.2088	8.32309	10.3642	11.9012	9.43893	15.0058	-1.05389
1422411_s_at	Ear1 /// Ear12 /// Ear2 /// Ear3	eosinophil-associated, ribonuclease A family, member 1 /// eosinophil-associated, ribonuclease A family, member 12 /// eosinophil-associated, ribonuclease A family, member 2 /// eosinophil-associated, ribonuclease A family, member 3	15.4592	7.87955	12.6717	5.18581	30.9636	2.89224	11.8519	19.7921	7.09717	-1.01421
1424354_at	Tmem140	transmembrane protein 140	5.05139	7.7195	3.39076	3.23829	3.5504	2.58233	11.7619	22.4165	6.17144	1.18716
1427000_at	Hnf4a	hepatic nuclear factor 4, alpha	1.02182	-1.1524	1.26746	-1.03754	1.66677	-1.30694	11.7471	135.047	1.02182	-1.14269
1449434_at	Car3	carbonic anhydrase 3	-1.49191	-1.11122	1.36321	2.29187	-1.23329	1.49671	11.6713	26.8441	5.07442	-3.18809
1416953_at	Ctgf	connective tissue growth factor	6.43343	4.096	10.8397	10.4241	11.2718	29.3957	11.6607	12.3446	11.0148	5.17772
1419498_at	Tmigd1	transmembrane and immunoglobulin domain containing 1	1.03402	-1.08577	1.32308	1.01188	1.72999	1.33547	11.6074	82.9809	1.62365	1.3021
1437361_at	Gm11545	predicted gene, OTTMUSG00000002043	-1.16899	1.07714	2.22731	1.40219	3.53797	4.57585	11.5955	11.1794	12.0271	1.98551
1424733_at	P2ry14	purinergic receptor P2Y, G-protein coupled, 14	2.05435	4.66319	6.7139	6.3332	7.11749	12.8574	11.5934	6.71786	20.0074	1.19075
1459695_at	---		5.5029	6.66134	10.4069	9.06797	11.9435	7.02517	11.5877	12.4735	10.7647	-1.27737
1431362_a_at	Smoc2	SPARC related modular calcium binding 2	2.59905	3.6511	6.04219	5.77143	6.32566	8.69602	11.5743	12.159	11.0178	2.84642
1428459_at	Pramef12	PRAME family member 12	1.10358	1.72743	5.34688	2.8935	9.88045	11.249	11.4976	8.95423	14.7634	1.10923
1452463_x_at	Igkv8-30	predicted gene, ENSMUSG00000076577	3.46513	4.97813	2.26576	2.41062	2.12961	3.2839	11.4726	16.835	7.81824	-1.14803
1427946_s_at	Dpyd	dihydropyrimidine dehydrogenase	2.5163	4.71563	6.26254	7.40185	5.29859	7.80344	11.4619	14.6115	8.99121	2.67112
1440096_at	Ecm2	extracellular matrix protein 2, female organ and adipocyte specific	2.08339	4.18102	7.54954	8.84577	6.44325	9.87914	11.4613	9.58543	13.7044	1.54036
1422064_a_at	Zbtb20	zinc finger and BTB domain containing 20	3.90549	6.31209	7.45989	7.21328	7.71494	7.95497	11.4509	13.3646	9.81127	-1.46995
1422640_at	Pcdhb9	protocadherin beta 9	4.45734	5.74184	8.65357	10.2304	7.31977	11.9075	11.4387	7.31892	17.8774	1.05817
1431805_a_at	Rhpn2	rhophilin, Rho GTPase binding protein 2	-2.85546	-1.00704	4.56351	2.51857	8.26882	10.3924	11.419	9.60895	13.5701	3.25621
1435605_at	Actr3b	ARP3 actin-related protein 3 homolog B (yeast)	3.91702	6.95319	13.4605	15.0662	12.0259	9.26726	11.3898	8.19058	15.8385	-1.0911
1450377_at	Thbs1	similar to thrombospondin 1 /// thrombospondin 1	9.62682	13.1045	19.4624	14.8006	25.5926	21.3217	11.3138	7.53023	16.9985	1.20478
1417880_at	G6pc	glucose-6-phosphatase, catalytic	1.01058	1.05967	1.495	-1.00521	2.24667	1.05967	11.2821	148.293	-1.16505	-1.08825
1429377_at	Khdc3	RIKEN cDNA 2410004A20 gene	-1.14129	2.11921	15.0155	8.93778	25.2262	18.4286	11.2649	7.96751	15.9269	1.00038
1434191_at	Agmo	transmembrane protein 195	2.99988	2.89573	4.36404	4.7905	3.97554	7.67189	11.2568	18.0676	7.0134	-1.18047
1424867_a_at	Glyat	glycine-N-acyltransferase	-1.08011	1.00277	1.1396	1.01531	1.27911	1.01531	11.1896	124.105	1.00889	-1.00284
1417960_at	Cpeb1	cytoplasmic polyadenylation element binding protein 1	-1.77316	1.68952	5.75636	2.70178	12.2644	8.90687	11.1614	10.6536	11.6934	1.75188
1423439_at	Pck1	phosphoenolpyruvate carboxykinase 1, cytosolic	1.13483	1.11773	1.43571	1.24657	1.65354	1.06732	11.159	109.47	1.13751	-1.25386
1421571_a_at	Ly6c1 /// Ly6c2	similar to Lymphocyte antigen 6C precursor (Ly-6C) /// similar to Lymphocyte antigen 6C precursor (Ly-6C) /// lymphocyte antigen 6 complex, locus C1 /// lymphocyte antigen 6 complex, locus C2	11.0941	14.9752	9.70003	9.13347	10.3017	8.25298	11.1525	14.3231	8.68378	1.83559
1442180_at	Dleu7	deleted in lymphocytic leukemia, 7	-1.07621	-1.33649	1.21058	-1.01762	1.49133	2.76557	11.1524	24.1453	5.15115	-1.38767
1418872_at	Abcb1b	ATP-binding cassette, sub-family B (MDR/TAP), member 1B	3.94698	3.30483	3.26199	4.32298	2.46139	4.22472	11.1129	8.23531	14.996	-1.01205
1419063_at	Ugt8a	UDP galactosyltransferase 8A	-2.47146	-3.35598	1.53671	-1.16361	2.74784	2.95156	11.0566	37.6786	3.24453	-3.46198
1453435_a_at	Fmo2	flavin containing monooxygenase 2	2.25841	2.03237	2.24189	1.97557	2.5441	2.17408	11.0538	28.4483	4.29508	-1.03526
1416271_at	Perp	PERP, TP53 apoptosis effector	1.29311	1.94875	4.18637	4.55234	3.84982	6.46473	11.0457	13.171	9.26329	1.30153
1448162_at	Vcam1	vascular cell adhesion molecule 1	2.79759	4.80857	3.29761	3.17201	3.42817	3.70123	11.0427	22.351	5.45573	-1.10282
1456414_at	Gm17580		-1.22863	1.22815	3.26575	1.88816	5.64842	12.1205	11.0346	8.54884	14.2432	-1.01054
1434188_at	Slc16a12	solute carrier family 16 (monocarboxylic acid transporters), member 12	1.06783	1.5029	2.54454	2.22794	2.90612	3.39337	11.0262	59.3551	2.0483	-1.05624
1443687_x_at	H2-DMb2	histocompatibility 2, class II, locus Mb2	2.00283	4.05981	1.97378	1.97378	1.97378	1.57756	10.9993	40.5326	2.98487	-1.14248
1439991_a_at	Pabpn1l	poly(A)binding protein nuclear-like 1	1.00793	-1.29868	1.14999	-1.10904	1.46669	4.55132	10.9949	9.16703	13.1873	-1.17444
1451206_s_at	Cytip	cytohesin 1 interacting protein	7.45133	8.53471	5.21836	5.38645	5.05552	6.53823	10.9801	13.3057	9.06098	-1.54884
1418697_at	Inmt	indolethylamine N-methyltransferase	1.22239	1.26217	1.61311	1.37371	1.89424	1.80571	10.9731	87.653	1.37371	-1.14874
1419758_at	Abcb1a	ATP-binding cassette, sub-family B (MDR/TAP), member 1A	4.15707	5.23908	10.663	10.2734	11.0673	12.6451	10.9253	8.407	14.198	1.44568
1448649_at	Enpep	glutamyl aminopeptidase	1.84018	2.11141	7.41725	6.73815	8.1648	9.99688	10.8754	9.67348	12.2266	3.40765
1421114_a_at	Epyc	epiphycan	20.3696	16.8372	12.4575	12.9615	11.9731	7.7217	10.8527	16.1269	7.30333	27.9744
1423261_at	1500015O10Rik	RIKEN cDNA 1500015O10 gene	3.40418	5.82561	6.19784	6.60743	5.81364	5.17463	10.817	14.6743	7.97367	1.05679
1418826_at	Ms4a6b	membrane-spanning 4-domains, subfamily A, member 6B	10.7748	7.55343	4.68039	4.57329	4.79	3.75266	10.7959	16.8606	6.91263	1.80021
1419491_at	Defb1	defensin beta 1	-1.04829	1.09576	1.09607	1.15537	1.03982	1.09576	10.7877	98.0024	1.18746	-1.11808
1417079_s_at	Lgals2	lectin, galactose-binding, soluble 2	8.06882	12.0611	12.4867	10.0069	15.5811	12.5839	10.7561	7.06626	16.3728	-1.36382
1455277_at	Hhip	Hedgehog-interacting protein	-2.60498	-1.9556	1.04024	-1.04538	1.1312	5.56435	10.7149	7.69651	14.9169	1.15422
1440865_at	Ifitm6	interferon induced transmembrane protein 6	8.75426	5.32308	4.80517	3.86498	5.97407	7.20785	10.6982	8.03029	14.2526	1.05552
1435554_at	Tmcc3	transmembrane and coiled coil domains 3	2.0945	2.35827	4.25026	2.85017	6.33811	6.48937	10.6562	11.9294	9.51898	30.6036
1425156_at	Gbp7	guanylate binding protein 6	4.01784	22.3426	5.78321	5.35983	6.24004	4.14412	10.6516	15.3489	7.39183	-1.824
1435459_at	Fmo2	flavin containing monooxygenase 2	2.4698	2.51796	2.73242	2.53525	2.94493	2.59677	10.6483	26.699	4.24686	-1.03479
1452050_at	Camk1d	calcium/calmodulin-dependent protein kinase ID	4.18304	4.42152	5.7424	5.33143	6.18506	7.579	10.6015	9.22085	12.189	1.32774
1424608_a_at	Bzw2 /// Gm4354 /// Gm5589		1.67975	7.98735	20.026	10.2187	39.2455	22.8881	10.5976	9.89864	11.3459	1.0215
1452320_at	Lrp2	low density lipoprotein receptor-related protein 2	-1.84774	-1.25897	1.19763	-1.11761	1.603	1.22446	10.5965	77.3777	1.45113	-1.52231
1433626_at	Plscr4	phospholipid scramblase 4	5.87942	7.79707	11.1793	13.4565	9.28752	11.924	10.5141	8.13477	13.5895	1.27399
1417426_at	Srgn	serglycin	10.7188	9.36129	5.63992	5.84681	5.44035	4.52515	10.5105	15.1389	7.29709	6.44442
1458121_at	---		3.11512	5.86408	10.4913	9.83574	11.1905	12.6046	10.5045	7.59892	14.5212	-1.05
1441187_at	E330037M01Rik	RIKEN cDNA E330037M01 gene	7.76287	8.56747	9.80033	10.0683	9.53945	8.84118	10.5043	8.9485	12.3305	-5.20268
1423400_at	Kl	klotho	1.28133	1.15205	1.22363	1.28133	1.16853	1.57707	10.4966	79.8172	1.38038	-1.24718
1417314_at	C2 /// Cfb	complement factor B	7.33509	5.95329	2.98403	2.8989	3.07165	1.39145	10.4798	24.6871	4.44873	-1.05059
1417900_a_at	Vldlr	very low density lipoprotein receptor	5.34834	12.3841	11.2885	11.9449	10.6682	9.71479	10.4675	9.59411	11.4204	1.74926
1451375_at	Ehf	ets homologous factor	4.18534	4.91958	7.51571	8.02085	7.04238	7.26253	10.461	7.14754	15.3105	-1.10495
1436364_x_at	Nfix	nuclear factor I/X	6.28256	12.0714	11.7579	11.7175	11.7984	10.2397	10.4571	9.54065	11.4616	1.30095
1424649_a_at	Tspan8	tetraspanin 8	7.19657	8.32022	9.09677	8.36324	9.89462	8.51204	10.4147	7.76182	13.9742	4.1431
1418654_at	Hao2	hydroxyacid oxidase (glycolate oxidase) 3	1.40243	1.2629	1.18874	1.36566	1.03474	1.54109	10.3951	31.6357	3.41569	4.22211
1427683_at	Egr2	early growth response 2	10.0208	8.20324	6.92983	6.8531	7.00743	203.391	10.3829	7.88801	13.6669	3.33535
1426712_at	Slc6a15	solute carrier family 6 (neurotransmitter transporter), member 15	-1.35573	1.07039	1.90699	1.71719	2.11776	5.02834	10.3704	12.2309	8.79298	1.87545
1427133_s_at	Lrp2	low density lipoprotein receptor-related protein 2	-1.98214	-1.93184	-1.15218	-1.5925	1.1996	1.9776	10.3483	71.3099	1.50172	-1.2086
1450696_at	Psmb9	proteasome (prosome, macropain) subunit, beta type 9 (large multifunctional peptidase 2)	4.62275	19.2556	3.84509	3.58721	4.12152	2.78545	10.3234	16.9418	6.29054	1.13329
1442169_at	Vldlr	very low density lipoprotein receptor	3.42089	8.18165	9.66699	7.9035	11.824	6.82425	10.275	13.007	8.1168	-1.27884
1419599_s_at	Ms4a6d	membrane-spanning 4-domains, subfamily A, member 6D	16.26	9.53869	5.88085	5.40156	6.40267	4.2069	10.273	12.3557	8.54137	4.52203
1416832_at	Slc39a8	solute carrier family 39 (metal ion transporter), member 8	2.24341	4.96471	12.2335	11.5898	12.9129	14.6825	10.249	6.61742	15.8735	1.10934
1435529_at	Gm14446	predicted gene, OTTMUSG00000016644	1.60264	2.26619	2.16237	1.68982	2.76705	3.91726	10.2445	8.87547	11.8247	1.00687
1435906_x_at	Gbp2	guanylate binding protein 2	5.61537	22.8258	4.18748	2.90924	6.02732	3.61241	10.2149	9.71424	10.7415	-11.8601
1430145_at	Lrrc28	leucine rich repeat containing 28	1.17662	1.524	7.86523	4.25526	14.5377	13.8299	10.2115	9.77897	10.6632	-1.25289
1423523_at	Aass	aminoadipate-semialdehyde synthase	1.47931	-1.1247	1.40492	1.07439	1.83713	2.39603	10.2015	23.4663	4.43486	7.61952
1433456_at	AU022751	expressed sequence AU022751	-1.5459	-1.74113	3.02556	1.75	5.23087	7.49449	10.1946	8.10334	12.8257	1.00154
1448747_at	Fbxo32	F-box protein 32	2.41796	5.22172	6.61064	5.34694	8.17299	6.51713	10.1358	10.8246	9.49092	-2.12556
1429993_s_at	Gm10471 /// Gm5862 /// Gm7347 /// Speer4b	predicted gene, ENSMUSG00000073116 /// spermatogenesis associated glutamate (E)-rich protein 4b	6.50366	9.0817	12.2424	9.41785	15.9141	4.46054	10.1041	12.3247	8.28362	-2.09567
1418301_at	Irf6	interferon regulatory factor 6	-1.01764	-1.05847	2.683	2.25855	3.18723	3.51547	10.0934	22.9007	4.44868	-1.10957
1447927_at	Gbp10 /// Gbp6	predicted gene, EG634650 /// guanylate-binding protein 10 /// macrophage activation 2 like	3.30587	29.7347	2.86592	2.54443	3.22803	2.24115	10.0412	19.3125	5.22069	-2.3589
1419764_at	Chi3l3	chitinase 3-like 3	2.31161	1.09322	-1.09738	-1.07925	-1.11581	-1.19716	10.0371	114.103	-1.13261	-1.12653
1441102_at	Prlr	prolactin receptor	3.03081	6.58017	9.68579	11.6949	8.02184	14.18	10.0322	8.72951	11.5293	1.11618
1439278_at	Zbtb20	zinc finger and BTB domain containing 20	3.2312	4.92431	6.33696	6.59746	6.08674	7.15806	9.95997	10.7577	9.22138	-1.20237
1460332_at	Pln	phospholamban	10.1693	15.2463	14.6061	17.4424	12.231	15.0732	9.94583	5.64859	17.5122	1.03757
1426147_s_at	Cldn10	claudin 10	1.41986	3.8175	5.54472	5.75052	5.34629	4.01667	9.94125	16.0738	6.14843	-1.10062
1428289_at	Klf9	RIKEN cDNA 2310051E17 gene /// Kruppel-like factor 9	4.37228	5.72428	5.9087	5.73439	6.08831	9.44564	9.926	13.3192	7.39727	1.47343
1417909_at	Serpinc1	serine (or cysteine) peptidase inhibitor, clade C (antithrombin), member 1	-1.05018	1.10061	4.61704	3.13908	6.79088	13.1818	9.89312	7.66088	12.7758	1.30095
1418395_at	Slc47a1	solute carrier family 47, member 1	-1.20363	-1.60445	-1.02862	-1.71402	1.61997	-1.07203	9.88098	116.268	-1.19086	-2.46503
1451236_at	Rerg	RAS-like, estrogen-regulated, growth-inhibitor	1.51374	3.72136	7.30942	8.45574	6.3185	12.5913	9.87114	5.88884	16.5465	29.2252
1420310_at	---		1.17423	9.524	3.65369	13.64	-1.02176	1.5407	9.86796	63.8528	1.52502	-1.04054
1417995_at	Ptpn22	protein tyrosine phosphatase, non-receptor type 22 (lymphoid)	2.21476	3.14489	1.85628	1.61417	2.1347	2.22715	9.86212	20.4174	4.76366	-1.14014
1448617_at	Cd53	CD53 antigen	15.9593	11.5398	5.57607	5.35115	5.81044	4.39441	9.85949	11.6545	8.34096	1.80899
1419605_at	Clec10a	macrophage galactose N-acetyl-galactosamine specific lectin 1	7.73296	7.59995	5.57409	4.66381	6.66204	5.6074	9.85819	10.4938	9.2611	-1.06605
1419276_at	Enpp1	ectonucleotide pyrophosphatase/phosphodiesterase 1	12.4639	10.5506	11.2535	9.58275	13.2156	13.2706	9.85303	9.16011	10.5984	4.31722
1438676_at	Gbp6	macrophage activation 2 like	2.54512	19.1679	2.37806	2.30863	2.44957	1.8805	9.78941	23.1042	4.14784	-1.76146
1452967_at	Gtsf1	gametocyte specific factor 1	1.00906	3.68386	7.93657	3.67117	17.1578	10.1168	9.78765	8.4057	11.3968	-1.0193
1447231_at	---		3.47385	8.54879	11.467	9.60633	13.688	5.17552	9.77767	13.7249	6.96562	-1.04961
1455660_at	Csf2rb	colony stimulating factor 2 receptor, beta, low-affinity (granulocyte-macrophage)	9.25139	8.87558	4.58193	5.37333	3.90709	4.50094	9.73481	12.9212	7.33422	1.61241
1448620_at	Fcgr3	Fc receptor, IgG, low affinity III	13.4445	9.02042	5.69999	5.10408	6.36548	3.97838	9.7301	11.0864	8.53973	2.48318
1436043_at	Scn7a	sodium channel, voltage-gated, type VII, alpha	4.06658	5.00475	7.05964	6.42343	7.75886	8.08582	9.71217	8.59461	10.975	1.03173
1458746_at	---		2.71172	4.60437	8.26255	8.18204	8.34386	8.9232	9.70417	6.92969	13.5895	-1.01097
1457179_at	Nlrp4e	NLR family, pyrin domain containing 4E	1.03662	-1.12355	1.54576	1.36175	1.75464	5.15581	9.70225	7.67375	12.267	1.01363
1419314_at	Tinag	tubulointerstitial nephritis antigen	1.14174	1.0651	1.18894	1.08697	1.30048	1.0404	9.69063	111.84	-1.19094	-1.62786
1418923_at	Slc17a3	solute carrier family 17 (sodium phosphate), member 3	1.23094	-1.05631	1.08033	-1.08878	1.27073	1.21969	9.67627	123.608	-1.32018	1.12793
1435959_at	Arhgap15	Rho GTPase activating protein 15	5.42411	4.26753	2.95697	3.34291	2.61559	2.16696	9.67007	16.9894	5.50403	-1.0652
1417023_a_at	Fabp4	fatty acid binding protein 4, adipocyte	2.69364	3.25535	2.98004	2.63537	3.36978	3.64682	9.62783	21.858	4.24079	-1.00192
1439128_at	Zbtb20	zinc finger and BTB domain containing 20	2.57912	3.9911	5.59892	5.15523	6.08079	5.98977	9.59298	10.3957	8.85228	1.06979
1450871_a_at	Bcat1	branched chain aminotransferase 1, cytosolic	3.02839	4.83323	8.3905	9.76329	7.21072	10.1872	9.57021	4.68541	19.5477	1.74517
1429682_at	Fam46c	family with sequence similarity 46, member C	-1.87395	-1.54312	2.42519	1.58986	3.6994	6.76037	9.56131	7.75797	11.7838	20.5982
1437066_at	Zbtb20	zinc finger and BTB domain containing 20	2.07368	4.92023	6.92561	5.87808	8.15982	4.79317	9.47847	13.6712	6.57158	-1.00475
1427076_at	Mpeg1	macrophage expressed gene 1	9.8041	9.95943	4.9469	4.86277	5.03248	3.20662	9.46279	12.6407	7.08383	2.37457
1434537_at	Slco3a1	solute carrier organic anion transporter family, member 3a1	2.845	4.41717	6.69321	6.35196	7.0528	8.68953	9.44587	8.71132	10.2424	17.4488
1434465_x_at	Vldlr	very low density lipoprotein receptor	4.84374	10.128	9.54794	9.64105	9.45573	8.05589	9.44457	9.68673	9.20846	2.45495
1445733_at	Trim71	CDNA clone MGC:195927 IMAGE:9093220	-1.02552	-1.093	5.86315	3.46624	9.91751	15.4097	9.42664	6.70785	13.2474	-1.30336
1422139_at	Plau	plasminogen activator, urokinase	3.53374	3.76681	4.06668	4.06668	4.06668	8.35774	9.41616	11.509	7.70388	-1.0182
1437319_at	Unc13c	unc-13 homolog C (C. elegans)	1.19428	2.95083	8.32669	4.7888	14.4783	11.9261	9.41431	6.79317	13.0468	-1.09025
1418240_at	Gbp2	guanylate binding protein 2	5.71869	23.2193	4.06106	2.85486	5.77691	3.5092	9.41129	8.91842	9.9314	-8.81537
1454618_at	C86187	expressed sequence C86187	1.04976	1.38555	3.8253	2.26761	6.45301	7.46763	9.4013	10.5345	8.39004	-1.06
1419598_at	Ms4a6d	membrane-spanning 4-domains, subfamily A, member 6D	17.0504	9.92845	5.59859	4.69051	6.68246	3.7166	9.39124	10.513	8.3892	6.10636
1423505_at	Tagln	transgelin	3.84083	6.31533	12.4766	10.1401	15.3514	12.6127	9.37944	8.62899	10.1952	-1.18976
1428485_at	Car12	carbonic anyhydrase 12	1.91797	2.2194	3.18296	3.77399	2.6845	5.21431	9.36337	21.3294	4.11043	5.15622
1455332_x_at	Fcgr2b	Fc receptor, IgG, low affinity IIb	11.7945	7.65222	4.65951	4.26836	5.08651	3.981	9.34117	12.1538	7.17944	1.08134
1438467_at	Mgl2	macrophage galactose N-acetyl-galactosamine specific lectin 2	1.23567	1.41104	2.80147	2.80147	2.80147	4.50473	9.33143	11.1896	7.7818	1.08897
1422264_s_at	Klf9	RIKEN cDNA 2310051E17 gene /// Kruppel-like factor 9	3.61526	5.06843	5.23319	4.48757	6.10269	7.85713	9.32093	13.0514	6.65672	1.28495
1437605_at	Nphs2	nephrosis 2 homolog, podocin (human)	6.76621	8.9414	10.3136	12.3498	8.61316	10.022	9.31449	7.27457	11.9264	-7.59987
1435094_at	Kcnj16	potassium inwardly-rectifying channel, subfamily J, member 16	1.21099	1.14639	1.32534	1.15694	1.51825	1.0574	9.28862	82.1719	1.04998	-1.12239
1456456_x_at	Mela	Env mRNA from SV-40 transformed cells	1.08364	1.04206	-1.05296	-1.09952	-1.00837	1.04206	9.2305	1.16352	73.2277	1.02107
1459546_s_at	Enpp1	ectonucleotide pyrophosphatase/phosphodiesterase 1	10.8426	8.66158	10.1691	9.34978	11.0601	14.3501	9.22962	8.14633	10.457	4.52363
1449846_at	Ear12 /// Ear2 /// Ear3	eosinophil-associated, ribonuclease A family, member 2	8.86964	4.88853	7.32147	3.07732	17.419	2.597	9.17296	16.5662	5.07921	-1.02736
1425505_at	Mylk	myosin, light polypeptide kinase	2.90058	5.55248	9.54864	8.93207	10.2078	8.52727	9.16202	8.10132	10.3616	1.63745
1444487_at	Lrat	lecithin-retinol acyltransferase (phosphatidylcholine-retinol-O-acyltransferase)	2.74962	5.02174	9.17392	9.30081	9.04875	10.7859	9.14555	3.35187	24.9535	-1.07011
1424609_a_at	Gm4354		1.96326	11.4009	13.6204	8.69868	21.3268	9.78968	9.1256	13.5037	6.16694	-2.08823
1455393_at	Cp	ceruloplasmin	3.305	2.9048	2.08947	2.39027	1.82653	1.53226	9.10613	21.9985	3.76941	2.62773
1422812_at	Cxcr6	chemokine (C-X-C motif) receptor 6	1.49614	2.41547	1.89287	2.02452	1.76978	1.75913	9.08632	23.917	3.45199	1.0343
1447345_at	---		2.57701	8.42414	10.4175	6.93466	15.6497	4.80548	9.06201	10.5899	7.75458	1.01744
1437671_x_at	Prss23	protease, serine, 23	5.84704	5.93634	6.70979	7.174	6.27562	7.91276	9.05085	8.44321	9.70222	1.4992
1454681_at	Esrp1	RNA binding motif protein 35A	-2.32519	1.88636	6.01749	3.54993	10.2003	10.6971	9.04494	7.29344	11.2171	7.04162
1448961_at	Plscr2	phospholipid scramblase 2	1.56252	1.57075	1.33162	1.31678	1.34662	1.09489	9.03521	39.7164	2.05545	-1.04453
1420655_at	Pnpla3	patatin-like phospholipase domain containing 3	1.0191	-1.17025	2.5057	1.56486	4.0122	6.38106	9.01705	7.3659	11.0383	1.60281
1449195_s_at	Cxcl16	chemokine (C-X-C motif) ligand 16	5.89042	5.62768	4.34809	4.11155	4.59825	4.02236	9.0151	16.8032	4.83671	-1.17789
1417898_a_at	Gzma	granzyme A	2.60264	25.6604	3.94639	3.82163	4.07521	2.75478	9.01394	15.2556	5.32598	1.01336
1423493_a_at	Nfix	nuclear factor I/X	6.3114	13.3969	10.3921	9.21562	11.7187	8.26456	9.00537	8.95916	9.05181	1.15061
1423279_at	Slc34a1	solute carrier family 34 (sodium phosphate), member 1	1.07677	-1.15345	1.34603	-1.06102	1.92235	1.34327	8.9839	88.051	-1.09095	-1.07213
1451478_at	Angptl7	angiopoietin-like 7	1.04785	1.21534	1.54784	1.37929	1.73699	1.51902	8.97035	12.5514	6.41102	-1.17017
1422573_at	Ampd3	adenosine monophosphate deaminase 3	3.16258	6.83423	7.10322	7.95749	6.34066	8.95998	8.94962	7.95116	10.0735	-1.83419
1460123_at	Gpr1	G protein-coupled receptor 1	1.0977	1.05258	1.85731	1.57551	2.18951	5.08765	8.94784	7.75495	10.3242	1.07805
1440879_at	Abca9	ATP-binding cassette, sub-family A (ABC1), member 9	6.33151	8.03541	10.3124	11.3182	9.39598	9.85295	8.94496	7.29623	10.9663	-4.39766
1459043_at	---		3.89947	10.2681	11.3162	13.0751	9.79398	11.1001	8.94442	5.40012	14.815	-1.0274
1429679_at	Lrrc17	leucine rich repeat containing 17	5.93429	7.25253	10.7008	9.69476	11.8112	9.49186	8.93625	7.025	11.3675	-1.65949
1418771_a_at	Cpb2	carboxypeptidase B2 (plasma)	-1.20886	1.00461	4.11678	1.40959	12.0233	6.49728	8.93235	6.19551	12.8782	-1.48571
1419496_at	Slco1a6	solute carrier organic anion transporter family, member 1a6	-1.06351	1.02384	1.00099	-1.16773	1.17005	1	8.92808	106.189	-1.33218	-1.42968
1449533_at	Tmem100	transmembrane protein 100	10.2433	6.26853	8.7942	9.17089	8.43299	10.1416	8.89927	5.41253	14.6322	13.1501
1428719_at	2010309G21Rik	RIKEN cDNA 2010309G21 gene /// immunoglobulin lambda chain, constant region 2	5.52628	3.75732	2.00748	2.45533	1.64132	1.53901	8.88649	7.34348	10.7537	1.15848
1417268_at	Cd14	CD14 antigen	11.3949	7.42221	6.68087	6.60112	6.76159	5.11247	8.8763	9.47418	8.31614	2.11278
1451263_a_at	Fabp4	fatty acid binding protein 4, adipocyte	2.78807	2.98026	2.91801	2.42238	3.51505	3.27545	8.87361	18.9299	4.1596	1.02942
1436109_at	AI317395	expressed sequence AI317395	-1.04023	-1.10798	-1.15461	-1.3528	1.01475	1.03173	8.87096	85.0317	-1.08054	-1.29067
1424303_at	Depdc7	DEP domain containing 7	-1.41113	-1.07524	3.2976	2.26808	4.79444	6.61277	8.86549	7.79879	10.0781	1.34609
1449580_s_at	H2-DMb1 /// H2-DMb2	histocompatibility 2, class II, locus Mb1 /// histocompatibility 2, class II, locus Mb2	5.84413	9.90722	2.78614	2.65001	2.92928	1.9982	8.84464	18.3567	4.26152	-1.24736
1437726_x_at	C1qb	complement component 1, q subcomponent, beta polypeptide	10.8043	8.18975	4.64975	4.51998	4.78325	3.25485	8.84078	14.3467	5.44789	1.39467
1426278_at	Ifi27l2a	interferon, alpha-inducible protein 27	14.1041	12.6246	6.90822	6.82099	6.99656	5.85467	8.81815	10.3414	7.51924	-1.73396
1449456_a_at	Cma1	chymase 1, mast cell	28.5824	11.701	7.45726	9.22098	6.03088	8.01356	8.81744	10.2946	7.55223	1.58448
1417381_at	C1qa	complement component 1, q subcomponent, alpha polypeptide	12.3946	11.176	5.24719	4.60264	5.982	3.72365	8.80162	13.5607	5.71273	1.39651
1435205_at	Tfap2e	transcription factor AP-2, epsilon	-1.16395	-1.17886	2.17271	1.47839	3.19312	6.11504	8.78383	7.15868	10.7779	-1.07242
1424596_s_at	Lmcd1	LIM and cysteine-rich domains 1	7.48159	12.3501	10.7566	11.0798	10.4429	8.19829	8.75906	6.98532	10.9832	-1.15054
1455864_at	Trim75	tripartite motif-containing 75	1.50331	1.06058	1.97185	1.34128	2.89888	6.77301	8.73552	5.01771	15.208	-1.07869
1420408_a_at	Abcc9	ATP-binding cassette, sub-family C (CFTR/MRP), member 9	7.59974	11.9606	19.4698	20.2195	18.7478	28.8238	8.70954	5.78254	13.1181	1.12426
1424542_at	S100a4	S100 calcium binding protein A4	16.6112	8.71634	4.42214	4.78884	4.08352	4.57452	8.70932	15.4056	4.92366	-1.00999
1436957_at	Gabra3	gamma-aminobutyric acid (GABA-A) receptor, subunit alpha 3	6.0132	7.0741	9.78522	9.85914	9.71184	10.5549	8.69445	9.33483	8.098	-1.04401
1452077_at	Ddx3y	DEAD (Asp-Glu-Ala-Asp) box polypeptide 3, Y-linked	6.45959	5.82369	3.13981	2.79546	3.52658	3.17504	8.67868	17.9218	4.20267	8.09905
1435135_at	Nceh1	arylacetamide deacetylase-like 1	2.32667	3.03451	3.56824	2.74193	4.64358	2.93844	8.67773	14.5092	5.19001	1.17187
1415968_a_at	Kap	kidney androgen regulated protein	-1.05623	-1.06811	1.17482	-1.14011	1.57358	1.27911	8.66893	106.838	-1.42165	-1.27915
1424607_a_at	Gm4354		1.86864	10.3599	12.6982	8.1794	19.7136	9.39005	8.6618	12.9357	5.79999	-2.11816
1425049_at	Oas1h	2'-5' oligoadenylate synthetase 1H	1.01536	1.02836	2.82564	1.19033	6.7076	7.2868	8.63761	6.15407	12.1234	1.05547
1448813_at	Aadac	arylacetamide deacetylase (esterase)	-1.09859	-1.06816	1.02284	1.00258	1.04351	1.4644	8.62057	29.6361	2.50755	1.01709
1418457_at	Cxcl14	chemokine (C-X-C motif) ligand 14	1.64798	2.32361	7.06472	6.22014	8.02399	10.9417	8.59724	5.89884	12.53	-1.09828
1424923_at	Serpina3g	serine (or cysteine) peptidase inhibitor, clade A, member 3G	4.19173	21.1037	3.65512	3.65512	3.65512	2.82885	8.59327	13.7883	5.35559	-1.07566
1419793_at	D5Ertd615e	DNA segment, Chr 5, ERATO Doi 615, expressed	1.19352	1.68975	4.63519	3.09175	6.94914	8.69428	8.57307	6.14521	11.9601	-1.0064
1419376_at	Fibin	fin bud initiation factor homolog (zebrafish)	7.80239	9.61503	16.7937	17.0064	16.5838	15.1184	8.5367	5.23204	13.9286	1.50913
1444389_at	D14Ertd426e	DNA segment, Chr 14, ERATO Doi 426, expressed	-1.34569	-1.16508	2.41513	1.80003	3.24042	11.8045	8.53603	6.61853	11.0091	1.29341
1439219_at	A730082K24Rik	RIKEN cDNA A730082K24 gene	-1.44781	-1.11536	2.45025	1.69873	3.53424	7.46596	8.52691	6.35054	11.4491	1.11124
1440030_at	---		2.5803	3.98391	6.15573	7.33116	5.16877	6.76761	8.50636	5.66813	12.7658	1.0053
1420579_s_at	Cftr	cystic fibrosis transmembrane conductance regulator homolog	3.43176	3.7099	6.03966	8.00892	4.55461	8.03006	8.50551	8.946	8.08671	-2.69309
1422903_at	Ly86	lymphocyte antigen 86	12.2908	9.43758	4.74443	4.54461	4.95303	3.03614	8.49147	11.3533	6.35102	-1.02408
1417280_at	Slc17a1	solute carrier family 17 (sodium phosphate), member 1	-1.19326	-1.01194	1.08361	-1.307	1.53469	1.1598	8.46845	93.7312	-1.307	1.22863
1439830_at	Map3k5	mitogen-activated protein kinase kinase kinase 5	2.26289	3.83395	7.14867	7.00848	7.29167	8.42615	8.45298	7.49381	9.53492	1.07674
1460039_at	Clec1a	C-type lectin domain family 1, member a	1.30229	1.8747	3.7523	3.86909	3.63904	6.00257	8.44783	5.00798	14.2504	-1.08314
1430770_at	3110080E11Rik	RIKEN cDNA 3110080E11 gene	-1.2564	1.21806	1.53657	1.83416	1.28726	2.23048	8.44289	7.94204	8.97532	1.01684
1437754_at	Kpna7	expressed sequence AW146299	-1.54643	1.00903	3.03886	1.61285	5.72567	7.76743	8.43879	7.03136	10.1279	1.12364
1460412_at	Fbln7	fibulin 7	2.68515	4.55582	5.12915	5.04537	5.21431	6.18886	8.41203	9.11988	7.75911	-1.07996
1425528_at	Prrx1	paired related homeobox 1	6.54763	6.91676	8.28452	8.98704	7.63692	8.22359	8.40783	8.34921	8.46686	-1.08174
1428614_at	Ldhd	lactate dehydrogenase D	1.06595	1.02628	1.07762	-1.19636	1.38929	1.34342	8.37641	45.6219	1.53795	-1.08879
1426276_at	Ifih1	interferon induced with helicase C domain 1	4.60765	10.2202	4.08524	4.49013	3.71685	4.60765	8.36453	9.34164	7.48962	-1.65106
1456185_at	Nlrp9a	NLR family, pyrin domain containing 9A	-1.21261	1.10459	2.52354	1.88602	3.37654	7.92419	8.35946	5.96865	11.708	1.03417
1428781_at	Dmkn	dermokine	11.9217	16.9847	5.17642	4.1468	6.46169	8.43934	8.30724	7.7233	8.93533	1.08532
1435371_x_at	Ces1d	carboxylesterase 3	1.04302	1.17493	1.49762	1.30735	1.71559	1.69832	8.30584	37.6965	1.83007	1.86873
1424824_at	Slain1	SLAIN motif family, member 1	1.0781	1.76932	2.4014	1.99894	2.88489	4.66086	8.30535	7.14139	9.65904	-1.19124
1435697_a_at	Cytip	cytohesin 1 interacting protein	5.50932	5.68946	3.90755	4.05696	3.76363	4.4007	8.29349	11.4343	6.01538	-1.78129
1435665_at	Trim30d	expressed sequence AI451617	8.44455	10.2463	4.23599	4.28905	4.18358	6.68076	8.29277	6.13628	11.2071	-1.02832
1425763_x_at	Igh-VJ558 /// Igha	immunoglobulin heavy chain complex /// immunoglobulin heavy chain 2 (serum IgA) /// immunoglobulin heavy chain (J558 family) /// similar to immunoglobulin mu-chain	-1.06313	-1.08021	1.0083	1.07692	-1.05926	1.07692	8.27303	48.3798	1.4147	-1.06249
1420715_a_at	Pparg	peroxisome proliferator activated receptor gamma	2.0271	2.75473	6.61579	5.95497	7.34993	9.31654	8.25843	5.56523	12.255	1.49051
1429196_at	Rabgap1l	RAB GTPase activating protein 1-like	2.33199	4.05682	9.37077	9.06756	9.68413	8.70892	8.24527	6.3973	10.6271	1.80409
1424415_s_at	Spon1	spondin 1, (f-spondin) extracellular matrix protein	4.76752	6.52502	6.26288	6.2943	6.23161	7.84606	8.23902	9.35831	7.2536	1.36255
1423166_at	Cd36	CD36 antigen	3.91101	4.05619	4.53999	3.89699	5.28909	3.84239	8.23731	15.0004	4.52344	-2.45485
1421041_s_at	Gm3776 /// Gsta1 /// Gsta2	glutathione S-transferase, alpha 1 (Ya) /// glutathione S-transferase, alpha 2 (Yc2) /// similar to Glutathione S-transferase, alpha 1 (Ya)	1.06706	1.558	1.81192	1.16841	2.80986	1.96905	8.22389	16.2056	4.1734	1.05036
1449175_at	Gpr65	G-protein coupled receptor 65	6.34601	5.50159	4.25229	4.55877	3.96641	3.42696	8.21256	10.8519	6.21512	1.36737
1448683_at	Cyp2d26	cytochrome P450, family 2, subfamily d, polypeptide 26	1.262	1.01822	-1.00465	-1.02772	1.01822	-1.1971	8.2113	79.8872	-1.18482	1.15306
1419478_at	Sectm1b	secreted and transmembrane 1B	2.08963	1.85522	1.88357	1.29115	2.74782	4.97718	8.20919	10.1555	6.63588	-1.15566
1440542_at	Vrtn	RIKEN cDNA 7420416P09 gene	-1.34644	1.18191	4.35878	3.1368	6.05681	9.7511	8.19856	6.69354	10.042	-1.14518
1424352_at	Cyp4a12a	cytochrome P450, family 4, subfamily a, polypeptide 12a	-1.12284	-1.34429	-1.07229	-1.15004	1.0002	1.11862	8.19108	76.0108	-1.1329	1.04025
1448981_x_at	Tcl1b1	T-cell leukemia/lymphoma 1B, 1	-1.09589	1.29132	2.95813	2.09183	4.18318	5.99313	8.1558	6.72461	9.8916	-1.24983
1439066_at	Angpt1	angiopoietin 1	2.61486	5.42672	9.25052	10.6326	8.04809	11.8301	8.1552	6.95765	9.55886	-1.16677
1426063_a_at	Gem	GTP binding protein (gene overexpressed in skeletal muscle)	4.52457	6.30886	7.8432	8.15868	7.53992	13.5091	8.14819	5.93624	11.1843	1.94864
1417588_at	Galnt3	UDP-N-acetyl-alpha-D-galactosamine:polypeptide N-acetylgalactosaminyltransferase 3	-1.5384	1.00263	1.48272	1.33346	1.64867	1.90604	8.14756	18.0205	3.68374	-1.15044
1421340_at	Map3k5	mitogen-activated protein kinase kinase kinase 5	1.94144	4.15066	7.5774	6.31059	9.09851	7.73311	8.12408	7.61132	8.67139	1.03918
1439680_at	Tnfsf10	tumor necrosis factor (ligand) superfamily, member 10	1.34606	6.45745	3.55756	3.55756	3.55756	3.11955	8.12007	9.88965	6.66712	1.10594
1434252_at	Tmcc3	transmembrane and coiled coil domains 3	2.01233	2.73988	3.59063	2.22128	5.80415	5.20797	8.11682	8.43559	7.81009	8.41107
1460256_at	Car3	carbonic anhydrase 3	-1.68565	-1.05232	-1.08698	1.22575	-1.44826	1.10237	8.11588	19.3567	3.40283	-1.01079
1453913_a_at	Tap2	transporter 2, ATP-binding cassette, sub-family B (MDR/TAP)	3.22997	7.26727	4.09707	4.29155	3.9114	4.68765	8.10557	9.86634	6.65903	1.11265
1441506_at	Dcn	decorin	4.52386	6.70308	9.24566	10.5511	8.10173	5.25996	8.08494	7.80202	8.37813	-1.08552
1450224_at	Col4a3	collagen, type IV, alpha 3	1.40338	1.58761	3.19969	2.92573	3.49929	3.36484	8.07799	13.0067	5.01695	1.23584
1444176_at	Atp6v0d2	ATPase, H+ transporting, lysosomal V0 subunit D2	6.70714	4.14662	3.07992	3.62372	2.61773	4.25645	8.06581	10.5991	6.138	-1.00911
1422728_at	Inha	inhibin alpha	4.68724	6.47452	7.36679	7.88197	6.88529	8.98475	8.06366	6.28403	10.3473	1.15143
1422899_at	Slc6a20b	solute carrier family 6 (neurotransmitter transporter), member 20B	-1.55884	-1.18376	1.3496	1.00657	1.80954	2.05819	8.05767	31.3703	2.06966	-1.01884
1427878_at	0610010O12Rik	RIKEN cDNA 0610010O12 gene	2.46317	2.63434	3.04035	2.37881	3.88587	3.33289	8.02592	18.2162	3.53616	1.97931
1451882_a_at	Fgf8	fibroblast growth factor 8	1.05061	1.12136	2.20278	1.49945	3.23603	6.41792	8.00433	6.7079	9.55131	-1.03197
1452205_x_at	LOC665506 /// Tcrb-J /// Trbv1	predicted gene, 621968 /// similar to T cell antigen receptor /// similar to T-cell receptor beta-2 chain C region /// T-cell receptor beta, joining region	1.54315	1.7563	1.49587	1.45004	1.54315	1.12491	8.00308	22.1723	2.88871	-1.08954
1449301_at	Slc7a13	solute carrier family 7, (cationic amino acid transporter, y+ system) member 13	-1.15311	1	-1.0191	-1.06716	1.02753	-1.086	7.99739	72.1928	-1.12875	-1.01496
1443698_at	Xaf1	XIAP associated factor 1	6.4853	18.7004	5.24916	4.85712	5.67283	3.49916	7.98302	9.77139	6.52196	-1.03151
1425312_s_at	Cpsf4l	cleavage and polyadenylation specific factor 4-like	-1.15106	-1.32894	3.27966	1.58917	6.76839	8.18304	7.94099	6.84461	9.21299	-1.20166
1425951_a_at	Clec4n	C-type lectin domain family 4, member n	6.70084	3.33344	5.42305	4.4825	6.56095	3.43419	7.93531	9.6125	6.55075	2.12857
1436905_x_at	Laptm5	lysosomal-associated protein transmembrane 5	6.90403	4.67032	3.79327	3.80966	3.77694	2.83765	7.91382	11.3457	5.52	1.77585
1449591_at	Casp4	caspase 4, apoptosis-related cysteine peptidase /// hypothetical protein LOC100044206	8.33591	15.3853	4.66075	4.77008	4.55393	4.20194	7.91211	9.17046	6.82643	1.01732
1430791_at	6330415B21Rik	RIKEN cDNA 6330415B21 gene	5.97048	14.8883	14.0539	16.7669	11.7799	7.37354	7.91103	5.49709	11.385	-1.00271
1449893_a_at	Lrig1	leucine-rich repeats and immunoglobulin-like domains 1	3.02511	5.3149	8.5916	8.94268	8.2543	12.0506	7.89914	6.08623	10.2521	6.60336
1430735_at	Patl2	protein associated with topoisomerase II homolog 2 (yeast)	-1.15312	1.23814	3.72325	2.31591	5.98581	8.60373	7.89574	6.67724	9.3366	1.01712
1422606_at	C1qtnf3	C1q and tumor necrosis factor related protein 3	7.36805	7.11631	5.77194	5.70934	5.83524	5.67038	7.89372	15.4974	4.02073	1.01078
1448906_at	Cdh16	cadherin 16	1.08005	2.3154	1.11923	1.09806	1.14082	-1.14104	7.89088	52.2689	1.19126	-2.13527
1448499_a_at	Ephx2	epoxide hydrolase 2, cytoplasmic	1.70019	3.27478	5.13721	5.94044	4.44259	7.12716	7.88849	8.57356	7.25816	1.48558
1431057_a_at	Prss23	protease, serine, 23	5.70584	5.74756	5.89277	6.18259	5.61654	7.87574	7.88665	6.60837	9.41219	1.29128
1419872_at	Csf1r	colony stimulating factor 1 receptor	7.6337	5.48572	4.37591	4.09846	4.67213	3.62724	7.88344	10.472	5.93474	1.31389
1455656_at	Btla	B and T lymphocyte associated	5.86698	5.33247	4.24323	4.49334	4.00704	3.74767	7.86543	8.92002	6.93552	1.03342
1436162_at	Slc22a30	RIKEN cDNA C730048C13 gene	1.02234	1.02234	1.16208	-1.02714	1.38708	-1.02714	7.85915	81.0401	-1.31204	-1.11168
1438377_x_at	Slc13a3	solute carrier family 13 (sodium-dependent dicarboxylate transporter), member 3	-1.18023	-1.06658	1.14188	1.01833	1.28041	1.01833	7.84661	63.1112	-1.02504	1.00458
1428896_at	Pdgfrl	platelet-derived growth factor receptor-like	11.2578	10.7152	10.1303	10.4654	9.80588	9.81149	7.83953	8.4481	7.27479	6.52092
1460603_at	Samd9l	sterile alpha motif domain containing 9-like	3.81991	8.26753	5.27085	5.86085	4.74024	4.85829	7.83863	9.86531	6.22831	1.99189
1428977_at	Chst8	carbohydrate (N-acetylgalactosamine 4-0) sulfotransferase 8	1.67987	3.05484	5.79394	6.00848	5.58706	9.52275	7.79761	6.24584	9.73493	1.08488
1455610_at	Synm	synemin, intermediate filament protein	1.7956	2.5484	6.56843	6.13989	7.02687	10.4145	7.79504	5.41062	11.2302	6.6799
1421106_at	Jag1	jagged 1	1.24248	1.68213	4.67634	3.61024	6.05726	6.25788	7.78066	7.08446	8.54528	2.22673
1425832_a_at	Cxcr6	chemokine (C-X-C motif) receptor 6	1.46776	1.86496	1.62455	1.70032	1.55216	2.01715	7.77914	15.9125	3.80299	1.30133
1419697_at	Cxcl11	chemokine (C-X-C motif) ligand 11 /// similar to Small inducible cytokine B11 precursor (CXCL11) (Interferon-inducible T-cell alpha chemoattractant) (I-TAC)	1.57269	30.8322	1.60069	1.56232	1.64	1.43417	7.77442	22.3993	2.69836	-1.04239
1454472_at	2900092N22Rik	RIKEN cDNA 2900092N22 gene	3.84391	8.04768	14.8414	9.77573	22.5319	2.96315	7.75845	14.5414	4.13944	-1.1236
1435201_at	Tmem174	transmembrane protein 174	1.06974	-1.01706	-1.01181	-1.06345	1.03877	-1.04764	7.75256	62.324	-1.03697	-2.37149
1419154_at	Tmprss2	transmembrane protease, serine 2	1.14837	2.72693	3.45798	4.50909	2.65189	2.49161	7.74487	18.964	3.163	1.50239
1448416_at	Mgp	matrix Gla protein	5.60003	7.75017	6.78353	6.72402	6.84357	7.21469	7.73849	7.72813	7.74887	-2.15088
1448303_at	Gpnmb	glycoprotein (transmembrane) nmb	9.17985	6.9941	4.7395	6.56138	3.42349	7.57684	7.72323	8.83046	6.75483	-1.00936
1450060_at	Pigr	polymeric immunoglobulin receptor	1.12465	-1.06327	-1.04804	1.13806	-1.25003	1.13122	7.71915	36.7115	1.62307	-1.02061
1426231_at	Vit	vitrin	1.9512	2.20143	2.80258	3.23936	2.42468	4.15762	7.71226	4.9204	12.0882	1.07147
1418638_at	H2-DMb1 /// H2-DMb2	histocompatibility 2, class II, locus Mb1 /// histocompatibility 2, class II, locus Mb2	4.1959	6.69894	1.94466	1.86742	2.02509	1.58649	7.70265	16.2064	3.66094	-1.14843
1460245_at	Klrd1	killer cell lectin-like receptor, subfamily D, member 1	2.07876	5.15227	2.79957	2.58169	3.03584	2.86109	7.6928	12.0468	4.91243	1.09905
1419820_at	Pkhd1	polycystic kidney and hepatic disease 1	-1.06186	1.05225	-1.03836	-1.10453	1.02442	1.14222	7.67237	47.9293	1.22817	1.10913
1450753_at	Nkg7	natural killer cell group 7 sequence	1.58377	3.94152	1.84662	1.84662	1.84662	1.44055	7.66574	17.8452	3.29297	1.0509
1449270_at	Plxdc2	plexin domain containing 2	1.89776	7.87927	8.70424	5.99601	12.6357	4.92372	7.66242	8.82837	6.65045	-1.07139
1438403_s_at	Malat1	metastasis associated lung adenocarcinoma transcript 1 (non-coding RNA)	3.29636	4.22202	9.56739	6.10209	15.0006	2.75066	7.6465	14.1007	4.14654	-1.3971
1425221_at	Agr3	anterior gradient homolog 3 (Xenopus laevis)	1.03194	1.66406	3.68006	2.55554	5.29941	7.29434	7.64199	5.08254	11.4903	1.08779
1440339_at	Enpp1	ectonucleotide pyrophosphatase/phosphodiesterase 1	7.5317	7.09114	8.69122	11.1257	6.78944	15.4391	7.64151	4.71075	12.3956	28.601
1434798_at	Atp6v0d2	ATPase, H+ transporting, lysosomal V0 subunit D2	4.86991	3.85241	2.6699	2.95844	2.40951	3.82207	7.6261	10.2213	5.68984	-1.1546
1429197_s_at	Rabgap1l	RAB GTPase activating protein 1-like	2.06122	2.67316	7.67453	7.76904	7.58116	9.89137	7.61133	5.32353	10.8823	-2.54204
1455865_at	Insm1	insulinoma-associated 1	-1.26656	-1.42665	1.28566	-1.07474	1.77645	6.29744	7.60708	6.40955	9.02836	-1.52126
1424131_at	Col6a3	collagen, type VI, alpha 3	6.31316	8.00724	9.22754	9.76143	8.72285	9.9472	7.59856	7.31565	7.89241	1.4966
1416666_at	Serpine2	serine (or cysteine) peptidase inhibitor, clade E, member 2	4.40265	5.74892	8.96155	8.4235	9.53396	9.80032	7.59195	6.07531	9.48721	29.1523
1428288_at	Klf9	RIKEN cDNA 2310051E17 gene /// Kruppel-like factor 9	3.30412	4.03071	4.35071	4.22098	4.48443	7.54903	7.56401	9.20731	6.214	1.66731
1429727_at	Slc16a9	solute carrier family 16 (monocarboxylic acid transporters), member 9	2.09569	3.434	3.85426	4.13831	3.5897	4.05904	7.55616	8.37151	6.82022	-1.05461
1443832_s_at	Sdpr	serum deprivation response	3.24308	5.00271	8.36089	6.55375	10.6663	4.20408	7.5502	8.1514	6.99334	1.36889
1448741_at	Slc3a1	solute carrier family 3, member 1	-1.00736	-1.49487	-1.20081	-1.40658	-1.02515	-1.34816	7.53823	70.9328	-1.24827	-1.40256
1438654_x_at	Mmd2	monocyte to macrophage differentiation-associated 2	1.68699	1.93863	3.73333	4.07539	3.41998	5.72779	7.53753	9.17354	6.19328	35.9787
1434070_at	Jag1	jagged 1	1.65139	1.7026	4.53592	3.51638	5.85105	6.61851	7.52543	6.82357	8.29949	4.8782
1421564_at	Serpina3c	serine (or cysteine) peptidase inhibitor, clade A, member 3C	1.52185	5.12722	6.51756	7.28513	5.83087	6.64616	7.51728	14.2525	3.96488	1.35272
1429236_at	Galntl2	UDP-N-acetyl-alpha-D-galactosamine:polypeptide N-acetylgalactosaminyltransferase-like 2	2.02285	3.26476	5.57407	6.01829	5.16263	11.3229	7.51415	5.53046	10.2094	-1.62109
1419282_at	Ccl12 /// LOC100862578	chemokine (C-C motif) ligand 12 /// similar to monocyte chemoattractant protein-5	6.35461	8.93113	3.25787	3.49448	3.03728	4.38928	7.51178	9.85443	5.72603	1.2229
1443936_at	Olfr976		-1.17672	-1.06221	2.12361	1.6205	2.78292	8.36813	7.50413	4.42185	12.7349	1.00203
1416326_at	Crip1	cysteine-rich protein 1 (intestinal)	13.038	9.29523	5.358	4.85909	5.90813	5.41493	7.50162	9.10329	6.18175	-1.21193
1430523_s_at	Iglv1	immunoglobulin lambda chain, variable 1	3.17758	3.17758	2.17835	3.17758	1.49335	4.39965	7.47539	11.6688	4.78896	-1.00557
1422178_a_at	Rab17	RAB17, member RAS oncogene family	2.4764	4.04247	4.68222	5.96989	3.6723	5.45474	7.47517	10.3875	5.37939	-1.19767
1417765_a_at	Amy1	amylase 1, salivary	4.31697	3.62003	4.20181	4.7576	3.71094	5.62162	7.44955	7.39221	7.50734	1.33583
1448730_at	Cpa3	carboxypeptidase A3, mast cell	21.9339	8.33086	6.32539	8.44654	4.73691	6.80887	7.44271	8.28583	6.68539	-1.03347
1417936_at	Ccl9	chemokine (C-C motif) ligand 9	24.991	9.82953	3.86547	3.59664	4.1544	3.02479	7.42508	14.1025	3.90936	-1.12961
1445526_at	AY512915	cDNA sequence AY512915	1.05537	1.20591	2.28487	1.77996	2.933	6.15684	7.4249	5.10241	10.8045	1.06184
1427837_at	Igkv15-103	immunoglobulin kappa chain variable 15-103	1.87495	-1.01621	-1.08633	-1.25025	1.05943	1.34097	7.41558	2.59842	21.1632	-1.00319
1441137_at	Bicc1	bicaudal C homolog 1 (Drosophila)	3.28537	6.53771	6.99014	6.6928	7.30069	6.10167	7.40935	8.44782	6.49854	-1.17831
1416714_at	Irf8	interferon regulatory factor 8	5.40729	11.4204	3.64903	3.72045	3.57898	3.41149	7.40781	9.8669	5.56159	1.16673
1421375_a_at	S100a6	S100 calcium binding protein A6 (calcyclin)	13.6785	11.4542	7.03239	6.9547	7.11094	6.61236	7.40411	10.6956	5.12557	-1.71203
1456601_x_at	Fxyd2	FXYD domain-containing ion transport regulator 2	1.10212	-1.11474	1.09727	-1.07371	1.29275	-1.17044	7.38863	65.4249	-1.19844	-1.42584
1455688_at	Ddr2	discoidin domain receptor family, member 2	3.66356	4.77372	6.48984	6.47932	6.50037	6.71456	7.37975	7.04168	7.73406	1.28882
1455423_at	Khdc1a	KH domain containing 1A	1.32369	1.42247	3.964	1.82182	8.62502	15.1471	7.36613	5.00873	10.8331	-1.46081
1455848_at	Tmprss11a	transmembrane protease, serine 11a	1.16959	1.24191	2.22382	2.04588	2.41725	6.88463	7.3645	5.0313	10.7797	-1.11591
1452087_at	Epsti1	epithelial stromal interaction 1 (breast)	4.57643	8.69013	3.29829	3.47532	3.13027	2.63929	7.35352	8.70254	6.21361	-1.21384
1419131_at	F13b	coagulation factor XIII, beta subunit	-1.12627	-1.18165	-1.00145	-1.07102	1.06792	-1.02817	7.34583	56.4207	-1.04558	1.0593
1427465_at	Atp1a2	ATPase, Na+/K+ transporting, alpha 2 polypeptide	2.38755	5.03434	6.81298	6.69864	6.92928	5.03434	7.33963	9.34697	5.76339	2.96744
1419292_at	Htra3	HtrA serine peptidase 3	6.38819	8.55491	8.65837	9.55044	7.84963	9.95266	7.329	7.18379	7.47715	-1.8443
1423135_at	Thy1	thymus cell antigen 1, theta	4.94485	5.10434	4.46886	4.69917	4.24984	4.43959	7.32828	7.858	6.83427	-1.0095
1431294_at	Speer7-ps1 /// Speer8-ps1	spermatogenesis associated glutamate (E)-rich protein 7, pseudogene 1 /// spermatogenesis associated glutamate (E)-rich protein 8, pseudogene 1	4.0232	6.61365	8.09141	5.43218	12.0524	3.98932	7.31757	7.64589	7.00335	-1.00256
1419759_at	Abcb1a	ATP-binding cassette, sub-family B (MDR/TAP), member 1A	2.78102	3.90463	5.96729	6.36011	5.59874	8.00228	7.29538	5.46716	9.73497	-1.21752
1429726_at	Slc16a9	solute carrier family 16 (monocarboxylic acid transporters), member 9	2.00726	3.87749	3.66511	3.93102	3.41719	3.69575	7.28538	9.92489	5.34784	-1.22876
1422188_s_at	Tcrg-V4 /// Trgv2	T-cell receptor gamma, variable 2 /// T-cell receptor gamma, variable 3	1.65409	1.28715	1.31874	1.32218	1.31531	1.24774	7.28256	13.8304	3.83472	1.39199
1427053_at	Abi3bp	ABI gene family, member 3 (NESH) binding protein	5.21533	4.95809	5.82531	5.75564	5.89582	5.58696	7.27351	8.98843	5.88579	1.09459
1439732_at	---		2.94869	3.6203	8.42451	10.4844	6.76934	11.9525	7.25757	4.94629	10.6489	-1.02356
1417532_at	Cyp2j5	cytochrome P450, family 2, subfamily j, polypeptide 5	-1.10664	-1.14061	1	1	1	1.06933	7.24708	61.0312	-1.16205	-1.06579
1448669_at	Dkk3	dickkopf homolog 3 (Xenopus laevis)	4.33758	5.82816	7.2228	7.42218	7.02878	8.03911	7.22674	5.37896	9.70926	-1.17644
1448424_at	Frzb	frizzled-related protein	1.46044	1.60769	4.54803	5.18245	3.99128	8.49024	7.22138	6.11428	8.52892	1.46497
1419627_s_at	Clec4n	C-type lectin domain family 4, member n	5.41642	3.60558	4.65399	4.38128	4.94366	3.02146	7.2022	9.49264	5.46441	1.97441
1427337_at	Aldh8a1	aldehyde dehydrogenase 8 family, member A1	-1.0347	1.06067	1.06845	-1.01893	1.16321	1.08687	7.19438	61.264	-1.18364	-1.00973
1448261_at	Cdh1	cadherin 1	-1.89483	1.95623	2.97637	2.53468	3.49503	3.09918	7.18143	8.55334	6.02958	1.4352
1417851_at	Cxcl13	chemokine (C-X-C motif) ligand 13	1.32855	3.04939	-1.79105	-2.19116	-1.464	-2.30436	7.17821	13.2109	3.90033	2.57661
1427945_at	Dpyd	dihydropyrimidine dehydrogenase	1.3117	2.91439	4.21772	5.19887	3.42173	5.57546	7.17694	8.4732	6.07898	1.8844
1427756_x_at	Ighm	immunoglobulin heavy chain complex	-1.44082	-1.03022	1.27737	-1.26116	2.05783	1.10556	7.16724	22.3786	2.29547	-1.04107
1451564_at	Parp14	poly (ADP-ribose) polymerase family, member 14	3.70318	10.7984	3.41843	3.42199	3.41487	3.6815	7.15432	8.70204	5.88188	1.14418
1427932_s_at	1200003I10Rik /// 1200015M12Rik /// A130040M12Rik		5.40917	8.33864	7.26133	5.33333	9.88629	3.84	7.14987	10.3766	4.92655	-1.56531
1424524_at	Dram1	RIKEN cDNA 1200002N14 gene	5.43354	5.73811	3.73283	3.94739	3.52993	4.13747	7.14716	9.29006	5.49856	-5.98596
1419474_a_at	Ehf	ets homologous factor	1.23842	1.39394	1.54533	1.4946	1.59779	2.15956	7.13886	5.10384	9.98529	1.08405
1437160_at	Nlgn1	neuroligin 1	1.67993	7.99454	7.93398	9.59948	6.55744	6.50378	7.13431	8.05288	6.32052	-1.07172
1429189_at	Arsb	arylsulfatase B	3.714	4.52159	5.21182	5.82197	4.66561	6.25429	7.13116	7.53909	6.7453	1.86421
1422905_s_at	Fmo2	flavin containing monooxygenase 2	1.11997	1.54149	1.55679	1.46059	1.65932	1.25768	7.12979	17.3922	2.9228	-1.00235
1449297_at	Casp12	caspase 12 /// hypothetical protein LOC100044205	5.18911	7.09996	4.96435	5.43186	4.53707	4.56515	7.12657	6.39037	7.94758	1.01785
1417312_at	Dkk3	dickkopf homolog 3 (Xenopus laevis)	3.67463	5.46377	6.43811	5.37229	7.71538	6.46144	7.10969	6.32213	7.99537	-1.12517
1416454_s_at	Acta2	actin, alpha 2, smooth muscle, aorta	3.11137	3.96191	7.07	6.25617	7.9897	7.19672	7.08472	6.44598	7.78675	-14.4381
1434915_s_at	Lrrc19	leucine rich repeat containing 19	1.06637	1.06426	1.00564	-1.11435	1.12694	1.06426	7.08415	51.8968	-1.03411	1.02833
1436329_at	Egr3	early growth response 3	9.20507	5.83661	5.56123	5.96039	5.1888	418.141	7.08048	4.64391	10.7955	2.47353
1458345_s_at	Colec11	collectin sub-family member 11	2.42215	3.11705	8.77069	9.19072	8.36987	12.9049	7.06533	5.28474	9.44586	3.22242
1418204_s_at	Aif1	allograft inflammatory factor 1	7.06435	7.03009	3.19894	3.30842	3.09309	2.41465	7.06174	12.0953	4.12295	1.17176
1436861_at	Il7	interleukin 7	1.81759	3.23972	2.57107	3.51637	1.8799	5.70025	7.0523	5.88767	8.44731	1.03728
1456391_at	Tdrd5	tudor domain containing 5	3.56664	5.35342	8.08158	7.52104	8.68389	8.32604	7.04787	4.35028	11.4182	-1.30018
1437397_at	Prlr	prolactin receptor	2.29993	5.90323	6.42963	7.13518	5.79385	9.51106	7.04184	6.351	7.80783	-1.03194
1438916_x_at	6720401G13Rik	RIKEN cDNA 6720401G13 gene	2.95456	1.64853	2.46459	2.32862	2.60849	2.90852	7.03138	6.33008	7.81039	1.74712
1449901_a_at	Map3k6	mitogen-activated protein kinase kinase kinase 6	-1.08795	1.13846	3.28972	1.86752	5.79496	6.99028	7.02462	5.23696	9.42251	-1.05244
1425415_a_at	Slc1a1	solute carrier family 1 (neuronal/epithelial high affinity glutamate transporter, system Xag), member 1	1.43781	1.50209	1.87935	2.15886	1.63603	1.64718	7.01478	20.3932	2.41292	1.15612
1448680_at	Serpina1c	similar to serine (or cysteine) proteinase inhibitor, clade A, member 1c /// serine (or cysteine) peptidase inhibitor, clade A, member 1c	-1.19904	-1.35003	1.27701	1.00775	1.61822	1.76219	7.01026	2.66423	18.4458	1.12785
1418440_at	Col8a1	collagen, type VIII, alpha 1	10.8314	14.5323	12.4661	17.054	9.11245	9.11245	7.00424	5.38377	9.11245	1.10136
1440957_at	Defb29	defensin beta 29	1.08676	-1.04017	1.02783	1.02652	1.02915	-1.08934	6.95877	48.7162	-1.00602	-1.01008
1448299_at	Slc1a1	solute carrier family 1 (neuronal/epithelial high affinity glutamate transporter, system Xag), member 1	1.28315	1.47845	1.72627	1.84475	1.6154	1.61779	6.9548	27.0983	1.78495	-1.19249
1455893_at	Rspo2	R-spondin 2 homolog (Xenopus laevis)	-4.15807	-2.65266	2.31145	1.29388	4.12929	5.17295	6.9491	6.0788	7.944	-2.17503
1456598_at	AU018829 /// Gm16367 /// Gm3139 /// Gm7792		1.03416	-1.0705	1.44227	1.19638	1.73868	10.0362	6.92941	6.85277	7.00691	-1.01883
1417625_s_at	Cxcr7	chemokine (C-X-C motif) receptor 7	4.8556	4.86588	6.10274	6.33058	5.88311	7.89463	6.91444	8.75332	5.46187	3.61407
1422748_at	Zeb2	zinc finger E-box binding homeobox 2	2.78665	4.84656	8.80315	6.51959	11.8865	4.1605	6.91406	10.6163	4.5029	-1.17779
1419477_at	Clec2d	C-type lectin domain family 2, member d	8.43803	6.43078	5.13441	4.69135	5.61931	5.03039	6.90355	6.92345	6.88371	-1.01016
1417231_at	Cldn2	claudin 2	-1.66335	-1.56767	-1.1826	-1.55642	1.11288	-1.17395	6.87831	55.5409	-1.17395	1.10908
1434201_at	Chrdl1	chordin-like 1	2.97172	2.69643	3.71983	3.84727	3.59662	3.70076	6.87687	8.61756	5.48778	1.04757
1418188_a_at	Malat1	metastasis associated lung adenocarcinoma transcript 1 (non-coding RNA)	3.24732	3.78287	7.85325	5.58859	11.0356	2.69059	6.87676	11.1737	4.23226	-1.40936
1421998_at	Tor3a	similar to ADIR1 /// torsin family 3, member A	7.0045	8.02648	4.53744	4.88721	4.21269	4.06195	6.87524	7.57487	6.24022	2.73602
1436763_a_at	Klf9	RIKEN cDNA 2310051E17 gene /// Kruppel-like factor 9	2.49283	4.97105	4.15446	3.76112	4.58894	6.38174	6.87341	8.90646	5.30444	1.24728
1435137_s_at	1200015M12Rik /// A130040M12Rik	RIKEN cDNA 1200015M12 gene /// RIKEN cDNA 1200016E24 gene /// RIKEN cDNA A130040M12 gene /// RIKEN cDNA E430024C06 gene	5.82665	7.74842	6.72945	5.02659	9.00919	3.79192	6.86184	10.1036	4.6602	-3.61031
1455296_at	Adcy5	adenylate cyclase 5 /// similar to adenylate cyclase 5	1.6446	3.77998	5.45506	5.81854	5.11428	9.0558	6.85859	5.02212	9.36661	-1.07169
1419184_a_at	Fhl2	four and a half LIM domains 2	3.08034	3.31042	5.28419	4.62285	6.04012	7.37301	6.85087	6.63573	7.07299	-1.12882
1453839_a_at	Pi16	peptidase inhibitor 16	15.4581	12.619	7.70149	7.66888	7.73424	7.73424	6.84404	9.1372	5.12639	-1.09229
1426774_at	Parp12	poly (ADP-ribose) polymerase family, member 12	2.87982	5.31641	3.9646	3.30371	4.75769	5.63733	6.8401	6.25823	7.47607	2.98712
1436870_s_at	Afap1l2	actin filament associated protein 1-like 2	3.13588	4.97526	7.7479	8.29263	7.23896	8.68906	6.83948	5.22394	8.95463	44.5217
1421108_at	Cml2	camello-like 2	-1.44795	-1.00931	1.36875	1.26899	1.47635	3.71778	6.82078	6.17725	7.53135	1.00082
1434366_x_at	C1qb	complement component 1, q subcomponent, beta polypeptide	9.18065	7.04239	4.31233	4.31233	4.31233	3.2675	6.81359	10.5914	4.38327	1.15812
1434510_at	Papss2	3'-phosphoadenosine 5'-phosphosulfate synthase 2	2.86047	2.47015	3.78777	4.25429	3.37241	5.13791	6.79846	9.2587	4.99197	3.97581
1421399_at	Insm1	insulinoma-associated 1	-1.12591	-1.16593	1.00041	-1.5013	1.50252	5.33065	6.79564	6.06554	7.61363	-1.24174
1422978_at	Cybb	cytochrome b-245, beta polypeptide	7.40719	6.93592	3.17399	2.88783	3.4885	2.97689	6.79247	8.47538	5.44373	1.12484
1416286_at	Rgs4	regulator of G-protein signaling 4	1.78446	3.74591	10.2833	9.47028	11.1662	13.7212	6.78945	4.64	9.93463	-1.93808
1448485_at	Ggt1	gamma-glutamyltransferase 1	-1.95523	-1.81322	-1.36245	-2.06507	1.11249	-1.25184	6.78218	64.4692	-1.40157	1.91872
1424010_at	Mfap4	microfibrillar-associated protein 4	8.09327	15.8812	10.4953	11.3613	9.6952	10.2489	6.7818	7.0106	6.56046	-1.09316
1450652_at	Ctsk	cathepsin K	10.9692	7.6499	5.92149	5.12018	6.8482	9.5139	6.77696	7.09042	6.47736	2.16539
1429524_at	Myo1f	myosin IF	8.56245	4.88712	3.14626	3.10374	3.18936	2.30817	6.75634	8.6657	5.26768	2.63686
1443175_at	A830010M09Rik	RIKEN cDNA A830010M09 gene	2.15832	4.36965	6.87411	8.53803	5.53446	7.88505	6.73873	6.41426	7.07961	1.0135
1448154_at	Ndrg2	N-myc downstream regulated gene 2	2.25058	3.15011	6.30099	6.83894	5.80535	8.79973	6.73772	5.75236	7.89188	-1.25161
1425247_a_at	Ighm	immunoglobulin heavy chain complex /// immunoglobulin heavy constant gamma 1 (G1m marker)	-1.17939	-1.34899	1.22761	-1.04481	1.57457	1.04603	6.73128	20.3145	2.23043	-1.02663
1436568_at	Jam2	junction adhesion molecule 2	5.90196	8.85441	9.76614	9.72838	9.80405	9.15043	6.72849	4.59154	9.86	8.95591
1416958_at	Nr1d2	nuclear receptor subfamily 1, group D, member 2	3.21024	3.95749	4.97628	5.2706	4.69839	6.02927	6.72406	6.12717	7.37909	1.50269
1455227_at	Nceh1	arylacetamide deacetylase-like 1	2.2755	1.75006	2.23738	2.15785	2.31983	3.11982	6.7138	9.00062	5.00801	5.3764
1438915_at	6720401G13Rik	RIKEN cDNA 6720401G13 gene	2.71088	1.46333	2.68421	2.68709	2.68134	3.32115	6.7047	6.3654	7.06207	1.74211
1435560_at	Itgal	integrin alpha L	2.61866	3.9452	2.06994	2.21444	1.93486	1.88433	6.69786	11.5763	3.87526	1.14337
1440481_at	Stat1	signal transducer and activator of transcription 1	2.54063	10.7714	2.36764	2.46929	2.27019	2.15853	6.69069	10.4165	4.29756	-1.75431
1459913_at	Tnfsf10	tumor necrosis factor (ligand) superfamily, member 10	1.44109	6.04773	3.36002	3.73215	3.02499	3.34689	6.68651	8.15508	5.4824	1.03701
1425772_at	Col4a4	collagen, type IV, alpha 4	1.03404	1.45104	4.2034	3.34343	5.28456	3.20991	6.67685	10.6327	4.19275	-1.01262
1435876_at	Gm6600		1.17132	-1.16965	1.28704	1.10645	1.4971	4.77638	6.67305	4.22271	10.5453	1.0949
1437318_at	Pak3	p21 (CDKN1A)-activated kinase 3	5.78961	27.7558	16.386	16.3899	16.3822	9.24107	6.66779	6.19345	7.17847	6.46637
1416490_at	Tmed6	similar to transmembrane emp24 protein transport domain containing 6 /// transmembrane emp24 protein transport domain containing 6	1.08476	1.10817	1.52469	1.29266	1.79839	1.11412	6.66429	28.853	1.53928	-1.28358
1422527_at	H2-DMa	histocompatibility 2, class II, locus DMa	3.74301	8.26783	1.88651	1.92883	1.84512	1.28441	6.65702	14.4446	3.068	-1.01917
1456147_at	St8sia6	ST8 alpha-N-acetyl-neuraminide alpha-2,8-sialyltransferase 6	2.79866	4.3993	3.85868	3.77473	3.94448	6.45494	6.63898	12.1193	3.63685	1.32238
1436044_at	Scn7a	sodium channel, voltage-gated, type VII, alpha	4.14893	2.72688	4.52109	4.92366	4.15143	6.23826	6.63085	5.25361	8.36913	-1.56995
1418728_at	Star	steroidogenic acute regulatory protein	2.96311	3.3336	4.24256	3.47272	5.18306	4.62316	6.60991	7.51658	5.81261	1.09229
1425506_at	Mylk	myosin, light polypeptide kinase	2.51116	4.40698	6.9145	6.79799	7.03301	6.0876	6.5796	5.81451	7.44536	4.41561
1460233_at	Guca2b	guanylate cyclase activator 2b (retina)	-1.04357	1.05018	1.2904	1.44051	1.15594	-1.33651	6.57139	25.4749	1.69513	1.0955
1417063_at	C1qb	complement component 1, q subcomponent, beta polypeptide	10.1375	8.62986	3.7561	3.43977	4.10152	2.67731	6.55131	9.5004	4.51767	1.1899
1460042_at	Slc23a3	solute carrier family 23 (nucleobase transporters), member 3	1.11096	1.84802	4.86697	3.07754	7.69685	8.48661	6.52093	4.57151	9.30163	-1.05779
1421195_at	Cckar	cholecystokinin A receptor	1.03317	-1.10911	1.18476	-1.10351	1.54894	-1.20801	6.5109	34.3733	1.23328	1.0349
1450792_at	Tyrobp	TYRO protein tyrosine kinase binding protein	11.3579	7.85416	4.01467	3.7757	4.26876	2.63015	6.50902	7.88016	5.37646	1.24117
1449109_at	Socs2	suppressor of cytokine signaling 2	2.49447	3.90008	5.87355	6.1054	5.65049	6.15582	6.49985	5.80812	7.27395	4.79376
1438201_at	Pdp1	protein phosphatase 2C, magnesium dependent, catalytic subunit	2.48176	3.95581	4.85949	5.23876	4.50768	4.97421	6.4934	6.04508	6.97497	2.3871
1458141_at	---		5.00614	5.40444	6.00571	6.58075	5.48092	8.10417	6.47748	4.53758	9.24671	-1.06765
1452815_at	P2ry10	purinergic receptor P2Y, G-protein coupled 10	2.769	2.6029	2.55572	2.72339	2.39838	1.8109	6.46444	10.0409	4.16187	1.06727
1416776_at	Crym	crystallin, mu	-1.45561	-1.27998	-1.21817	-1.2883	-1.15185	1.04123	6.46335	19.5905	2.1324	3.77141
1455561_at	Cndp1	carnosine dipeptidase 1 (metallopeptidase M20 family)	-1.04626	1.2478	1.57711	1.71314	1.45189	2.77884	6.46056	8.84497	4.71894	1.04365
1439397_at	Fmn1	formin 1	3.96121	3.08809	2.6513	3.19168	2.20242	3.29605	6.45825	8.12405	5.13402	-1.06251
1419378_a_at	Fxyd2	FXYD domain-containing ion transport regulator 2	1.12463	-1.03226	1.09632	-1.17033	1.40662	-1.27568	6.45046	61.2326	-1.47164	1.06973
1450009_at	Ltf	lactotransferrin	-1.84113	-1.76597	3.38512	2.49528	4.5923	1.09463	6.45036	1.52074	27.3599	1.03133
1451644_a_at	H2-Q4 /// H2-Q6 /// LOC68395		2.46532	5.37256	2.18759	1.67692	2.85376	2.23486	6.4431	7.79845	5.3233	1.03903
1449067_at	Slc2a2	solute carrier family 2 (facilitated glucose transporter), member 2	-1.16788	-1.26035	-1.61642	-2.08627	-1.25238	-1.46578	6.44279	71.991	-1.73432	-1.5772
1436649_at	Ikzf3	IKAROS family zinc finger 3	2.00801	2.87485	1.89898	2.00154	1.80167	1.79639	6.44219	9.95435	4.16922	-1.00247
1438773_at	Steap2	six transmembrane epithelial antigen of prostate 2	1.76846	3.29967	3.94311	3.22578	4.81996	2.6717	6.43857	11.8016	3.51267	1.09786
1425225_at	Fcgr4	Fc receptor, IgG, low affinity IV	8.52706	12.085	2.58619	2.57978	2.59262	2.24214	6.42893	8.76567	4.71512	-1.09009
1450883_a_at	Cd36	CD36 antigen	3.49357	3.58232	3.61694	2.97411	4.3987	3.07935	6.4227	11.3732	3.62704	-5.32653
1418916_a_at	Spp2	secreted phosphoprotein 2	-1.29616	-1.23443	1.04466	-1.14027	1.2444	-1.20511	6.39992	61.8097	-1.50907	1.03855
1441891_x_at	Elovl7	ELOVL family member 7, elongation of long chain fatty acids (yeast)	-1.11804	1.12105	1.45223	1.38071	1.52747	2.07906	6.39057	12.7567	3.20141	1.30465
1457296_at	Cilp	cartilage intermediate layer protein, nucleotide pyrophosphohydrolase	8.152	7.15628	6.70442	6.42126	7.00007	6.09172	6.38808	7.59382	5.37378	-1.10384
1437056_x_at	Crispld2	cysteine-rich secretory protein LCCL domain containing 2	4.01864	3.81718	3.90212	4.24152	3.58989	5.04873	6.38161	6.36169	6.4016	3.09186
1440201_at	Slc8a1	solute carrier family 8 (sodium/calcium exchanger), member 1	2.71362	4.99566	5.84713	6.02112	5.67816	7.53481	6.37938	5.21393	7.80534	-1.06092
1425854_x_at	LOC665506	similar to T-cell receptor beta-2 chain C region	1.55132	1.52033	1.58283	1.6479	1.52033	1.14642	6.37666	17.1574	2.36993	1.00127
1455005_s_at	Slc5a2	solute carrier family 5 (sodium/glucose cotransporter), member 2	-1.05995	1.02068	1.17201	1.0312	1.33204	-1.1223	6.36377	47.5693	-1.17462	-1.06669
1448181_at	Klf15	Kruppel-like factor 15	1.13794	1.73619	2.82494	2.89931	2.75247	2.59952	6.35151	8.01696	5.03205	1.43872
1435261_at	Tmtc1	transmembrane and tetratricopeptide repeat containing 1	2.27449	2.77436	4.77416	4.67098	4.87961	6.71109	6.34866	6.43528	6.26321	1.20936
1460336_at	Ppargc1a	peroxisome proliferative activated receptor, gamma, coactivator 1 alpha	5.26106	7.49175	5.87284	5.72628	6.02316	2.73596	6.34865	11.1643	3.61021	4.64592
1425207_at	Slc22a22	cDNA sequence BC026439	-1.13981	-1.01012	1.09765	1	1.20485	-1.15946	6.34555	50.779	-1.26109	1.12378
1435990_at	Adamts2	a disintegrin-like and metallopeptidase (reprolysin type) with thrombospondin type 1 motif, 2	5.39222	7.16304	7.76771	8.63927	6.98408	7.23605	6.32916	6.50118	6.16169	2.13792
1427682_a_at	Egr2	early growth response 2	6.16985	4.76328	4.32501	4.87016	3.84087	148.183	6.31792	5.08606	7.84815	4.62518
1443867_at	Ankrd12	ankyrin repeat domain 12 /// ankyrin repeat domain 12-like	2.5244	5.42649	6.57949	5.32549	8.12878	3.86038	6.31442	9.44171	4.22296	-2.08212
1421358_at	H2-M3	histocompatibility 2, M region locus 3	3.44885	6.2509	3.03007	2.82423	3.25092	2.89451	6.30941	7.14284	5.57322	1.21021
1425084_at	Gimap7	GTPase, IMAP family member 7	1.81175	1.97002	1.42976	1.23402	1.65656	1.32911	6.30174	14.2021	2.7962	1.08199
1417178_at	Gipc2	GIPC PDZ domain containing family, member 2	1.35628	1.39348	1.29827	1.20956	1.39348	1.46114	6.29478	16.6659	2.37756	-1.00727
1436163_at	Kcnj16	potassium inwardly-rectifying channel, subfamily J, member 16	-1.31501	-1.35344	-1.03237	-1.19495	1.12119	-1.23906	6.2931	47.3235	-1.19495	-1.10618
[truncated: 5,949 more rows]

## Sheet: S1C GO (down)
S1C. A list of GO terms of the downregulated genes in the ovarian grafts on days 10 and 20 post-transplantation (1086 and 241 probes of 10d and 20d, respectively; |fold| > 2, q < 0.3)
[truncated: 48 more rows]

[truncated: 2 more sheets: S1D GO (up), S1E (GO content)]
