# Supplementary material for: Molecular and genetic characterization of partial masculinization in embryonic ovaries grafted into male nude mice
Source: PLoS One. 2019 Mar 6;14(3):e0212367. doi: 10.1371/journal.pone.0212367 (PMC6402656; doi:10.1371/journal.pone.0212367)
Supplement: S2 Table — S2A and S2B Table show the expression fold changes of 695 down/643 upregulated pre-granulosa/Sertoli cell-specific genes in the ovarian grafts at each stage. S2C and S2D Table show the expression fold changes of 1,561 pre-granulosa/1,849 Sertoli cell-specific gene expression in the ovarian grafts. (XLSX) [file pone.0212367.s008.xlsx]

## Sheet: S2A (down)
S2A. The 695 downregulated in the ovarian grafts which share with the 1,561 pre-granulosa cell-specific genes (duplicated raw data on days 10 and 20 post-transplantation)
Probesets	Gene Symbol	Definition	4d	7d	10d ave	(#1	#2)	15d	20d ave	(#1	#2)	12.5 dpc XY > XX
1416645_a_at	Afp	alpha fetoprotein	-39.2468	-45.7757	-42.0195	-37.8384	-46.6627	-39.2468	-44.7474	-46.6335	-42.9376	-2.92018
1425233_at	2210407C18Rik	RIKEN cDNA 2210407C18 gene	-8.79298	-17.3674	-21.1802	-20.6146	-21.7615	-18.1893	-23.6115	-21.6569	-25.7426	-22.3005
1417504_at	Calb1	calbindin 1	-4.62644	-14.7709	-20.0794	-21.9239	-18.3901	-14.5259	-2.27517	1.67139	-8.65182	-23.6858
1454623_at	Cpa2	carboxypeptidase A2, pancreatic	-1.55349	-5.97718	-15.4423	-15.3879	-15.4969	-28.9824	-48.8025	-42.8226	-55.6174	-4.9148
1426650_at	Myh8	myosin, heavy polypeptide 8, skeletal muscle, perinatal	-7.3261	-13.1083	-13.8701	-12.7976	-15.0326	-14.4786	-13.206	-14.0263	-12.4338	-5.30417
1454159_a_at	Igfbp2	insulin-like growth factor binding protein 2	-6.83165	-10.8524	-13.3571	-13.6038	-13.1148	-10.4537	-19.6468	-27.1929	-14.1948	-5.4075
1439361_at	Gm20265		-1.55233	-4.09603	-13.1974	-12.9427	-13.4571	-31.8597	-30.5077	-35.8956	-25.9286	-11.2856
1460084_at	---		-5.48684	-8.65955	-11.6859	-9.27198	-14.7282	-21.1459	-21.1925	-17.6791	-25.404	-40.2454
1417837_at	Phlda2	pleckstrin homology-like domain, family A, member 2	-10.6393	-12.8039	-11.6105	-14.2493	-9.46043	-9.95912	-6.04543	-4.35031	-8.40106	-2.58729
1420433_at	Taf7l	TAF7-like RNA polymerase II, TATA box binding protein (TBP)-associated factor	-3.04953	-5.32122	-11.5712	-10.0408	-13.3347	-14.3068	-14.4309	-13.9759	-14.9007	-23.0805
1437418_at	Gm3515	predicted gene, 100041799	-3.52521	-5.89502	-11.4498	-9.92927	-13.2032	-19.6183	-20.0498	-23.5875	-17.0426	-7.2864
1442379_at	Fam196b	predicted gene, EG574403	-1.9165	-3.20331	-11.3636	-8.28572	-15.5847	-21.3894	-33.2821	-46.8433	-23.6469	-30.5681
1454734_at	Lef1	lymphoid enhancer binding factor 1	-3.82981	-7.0391	-11.2683	-10.3683	-12.2465	-12.8343	-9.94575	-11.4639	-8.62862	-5.60354
1429074_at	1700026D08Rik	RIKEN cDNA 1700026D08 gene	-5.14983	-10.0429	-11.23	-11.402	-11.0605	-12.2152	-14.3699	-23.082	-8.94606	-2.2061
1446308_at	1700106J16Rik	RIKEN cDNA 1700106J16 gene	-2.08186	-9.10037	-10.8134	-10.3951	-11.2485	-14.4286	-13.5375	-13.1799	-13.9049	-42.6457
1419147_at	Rec8	REC8 homolog (yeast)	-2.50358	-4.21882	-10.7849	-10.6164	-10.9562	-11.0656	-13.3255	-12.0683	-14.7136	-2.6642
1419324_at	Lhx9	LIM homeobox protein 9	-7.55099	-8.80347	-10.4475	-13.0026	-8.39459	-11.9131	-14.2455	-23.2951	-8.71145	-18.1512
1428062_at	Cpa1	carboxypeptidase A1	-6.71304	-19.6937	-10.3498	-18.9317	-5.65814	-3.50401	-2.03637	-2.42705	-1.70857	-3.36221
1433707_at	Gabra4	gamma-aminobutyric acid (GABA-A) receptor, subunit alpha 4	-3.24355	-5.19856	-10.1095	-8.8076	-11.6038	-15.0937	-13.0056	-14.9804	-11.2911	-25.6797
1456035_at	Nxf3	nuclear RNA export factor 3	-3.58865	-8.43123	-10.1084	-10.5846	-9.65368	-9.11987	-14.8641	-15.044	-14.6863	-3.24791
1449865_at	Sema3a	hypothetical protein LOC100044161 /// sema domain, immunoglobulin domain (Ig), short basic domain, secreted, (semaphorin) 3A	-3.64279	-6.98916	-10.0801	-10.7313	-9.46835	-13.1576	-18.3006	-21.5722	-15.5251	-4.11064
1429814_at	Pank1	pantothenate kinase 1	-2.15511	-6.08594	-9.94656	-7.43919	-13.299	-13.0482	-11.1184	-12.0216	-10.283	-17.3735
1430520_at	Cpne8	copine VIII	-5.69889	-7.34131	-9.34368	-9.48482	-9.20464	-9.68972	-10.9372	-14.3545	-8.33349	-4.89757
1432031_at	4930563E18Rik	RIKEN cDNA 4930563E18 gene	-8.05307	-8.62899	-9.30953	-8.05307	-10.762	-8.44691	-9.9878	-8.70418	-11.4607	-41.0743
1422914_at	Sp5	trans-acting transcription factor 5	-3.2232	-5.00848	-9.17319	-9.62413	-8.74338	-10.5965	-10.5985	-10.6677	-10.5298	-2.84224
1435095_at	C030009O12Rik	RIKEN cDNA C030009O12 gene	-2.71449	-4.19156	-9.02946	-8.52012	-9.56925	-12.0321	-9.49117	-12.5039	-7.20434	-15.0463
1423529_at	G6pc2	glucose-6-phosphatase, catalytic, 2	-9.24873	-9.08265	-8.95246	-9.45114	-8.4801	-7.07896	-8.97252	-10.0049	-8.04671	-3.36171
1435314_at	Tph2	tryptophan hydroxylase 2	-5.74617	-7.11698	-8.45956	-8.94622	-7.99936	-6.09151	-8.08148	-10.8904	-5.99707	-46.6299
1460627_at	Thsd7b	thrombospondin, type I, domain containing 7B	-2.98069	-6.74455	-8.40973	-6.95197	-10.1732	-12.0398	-14.6616	-16.789	-12.8039	-6.40823
1420416_at	Sema3a	hypothetical protein LOC100044161 /// sema domain, immunoglobulin domain (Ig), short basic domain, secreted, (semaphorin) 3A	-2.88626	-5.06262	-8.27036	-8.10455	-8.43956	-11.7224	-18.567	-28.1256	-12.2569	-8.5883
1429905_at	Lhx9	LIM homeobox protein 9	-6.95454	-8.8172	-8.05736	-9.29324	-6.98584	-9.51965	-12.7804	-21.4118	-7.62845	-9.56469
1436398_at	---		-3.54247	-4.19534	-7.79437	-8.1246	-7.47756	-8.59662	-9.13789	-9.96436	-8.37997	-9.92606
1435182_at	Ccdc61	coiled-coil domain containing 61	-3.06282	-5.02845	-7.09332	-6.79773	-7.40175	-7.47906	-9.58387	-12.4378	-7.38478	-8.30362
1422836_at	Mbnl3	muscleblind-like 3 (Drosophila)	-1.91962	-3.93861	-6.93351	-6.46137	-7.44014	-8.12973	-15.2289	-23.7467	-9.76636	-13.9019
1431441_at	1700106J16Rik	RIKEN cDNA 1700106J16 gene	-2.37702	-6.15055	-6.93174	-7.0858	-6.78103	-7.68967	-8.60478	-8.40777	-8.80641	-9.85477
1435578_s_at	Dab1	disabled homolog 1 (Drosophila)	-2.20789	-4.50316	-6.92282	-5.73321	-8.35926	-8.15963	-9.70956	-10.1446	-9.29317	-19.6468
1449210_at	Igf2bp1	insulin-like growth factor 2 mRNA binding protein 1	-3.42565	-6.21869	-6.83709	-5.72736	-8.16183	-9.24525	-9.30961	-8.99998	-9.62989	-2.70859
1456967_at	Trim66	tripartite motif-containing 66	-1.00275	-2.0308	-6.83567	-5.2067	-8.97428	-9.03495	-7.95017	-9.5099	-6.64626	-5.65402
1419719_at	Gabrb1	gamma-aminobutyric acid (GABA-A) receptor, subunit beta 1	-1.69373	-3.29559	-6.66485	-6.0214	-7.37706	-9.25678	-10.5368	-16.5677	-6.70119	-16.7232
1433431_at	Pnlip	pancreatic lipase	-2.41068	-4.95751	-6.65425	-7.17278	-6.1732	-8.4964	-8.97132	-9.22085	-8.72855	-7.17507
1429274_at	Lypd6b	LY6/PLAUR domain containing 6B	-3.31166	-3.85941	-6.47482	-7.38209	-5.67906	-6.17158	-5.70596	-7.95709	-4.0917	-3.31355
1450624_at	Bhmt	betaine-homocysteine methyltransferase	-4.81046	-4.64969	-6.4178	-5.22786	-7.87859	-8.09731	-5.74511	-5.84258	-5.64927	-2.27539
1448688_at	Podxl	podocalyxin-like	-3.04685	-4.96615	-6.41712	-6.47222	-6.36248	-7.48641	-8.4286	-9.30684	-7.63324	-8.09615
1424624_at	2900011O08Rik	RIKEN cDNA 2900011O08 gene	-3.05794	-4.32296	-6.38724	-5.94856	-6.85827	-7.30664	-8.58154	-9.28852	-7.92837	-5.09725
1417649_at	Cdkn1c	cyclin-dependent kinase inhibitor 1C (P57)	-2.63593	-3.74495	-6.25498	-6.88318	-5.68412	-10.0558	-14.896	-15.8351	-14.0126	-4.55238
1419606_a_at	Tnnt1	troponin T1, skeletal, slow	-3.05294	-6.01695	-6.21336	-6.72847	-5.73769	-6.81016	-6.16122	-6.616	-5.73769	-5.59913
1430521_s_at	Cpne8	copine VIII	-5.46421	-4.5719	-6.12735	-6.87098	-5.46421	-13.1818	-8.15667	-8.34341	-7.9741	-2.06533
1453084_s_at	Col22a1	collagen, type XXII, alpha 1	-1.41113	-4.72263	-6.11265	-5.92066	-6.31086	-5.89728	-8.30992	-9.44438	-7.31173	-4.62967
1435577_at	Dab1	disabled homolog 1 (Drosophila)	-3.03927	-4.6354	-6.04993	-5.54074	-6.60592	-5.4052	-6.6527	-7.67871	-5.76379	-16.138
1428923_at	Ppp1r3g	protein phosphatase 1, regulatory (inhibitor) subunit 3G	-1.26751	-3.47245	-5.99788	-5.88845	-6.10933	-6.23923	-7.82908	-10.091	-6.0742	-3.81172
1458375_at	Klhl32	kelch-like 32 (Drosophila)	-5.22863	-5.51635	-5.93824	-6.74416	-5.22863	-5.3159	-5.84614	-6.53658	-5.22863	-2.99373
1419722_at	Klk8	kallikrein related-peptidase 8	-3.99348	-5.21202	-5.9189	-7.05394	-4.9665	-5.09826	-7.67572	-7.19133	-8.19274	-3.67522
1443913_at	---		-4.10122	-5.30158	-5.87409	-5.73874	-6.01264	-8.05776	-8.71959	-7.58408	-10.0251	-22.1007
1436361_at	Vgll2	vestigial like 2 homolog (Drosophila)	-5.61963	-5.81108	-5.85005	-5.3899	-6.34949	-5.57918	-6.26018	-6.34949	-6.17213	-18.3854
1421100_a_at	Dab1	disabled homolog 1 (Drosophila)	-4.00076	-5.6328	-5.74703	-6.99122	-4.72426	-5.35348	-5.40357	-5.34821	-5.45951	-6.13831
1448152_at	Igf2	insulin-like growth factor 2	-1.57855	-2.03442	-5.72532	-5.18193	-6.32569	-6.44015	-13.5696	-14.5087	-12.6913	-4.48743
1449064_at	Tdh	L-threonine dehydrogenase	-3.46745	-5.00696	-5.52616	-6.10172	-5.00488	-4.89871	-6.17145	-7.69424	-4.95005	-5.06565
1427308_at	Dab1	disabled homolog 1 (Drosophila)	-3.09051	-5.07532	-5.48708	-5.01826	-5.99971	-4.89478	-5.80162	-5.33951	-6.30372	-8.43357
1455851_at	Bmp5	bone morphogenetic protein 5	-3.16798	-4.22043	-5.40701	-4.66193	-6.27117	-3.61639	-3.07637	-3.49279	-2.70959	-9.30028
1455645_at	Mybpc1	RIKEN cDNA 8030451F13 gene	-5.23696	-6.07379	-5.4051	-5.80037	-5.03677	-5.03677	-6.17565	-5.88635	-6.47916	-3.59813
1441313_x_at	Lhx9	LIM homeobox protein 9	-5.99714	-6.87583	-5.37969	-5.77661	-5.01004	-5.82676	-6.99588	-11.8592	-4.12696	-20.643
1417553_at	Plac1	placental specific protein 1	-4.32377	-5.53643	-5.30092	-5.26518	-5.3369	-6.5909	-9.477	-11.0073	-8.15944	-2.3371
1455991_at	Ccbl2	cysteine conjugate-beta lyase 2	-2.53337	-3.71091	-5.26865	-4.96989	-5.58537	-5.24158	-4.62143	-5.60689	-3.80917	-7.58162
1423635_at	Bmp2	bone morphogenetic protein 2	-3.46869	-6.25577	-5.22823	-5.51527	-4.95614	-3.43247	-5.93713	-8.0694	-4.3683	-8.75821
1440452_at	Drp2	dystrophin related protein 2	-1.53002	-2.80174	-5.1422	-4.64041	-5.69824	-7.14197	-8.54662	-7.63233	-9.57044	-24.4255
1449184_at	Pglyrp1	peptidoglycan recognition protein 1	-1.59261	-2.48413	-5.10449	-5.28843	-4.92695	-5.43121	-5.98742	-7.99521	-4.48383	-3.57869
1436853_a_at	Snca	synuclein, alpha	-2.43446	-3.28839	-5.06059	-3.71724	-6.8894	-5.14763	-8.63617	-11.3375	-6.57846	-21.6158
1447350_at	---		-2.26965	-4.73562	-4.93055	-4.83906	-5.02377	-4.86592	-4.88577	-5.6376	-4.23421	-3.25831
1431146_a_at	Cpne8	copine VIII	-2.6228	-3.26039	-4.89622	-4.80573	-4.98841	-6.69362	-5.31553	-5.90513	-4.78479	-3.27868
1437085_at	D630039A03Rik	RIKEN cDNA D630039A03 gene	-2.97458	-3.11275	-4.89068	-5.00961	-4.77458	-5.07881	-5.41391	-6.36885	-4.60216	-7.98892
1442101_at	Elfn1	leucine rich repeat and fibronectin type III, extracellular 1	-1.13395	-2.29456	-4.7566	-4.08401	-5.53996	-8.41088	-9.01398	-10.1655	-7.9929	-5.98078
1435162_at	Prkg2	protein kinase, cGMP-dependent, type II	-2.17112	-2.54704	-4.75002	-5.71131	-3.95052	-5.44902	-4.59998	-7.48201	-2.8281	-7.32508
1457698_at	AI314831	expressed sequence AI314831	-2.74773	-3.04119	-4.72497	-4.00123	-5.57962	-6.01334	-8.49407	-15.0084	-4.80726	-6.36066
1440103_at	---		-1.54614	-2.51006	-4.70488	-4.16512	-5.31458	-5.742	-9.86507	-13.4485	-7.23647	-12.7414
1417760_at	Nr0b1	nuclear receptor subfamily 0, group B, member 1	-1.86436	-2.64765	-4.64975	-3.68603	-5.86544	-4.93959	-6.50556	-10.9282	-3.87276	-2.95653
1452651_a_at	Myl1	myosin, light polypeptide 1	-4.01516	-4.11013	-4.62668	-4.51331	-4.74291	-3.93108	-3.81013	-3.57268	-4.06336	-2.47929
1435403_at	1700007L15Rik	RIKEN cDNA 1700007L15 gene	-2.83873	-3.36753	-4.61046	-5.26437	-4.03777	-4.01484	-2.99901	-2.82053	-3.18878	-3.3406
1434013_at	Ablim3	actin binding LIM protein family, member 3	-2.14139	-4.75268	-4.58119	-4.50052	-4.66331	-3.79157	-4.25802	-4.06103	-4.46455	-2.57205
1435913_at	B4galnt4	beta-1,4-N-acetyl-galactosaminyl transferase 4	-3.80719	-4.17957	-4.52705	-4.26513	-4.80505	-5.02447	-5.48196	-5.79815	-5.18301	-2.13509
1424638_at	Cdkn1a	cyclin-dependent kinase inhibitor 1A (P21)	-2.05834	-3.1694	-4.50218	-3.88656	-5.21531	-3.04827	-5.14604	-4.27088	-6.20053	-5.72364
1448194_a_at	H19	H19 fetal liver mRNA	-1.24496	-1.51513	-4.50004	-4.29131	-4.71892	-6.51895	-18.0009	-23.3162	-13.8973	-3.05651
1436789_at	Ccnjl	cyclin J-like	-1.86942	-2.39194	-4.49735	-3.65073	-5.54031	-3.90621	-7.78103	-14.3855	-4.20871	-2.63388
1436739_at	Agtr1a	angiotensin II receptor, type 1a	-3.11863	-3.77983	-4.47878	-3.77983	-5.30699	-5.05889	-3.58822	-2.30524	-5.58522	-6.62616
1432261_at	Ces1h	RIKEN cDNA 2310039D24 gene	-2.10337	-3.39997	-4.45868	-4.10593	-4.84174	-5.16856	-4.41401	-3.60933	-5.39808	-3.78547
1423889_at	Gm5617	predicted gene, EG434402	-1.77166	-2.74792	-4.43715	-4.30201	-4.57654	-5.68778	-4.75699	-4.7469	-4.76711	-3.1674
1451461_a_at	Aldoc	aldolase C, fructose-bisphosphate	-1.80537	-2.59973	-4.38749	-4.06998	-4.72976	-3.7431	-4.09218	-4.75137	-3.52444	-2.43827
1420603_s_at	Raet1a /// Raet1b /// Raet1c /// Raet1d /// Raet1e		-2.16348	-3.65094	-4.32671	-4.35728	-4.29636	-4.23704	-4.99822	-6.00815	-4.15806	-3.16979
1421405_at	Zim1	zinc finger, imprinted 1	-1.44545	-2.21326	-4.31223	-3.76626	-4.93735	-6.19293	-8.69645	-9.82116	-7.70054	-12.8984
1421498_a_at	2010204K13Rik	RIKEN cDNA 2010204K13 gene	-1.86355	-2.67212	-4.31121	-3.61917	-5.13556	-5.29738	-6.46552	-8.17632	-5.11269	-3.50627
1447279_at	E130308A19Rik		-2.2556	-2.83961	-4.29764	-4.32984	-4.26569	-3.72348	-3.64228	-4.34991	-3.04977	-2.57659
1438745_at	Gm10638	predicted gene, ENSMUSG00000074178	-1.88739	-2.90873	-4.29355	-3.9078	-4.71738	-4.6046	-7.18319	-9.3776	-5.50228	-5.35001
1433977_at	Hs3st3b1	heparan sulfate (glucosamine) 3-O-sulfotransferase 3B1	-3.26993	-4.30996	-4.27592	-4.28506	-4.26681	-4.53304	-8.96042	-10.4578	-7.6774	-5.04466
1452889_at	Lhpp	RIKEN cDNA 2310007H09 gene	-2.35755	-2.89668	-4.26618	-4.11896	-4.41867	-3.27572	-4.3082	-5.27808	-3.51654	-5.80668
1447544_at	---		-2.66164	-3.78451	-4.21875	-4.19741	-4.2402	-4.36257	-5.74876	-6.22071	-5.31262	-3.92169
1448783_at	Slc7a9	solute carrier family 7 (cationic amino acid transporter, y+ system), member 9	-3.3168	-5.38101	-4.19006	-4.82538	-3.63838	-5.9625	1.78004	13.7696	-4.3457	-8.01513
1448745_s_at	Lor	loricrin	-3.53738	-5.28638	-4.18068	-3.53377	-4.94603	-2.11242	-5.45037	-6.633	-4.4786	-4.35065
1416077_at	Adm	adrenomedullin	-4.60045	-5.86877	-4.17943	-3.99443	-4.37299	-3.82336	-3.3692	-3.38147	-3.35698	-13.0521
1423294_at	Mest	mesoderm specific transcript	-2.12552	-3.02587	-4.17691	-4.25979	-4.09563	-6.09965	-10.5541	-11.1759	-9.96687	-2.45727
1451260_at	Aldh1b1	aldehyde dehydrogenase 1 family, member B1	-1.3032	-2.45368	-4.16038	-3.31718	-5.21792	-8.38427	-13.8618	-21.2016	-9.06292	-4.15541
1419332_at	Egfl6	EGF-like-domain, multiple 6	-2.38575	-2.91076	-4.12529	-3.93775	-4.32177	-5.44376	-6.60502	-10.6863	-4.08243	-9.00196
1420521_at	Papln	papilin, proteoglycan-like sulfated glycoprotein	-2.85279	-3.75331	-4.11941	-3.53502	-4.80041	-3.69968	-4.38661	-3.29774	-5.83501	-3.22498
1440436_at	Gm5083	predicted gene, 328235	-3.00769	-3.38381	-4.09612	-4.01377	-4.18017	-3.12052	-2.84123	-2.62219	-3.07856	-6.10754
1433988_s_at	C230098O21Rik	RIKEN cDNA C230098O21 gene	-1.61401	-1.98297	-4.08504	-3.66115	-4.55801	-5.86211	-8.61501	-13.7728	-5.38878	-19.6423
1456161_at	0610040B10Rik	RIKEN cDNA 0610040B10 gene	-1.90048	-2.51029	-4.03023	-3.35471	-4.84177	-4.13861	-3.98949	-5.85012	-2.72064	-3.0316
1455858_x_at	Pomc	pro-opiomelanocortin-alpha	-2.14961	-4.03286	-4.01754	-3.48693	-4.62891	-6.28648	-4.84936	-6.92815	-3.39431	-5.25432
1450582_at	Gm10499	histocompatibility 2, Q region locus 5	-1.08298	-1.85694	-4.01096	-4.17821	-3.85041	-4.21936	-3.61047	-3.86129	-3.37594	-4.18464
1435200_at	Ncrna00086	non-protein coding RNA 86	-2.391	-3.58768	-3.96781	-4.09476	-3.84479	-4.68577	-4.78217	-5.8213	-3.92853	-2.46507
1445542_at	---		-2.32454	-3.59838	-3.94926	-3.76961	-4.13748	-3.4786	-3.40528	-3.17177	-3.65597	-5.6189
1428502_at	Actr6	ARP6 actin-related protein 6 homolog (yeast)	-2.22044	-3.24972	-3.94471	-3.68015	-4.22829	-4.36362	-4.76758	-5.87621	-3.8681	-4.81842
1438378_at	1700013G23Rik	RIKEN cDNA 1700013G23 gene	-2.05214	-4.39111	-3.91005	-3.81376	-4.00878	-3.58586	-3.77791	-4.77477	-2.98917	-4.16001
1448889_at	Slc38a4	solute carrier family 38, member 4	-2.08584	-3.54241	-3.88972	-4.62194	-3.2735	-4.72845	-9.69261	-12.7508	-7.36793	-2.89492
1454969_at	Lypd6	LY6/PLAUR domain containing 6	-2.9067	-3.67562	-3.88664	-3.74892	-4.02942	-3.59993	-6.33649	-11.5569	-3.4742	-9.02309
1449641_at	Adk	adenosine kinase	-2.771	-4.06871	-3.88631	-3.60703	-4.18722	-3.60703	-4.52658	-6.52776	-3.13889	-16.495
1420561_at	Trpc7	transient receptor potential cation channel, subfamily C, member 7	-2.48646	-3.05963	-3.82994	-3.27695	-4.47625	-3.44189	-3.99792	-3.27695	-4.8775	-3.69535
1448601_s_at	Msx1	homeobox, msh-like 1	-2.60762	-2.96935	-3.81787	-3.11031	-4.6864	-6.12623	-9.00779	-12.1899	-6.65636	-10.181
1435275_at	Cox6b2	cytochrome c oxidase subunit VIb polypeptide 2	-3.16276	-3.09941	-3.81743	-4.23533	-3.44076	-3.59854	-5.22055	-7.78214	-3.50214	-3.77252
1420430_a_at	Ccdc159	RIKEN cDNA 2510048L02 gene	-2.43851	-3.77991	-3.8154	-3.98911	-3.64926	-3.73685	-5.08428	-5.95722	-4.33925	-4.29264
1447839_x_at	Adm	adrenomedullin	-4.01215	-5.7518	-3.7428	-3.47312	-4.03341	-3.00328	-2.86775	-2.41746	-3.40192	-18.5985
1440000_at	E330013P04Rik	RIKEN cDNA E330013P04 gene	-1.87082	-2.89989	-3.73864	-4.08502	-3.42163	-6.54593	-7.41488	-10.4733	-5.24959	-24.6883
1456435_at	Morn1	MORN repeat containing 1	-2.9745	-2.9745	-3.69422	-2.9745	-4.5881	-3.41535	-3.15692	-3.33134	-2.99164	-3.98445
1416617_at	Acss1	acyl-CoA synthetase short-chain family member 1	-2.12727	-3.25922	-3.69261	-3.43549	-3.96897	-4.37819	-1.30245	1.50559	-2.55405	-5.47528
1418517_at	Irx3	Iroquois related homeobox 3 (Drosophila)	-1.55676	-1.78847	-3.67946	-3.62535	-3.73437	-5.2911	-6.34703	-8.41577	-4.78682	-21.2046
1415956_a_at	Cdk16	PCTAIRE-motif protein kinase 1	-1.97299	-2.48115	-3.67412	-4.16358	-3.24219	-4.28184	-5.30037	-6.67681	-4.2077	-2.21848
1440534_at	6330403A02Rik	predicted gene, ENSMUSG00000056615	-2.27474	-2.80788	-3.6431	-3.61475	-3.67168	-3.40482	-5.67118	-7.46727	-4.30709	-13.7048
1415927_at	Actc1	actin, alpha, cardiac muscle 1 /// similar to alpha-actin (AA 27-375)	-8.73077	-8.02358	-3.61604	-4.66125	-2.80521	-6.90825	-6.98182	-4.85388	-10.0426	-5.48018
1458548_at	---		-2.802	-3.33987	-3.60264	-3.33987	-3.8861	-3.33987	-4.34568	-4.93533	-3.82648	-5.49025
1434170_at	Dcaf12l1	WD repeat domain 40B	-1.82479	-2.92909	-3.5925	-3.4404	-3.75132	-4.09704	-5.22253	-7.839	-3.47938	-7.76412
1454869_at	Dcaf12l1	WD repeat domain 40B	-2.49903	-3.10024	-3.53673	-3.47463	-3.59993	-4.48181	-5.69452	-7.67554	-4.22479	-20.7284
1428724_at	Pcf11	cleavage and polyadenylation factor subunit homolog (S. cerevisiae)	-2.14452	-3.02596	-3.47517	-3.05402	-3.95441	-3.85798	-4.13993	-4.69612	-3.64961	-5.53875
1418493_a_at	Snca	synuclein, alpha	-2.2627	-2.49898	-3.4516	-2.91655	-4.08481	-3.27644	-6.44561	-8.52889	-4.8712	-4.99939
1422852_at	Cib2	calcium and integrin binding family member 2	-1.6171	-2.24639	-3.43416	-3.22191	-3.66038	-4.99196	-6.17633	-8.54151	-4.46608	-9.31793
1434458_at	Fst	follistatin	-1.16528	-2.09352	-3.41254	-3.1455	-3.70226	-3.57073	-4.93163	-4.9197	-4.9436	-91.3371
1431163_at	2700046G09Rik	RIKEN cDNA 2700046G09 gene	-1.47519	-2.5686	-3.40947	-3.0421	-3.82119	-3.44986	-3.96565	-4.60842	-3.41254	-2.82775
1436405_at	Dock4	dedicator of cytokinesis 4	-2.8034	-3.71323	-3.40708	-3.00986	-3.85672	-3.00986	-3.51308	-4.31235	-2.86195	-15.6753
1435155_at	Cgn	cingulin	-1.46828	-2.38783	-3.37165	-3.24446	-3.50382	-3.89474	-5.10283	-7.32381	-3.55537	-2.16261
1440495_at	Rmst	rhabdomyosarcoma 2 associated transcript (non-coding RNA)	-1.67645	-2.62053	-3.36031	-3.4982	-3.22786	-3.50802	-3.93088	-3.39915	-4.54579	-2.66332
1436319_at	Sulf1	sulfatase 1	-1.20305	-1.89496	-3.35098	-3.05041	-3.68115	-4.65173	-6.96119	-9.62095	-5.03673	-19.6165
1435622_at	Hs3st3a1	heparan sulfate (glucosamine) 3-O-sulfotransferase 3A1	-1.92049	-2.71543	-3.34689	-3.47905	-3.21975	-3.79086	-4.95974	-4.78498	-5.14089	-7.00411
1456559_at	Emx2os	EMX2OS mRNA, complete sequence	-1.45784	-2.13231	-3.30689	-2.8953	-3.77701	-4.6581	-5.4202	-7.60949	-3.86079	-3.64846
1436365_at	Zbtb7c	zinc finger and BTB domain containing 7C	-1.18872	-1.59018	-3.28588	-2.5314	-4.26522	-3.57669	-3.89641	-6.70123	-2.26556	-3.96108
1451207_at	Micu1	calcium binding atopy-related autoantigen 1	-1.83036	-2.37116	-3.27842	-3.37509	-3.18451	-3.6795	-4.20548	-4.65532	-3.79911	-2.46312
1436657_at	Gm11744	predicted gene, OTTMUSG00000003947	-1.30068	-1.96735	-3.25015	-2.88353	-3.66338	-3.70546	-4.88598	-7.48395	-3.18987	-2.21645
1439506_at	Gm98	gene model 98, (NCBI)	-1.59029	-1.76596	-3.24939	-3.28411	-3.21503	-3.72079	-3.86668	-4.4918	-3.32856	-2.49665
1421312_a_at	Kifc2	kinesin family member C2	-1.25143	-1.8366	-3.24239	-2.96801	-3.54213	-3.50911	-3.37414	-3.60291	-3.1599	-3.60771
1434678_at	Mbnl3	muscleblind-like 3 (Drosophila)	-1.37072	-2.0304	-3.21073	-3.02692	-3.4057	-4.61533	-7.98916	-11.795	-5.41132	-12.2753
1420667_at	Doc2b	double C2, beta	-1.43053	-1.78837	-3.20427	-2.65072	-3.87342	-3.08499	-5.96767	-9.8171	-3.62766	-3.73702
1434194_at	Mtap2	microtubule-associated protein 2	-3.04087	-4.47886	-3.20381	-3.20381	-3.20381	-3.22093	-5.15577	-7.94727	-3.3448	-3.35345
1452492_a_at	Slc37a2	solute carrier family 37 (glycerol-3-phosphate transporter), member 2	1.05398	-1.97154	-3.20013	-3.17365	-3.22683	-4.28755	-3.71713	-4.36522	-3.16526	-8.43197
1416346_at	Timm8a1	predicted gene, ENSMUSG00000045455 /// translocase of inner mitochondrial membrane 8 homolog a1 (yeast)	-2.25553	-3.03434	-3.18764	-3.53453	-2.87479	-2.64818	-3.78005	-4.05824	-3.52094	-6.69677
1422889_at	Pcdh18	protocadherin 18	-2.37244	-2.60051	-3.18291	-2.85433	-3.54932	-3.71183	-5.67584	-7.85381	-4.10186	-3.55567
1447351_x_at	---		-2.0565	-3.13771	-3.14879	-2.65837	-3.72969	-2.77967	-3.07735	-3.48662	-2.71613	-2.77607
1454926_at	Sphkap	SPHK1 interactor, AKAP domain containing	1.36642	-1.90078	-3.14726	-2.52536	-3.92229	-2.95221	-4.26052	-4.16256	-4.36078	-73.3477
1452273_at	Fam83h	family with sequence similarity 83, member H	-1.85082	-1.87017	-3.13983	-3.24144	-3.04142	-2.78758	-2.44203	-2.16411	-2.75564	-2.07252
1433509_s_at	Reep1	receptor accessory protein 1	-1.17699	-1.51789	-3.12858	-2.67726	-3.65598	-4.95989	-7.98403	-11.4701	-5.55748	-2.22265
1428669_at	Bmyc	brain expressed myelocytomatosis oncogene	-1.34033	-1.26353	-3.12663	-2.8343	-3.44911	-4.21451	-5.54806	-7.24138	-4.25071	-2.23096
1416871_at	Adam8	a disintegrin and metallopeptidase domain 8	-1.10205	-1.80683	-3.1025	-2.91479	-3.3023	-3.98038	-3.22301	-3.45195	-3.00926	-8.68427
1453375_at	4930422N03Rik	RIKEN cDNA 4930422N03 gene	-2.80791	-3.45968	-3.09327	-3.41689	-2.8003	-2.64636	-3.72643	-5.38447	-2.57895	-2.01051
1421330_at	Ptpn4	protein tyrosine phosphatase, non-receptor type 4	-1.98873	-2.67324	-3.07766	-2.67324	-3.54328	-2.8378	-3.008	-3.18978	-2.83658	-4.51196
1416242_at	Klhl13	kelch-like 13 (Drosophila)	-3.05558	-3.3381	-3.07012	-2.97913	-3.16388	-3.17078	-4.02777	-4.384	-3.70049	-3.40137
1422308_a_at	Lgals7	lectin, galactose binding, soluble 7	-1.18261	-1.68458	-3.05892	-2.66761	-3.50763	-4.12931	-8.49456	-13.5979	-5.30652	-2.92369
1444486_at	Klhl5	kelch-like 5 (Drosophila)	-2.76235	-2.9333	-3.04254	-2.9333	-3.15586	-3.98761	-3.52744	-3.28799	-3.78432	-3.51714
1460483_at	2610034E01Rik	RIKEN cDNA 2610034E01 gene	-1.8329	-2.58483	-3.03274	-2.81247	-3.27026	-2.45301	-4.61146	-6.46984	-3.28688	-2.19444
1455170_at	2810001G20Rik	RIKEN cDNA 2810001G20 gene	-1.45865	-1.92911	-3.02877	-2.66975	-3.43607	-3.55191	-4.21549	-6.09633	-2.91493	-9.53168
1437953_at	Gpcpd1	preimplantation protein 4	-1.85085	-2.09634	-3.02222	-2.59818	-3.51547	-2.47752	-2.46614	-3.29785	-1.84419	-9.30538
1420714_at	Lbx2	ladybird homeobox homolog 2 (Drosophila)	-1.09094	-1.7635	-3.02067	-2.65419	-3.43775	-4.33884	-4.20635	-4.76295	-3.7148	-2.93865
1444706_at	---		-1.27508	-1.62101	-3.01583	-2.81651	-3.22924	-3.60715	-4.24563	-5.19873	-3.46727	-4.2736
1419414_at	Gng13	guanine nucleotide binding protein (G protein), gamma 13	-1.51089	-1.73245	-3.0143	-2.27158	-3.99986	-2.34103	-7.32483	-13.9938	-3.83407	-11.7378
1436368_at	Slc16a10	solute carrier family 16 (monocarboxylic acid transporters), member 10	-1.74614	-3.33838	-3.01197	-3.11337	-2.91387	-2.91154	-1.77804	-1.26615	-2.4969	-2.82941
1432331_a_at	Prrx2	paired related homeobox 2	-1.37056	-1.92435	-2.9824	-3.14435	-2.82879	-2.79869	-5.79052	-7.98187	-4.20079	-5.65682
1435083_at	Ctxn1	cortexin 1	-1.0023	-1.26237	-2.97338	-3.1792	-2.78088	-3.41604	-5.57427	-8.17121	-3.80268	-2.38045
1434634_at	Gm166	gene model 166, (NCBI)	-1.48665	-2.38086	-2.95322	-2.71268	-3.21509	-4.03569	-3.27934	-3.97257	-2.70709	-2.96485
1431114_at	Dock4	dedicator of cytokinesis 4	-2.47117	-2.92222	-2.95179	-2.83954	-3.06848	-2.9998	-3.11759	-3.24229	-2.99769	-10.1131
1429330_at	Gabra4	gamma-aminobutyric acid (GABA-A) receptor, subunit alpha 4	-2.18105	-1.83455	-2.94671	-3.31489	-2.61943	-7.64631	-4.14207	-2.97626	-5.76453	-2.91927
1439811_at	Mtr	5-methyltetrahydrofolate-homocysteine methyltransferase	-1.06596	-2.05124	-2.93968	-3.15944	-2.73521	-3.90003	-5.91035	-7.25277	-4.81641	-2.99272
1421282_at	Bmp5	bone morphogenetic protein 5	-2.91236	-3.07709	-2.90613	-3.09982	-2.72454	-3.31682	-2.63978	-3.08593	-2.25813	-2.9564
1438200_at	Sulf1	sulfatase 1	1.00451	-1.46797	-2.89055	-2.60212	-3.21095	-4.01087	-5.13623	-6.63597	-3.97543	-12.345
1416345_at	Timm8a1	predicted gene, ENSMUSG00000045455 /// translocase of inner mitochondrial membrane 8 homolog a1 (yeast)	-2.04233	-2.94452	-2.88541	-3.01041	-2.7656	-2.27793	-2.9902	-3.05153	-2.9301	-5.94917
1449034_at	Klkb1	kallikrein B, plasma 1	-2.01121	-2.30108	-2.88122	-2.49007	-3.33383	-2.93485	-2.4591	-2.26469	-2.6702	-2.5755
1427299_at	Rps6ka3	ribosomal protein S6 kinase polypeptide 3	-2.17302	-2.45122	-2.87041	-2.77775	-2.96616	-2.66223	-3.60275	-4.43731	-2.92516	-5.3567
1435598_at	BB319198		-1.1017	-1.79914	-2.86033	-2.73784	-2.98829	-3.21207	-3.2726	-4.17489	-2.56531	-2.47271
1437710_x_at	Fam71e1	family with sequence similarity 71, member E1	-1.52349	-2.21189	-2.85771	-2.66937	-3.05935	-3.39983	-2.71655	-2.58069	-2.85955	-2.12625
1425212_a_at	Tnfrsf19	tumor necrosis factor receptor superfamily, member 19	-1.37338	-1.78696	-2.84837	-2.40563	-3.37259	-3.64679	-8.22955	-16.2955	-4.15607	-4.52589
1453228_at	Stx11	syntaxin 11	-1.85219	-1.40088	-2.83995	-2.71369	-2.97208	-2.93604	-2.94499	-3.35267	-2.58688	-11.1717
1419033_at	2610018G03Rik	RIKEN cDNA 2610018G03 gene	-2.03804	-2.82479	-2.81356	-3.11236	-2.54343	-2.83099	-2.63509	-3.6141	-1.92128	-3.32168
1434172_at	Cnr1	cannabinoid receptor 1 (brain)	-1.26189	-2.08702	-2.79033	-1.98366	-3.92505	-2.85957	-5.93961	-8.12671	-4.34112	-13.541
1457696_at	Rilp	Rab interacting lysosomal protein	-1.42689	-1.80624	-2.77386	-2.63744	-2.91735	-3.3046	-2.08459	-1.74158	-2.49516	-2.49161
1426530_a_at	Klhl5	kelch-like 5 (Drosophila)	-1.97247	-2.27712	-2.76784	-2.37759	-3.22214	-2.61535	-3.23776	-4.24001	-2.47243	-4.40871
1427176_s_at	AI428936	expressed sequence AI428936	-1.49015	-1.84444	-2.76764	-2.67639	-2.862	-3.62201	-2.26314	-1.72404	-2.9708	-3.0984
1431356_at	6430710C18Rik	RIKEN cDNA 6430710C18 gene	-2.36475	-5.13424	-2.76244	-3.77116	-2.02353	-1.44047	-1.38407	-2.15034	1.12252	-6.54136
1417526_at	Pcbp3	poly(rC) binding protein 3	-2.11982	-2.30667	-2.74783	-2.97067	-2.54171	-2.65636	-2.52409	-2.60512	-2.44557	-2.19477
1426810_at	Kdm3a	jumonji domain containing 1A	-1.24363	-1.77208	-2.71649	-2.34942	-3.14091	-2.57297	-4.21849	-5.76986	-3.08424	-2.35599
1420750_at	1110006O24Rik	RIKEN cDNA 1110006O24 gene	-2.22689	-2.395	-2.71644	-2.46385	-2.99492	-3.61092	-3.12589	-3.70973	-2.63393	-3.92824
1451171_at	2310008H04Rik	RIKEN cDNA 2310008H04 gene	-2.44945	-3.19034	-2.70567	-2.81874	-2.59713	-2.55983	-2.85885	-3.45142	-2.36802	-2.16471
1452366_at	Csgalnact1	chondroitin sulfate N-acetylgalactosaminyltransferase 1	-1.22816	-1.62572	-2.70395	-2.23085	-3.27737	-2.72423	-4.33484	-4.5467	-4.13285	-32.0864
1441224_at	Drp2	dystrophin related protein 2	-1.01612	-1.7591	-2.69845	-2.44993	-2.97219	-3.19682	-4.30732	-4.50397	-4.11926	-6.25849
1447907_x_at	Necab3	N-terminal EF-hand calcium binding protein 3	-1.63029	-1.93791	-2.68348	-2.29292	-3.14057	-2.28894	-2.55609	-2.43689	-2.68112	-2.51471
1457110_at	Pank1	pantothenate kinase 1	-1.3648	-1.97533	-2.68311	-2.12344	-3.39029	-3.93838	-4.33535	-5.51333	-3.40907	-6.62545
1431297_a_at	4933436C20Rik	RIKEN cDNA 4933436C20 gene	-1.48632	-1.23961	-2.66757	-2.63819	-2.69727	-2.97072	-2.85995	-4.34606	-1.88201	-3.01688
1436845_at	Axin2	axin2	-1.48918	-1.7357	-2.65743	-2.58981	-2.72683	-2.65208	-2.85259	-3.91913	-2.07629	-4.03926
1435207_at	Dixdc1	DIX domain containing 1	-3.30678	-3.00212	-2.65547	-2.32947	-3.0271	-2.13624	-2.59074	-4.08147	-1.64449	-2.19023
1456482_at	Pik3r3	phosphatidylinositol 3 kinase, regulatory subunit, polypeptide 3 (p55)	-1.17335	-2.41737	-2.65077	-2.80627	-2.50388	-2.44756	-3.68921	-4.73532	-2.87421	-4.92378
1433489_s_at	Fgfr2	fibroblast growth factor receptor 2	-1.85797	-2.34457	-2.63494	-2.49216	-2.7859	-2.97355	-3.32962	-3.95231	-2.80504	-7.71754
1432011_at	---	RIKEN cDNA 2900052L18 gene	-1.39249	-1.66081	-2.63438	-2.19466	-3.16221	-3.82311	-2.79257	-3.20651	-2.43206	-2.26459
1430130_at	Vwce	von Willebrand factor C and EGF domains	1.02475	-1.79252	-2.62272	-2.02196	-3.40197	-2.84166	-3.0235	-2.37881	-3.84291	-3.34762
1425784_a_at	Olfm1	olfactomedin 1	-1.25262	-1.27218	-2.61668	-2.28219	-3.0002	-3.68319	-4.76245	-5.99565	-3.7829	-6.70031
1440834_at	Slc5a10	solute carrier family 5 (sodium/glucose cotransporter), member 10	-1.94854	-2.47272	-2.6154	-2.67919	-2.55313	-2.75796	1.10682	2.59345	-2.11701	-3.0189
1455807_at	Tspyl5	testis-specific protein, Y-encoded-like 5	-2.0204	-2.48986	-2.60899	-2.522	-2.69898	-2.66543	-3.58077	-4.1164	-3.11484	-3.55536
1449991_at	Cd244	CD244 natural killer cell receptor 2B4	-1.82644	-1.86667	-2.59553	-2.36734	-2.8457	-3.10568	-1.9892	-2.01296	-1.96571	-41.1857
1420979_at	Pak1	p21 (CDKN1A)-activated kinase 1	-1.65673	-2.29895	-2.58445	-2.93075	-2.27906	-2.39705	-1.54131	-1.27094	-1.86921	-4.32089
1455796_x_at	Olfm1	olfactomedin 1	-1.28263	-1.85876	-2.58421	-2.01943	-3.30696	-2.97431	-4.35349	-5.51156	-3.43875	-9.39848
1448459_at	Kcnip1	Kv channel-interacting protein 1	-10.5517	-5.00063	-2.56992	-2.91787	-2.26346	-2.60356	-3.02856	-2.74605	-3.34012	-5.60294
1450782_at	Wnt4	wingless-related MMTV integration site 4	-1.21516	-1.54117	-2.56162	-2.3249	-2.82245	-2.37746	-3.51978	-4.60724	-2.689	-4.23103
1460606_at	Hsd17b13	hydroxysteroid (17-beta) dehydrogenase 13	-2.057	-2.74182	-2.55818	-2.20507	-2.96783	-2.057	-1.96369	-2.22846	-1.73039	-3.10451
1434594_at	Dnahc1	dynein, axonemal, heavy chain 1	-1.61942	-1.89334	-2.55797	-2.23029	-2.93379	-2.71076	-4.37354	-6.24835	-3.06126	-2.99822
1439707_at	C230034O21Rik	RIKEN cDNA C230034O21 gene	-2.42464	-3.13818	-2.55615	-2.44313	-2.67439	-2.38495	-3.07728	-3.83394	-2.46995	-6.47074
1434671_at	B230337E12Rik	RIKEN cDNA B230337E12 gene	-1.77941	-2.19485	-2.53099	-2.33607	-2.74218	-2.38607	-2.69363	-3.2404	-2.23911	-4.42009
1456258_at	Emx2	empty spiracles homolog 2 (Drosophila)	-1.57067	-1.71748	-2.52642	-2.13953	-2.98326	-3.53663	-4.08141	-5.64693	-2.94991	-9.44608
1422655_at	Ptch2	patched homolog 2	-1.84318	-1.95296	-2.52144	-2.37292	-2.67926	-2.15727	-1.91361	-2.38414	-1.53594	-4.92056
1447962_at	---		-1.80744	-2.13897	-2.51874	-2.09898	-3.02243	-2.91569	-3.18351	-4.38579	-2.31081	-2.0748
1429867_at	4933424C08Rik	RIKEN cDNA 4933424C08 gene	-1.78864	-2.66798	-2.51277	-2.26011	-2.79368	-3.0096	-2.8613	-3.88518	-2.10726	-3.32047
1454510_at	2900034C19Rik	RIKEN cDNA 2900034C19 gene	-1.70217	-2.3877	-2.50893	-2.45817	-2.56074	-2.29343	-2.82903	-2.67335	-2.99377	-3.19945
1425895_a_at	Id1	inhibitor of DNA binding 1	-3.00731	-2.66781	-2.50189	-2.72226	-2.29936	-2.16457	-2.32901	-2.41189	-2.24897	-2.6627
1439887_at	Rnf152		-1.28556	-1.72601	-2.49815	-2.39084	-2.61026	-3.92725	-2.5628	-1.97754	-3.32127	-9.19969
1417220_at	Fah	fumarylacetoacetate hydrolase	-1.84107	-2.00623	-2.49598	-2.35205	-2.64871	-2.95122	-1.02627	2.24152	-2.36085	-2.42502
1416910_at	Dnajc15	DnaJ (Hsp40) homolog, subfamily C, member 15	-1.2264	-1.69229	-2.47991	-2.60728	-2.35876	-3.16559	-2.97489	-2.99661	-2.95333	-3.79142
1421011_at	Hsd17b11	hydroxysteroid (17-beta) dehydrogenase 11	-1.91714	-2.67585	-2.47051	-2.54762	-2.39574	-1.68456	-1.67252	-1.61407	-1.73308	-5.59866
1448664_a_at	Speg	SPEG complex locus	-1.46333	-2.1468	-2.46877	-2.30998	-2.63846	-3.1757	-3.56473	-4.58773	-2.76985	-2.80652
1448490_at	Adck4	aarF domain containing kinase 4	-1.27414	-1.55613	-2.46572	-2.71887	-2.23615	-2.54809	-2.27803	-2.02797	-2.55892	-2.08157
1434913_at	Hmgcll1	3-hydroxymethyl-3-methylglutaryl-Coenzyme A lyase-like 1	-1.67774	-2.46342	-2.46059	-2.79259	-2.16807	-1.53721	-1.78709	-2.17337	-1.46947	-2.49999
1429088_at	Lbh	limb-bud and heart	1.04201	-1.62277	-2.45844	-2.77237	-2.18005	-3.73474	-3.11369	-3.87238	-2.50365	-2.29731
1436453_at	BB144871	expressed sequence BB144871	-3.41153	-5.28888	-2.45748	-2.71901	-2.22111	-1.83779	1.1166	1.66423	-1.33481	-10.9696
1434292_at	Snhg11	small nucleolar RNA host gene 11 (non-protein coding)	-3.02127	-2.93481	-2.45691	-2.18294	-2.76527	-1.7559	1.54996	3.90833	-1.62687	-3.05906
1436852_at	E130308A19Rik	RIKEN cDNA E130308A19 gene	-1.78146	-1.60105	-2.45677	-2.24218	-2.6919	-2.51213	-3.03661	-3.4668	-2.6598	-3.5825
1418317_at	Lhx2	LIM homeobox protein 2	-2.73793	-2.9895	-2.43588	-2.48683	-2.38598	-1.94762	-1.49945	-1.72803	-1.3011	-2.03154
1417396_at	Podxl	podocalyxin-like	-1.46716	-2.22798	-2.43574	-2.52956	-2.3454	-1.96429	-2.90408	-3.1103	-2.71153	-8.46439
1457415_a_at	4930513N10Rik	RIKEN cDNA 4930513N10 gene	-1.06764	-1.60476	-2.43528	-1.95701	-3.03042	-3.43709	-5.55895	-8.3523	-3.6998	-2.29588
1426562_a_at	Olfm1	olfactomedin 1	-1.18277	-1.35465	-2.43455	-2.04553	-2.89755	-3.33987	-4.09226	-5.89492	-2.84085	-7.20659
1428568_at	B230217C12Rik	RIKEN cDNA B230217C12 gene	-1.49774	-1.67966	-2.43247	-2.26508	-2.61223	-3.03182	-2.76471	-3.70144	-2.06504	-3.03328
1423952_a_at	Krt7	keratin 7	-2.81317	-3.08498	-2.4231	-2.55193	-2.30077	-3.47698	-2.43296	-3.06066	-1.93399	-2.07443
1434944_at	Dmpk	dystrophia myotonica-protein kinase	-1.486	-2.30715	-2.41862	-2.56163	-2.2836	-2.5372	-2.75746	-3.10278	-2.45057	-3.26668
1428578_s_at	Ppfia4	protein tyrosine phosphatase, receptor type, f polypeptide (PTPRF), interacting protein (liprin), alpha 4	-1.10473	-1.90361	-2.38852	-2.10262	-2.71329	-2.47606	-2.0703	-1.8776	-2.28278	-4.37168
1436978_at	Wnt9a	wingless-type MMTV integration site 9A	-1.68025	-2.47059	-2.38757	-2.4225	-2.35315	-2.7629	-2.37559	-3.33323	-1.69308	-12.3338
1431892_a_at	Plcd3	phospholipase C, delta 3	-1.42151	-1.80799	-2.37905	-2.01362	-2.8108	-2.46586	-2.54656	-2.79719	-2.31838	-3.39087
1419652_s_at	Nkain1	Na+/K+ transporting ATPase interacting 1	-1.72726	-2.06422	-2.37832	-2.59596	-2.17892	-2.17112	-2.24938	-2.16235	-2.33992	-2.3316
1451332_at	Zfp521	zinc finger protein 521	-2.02516	-2.04375	-2.37353	-2.15491	-2.61433	-2.61495	-3.57015	-4.97028	-2.56443	-3.3254
1430781_at	Ak7	adenylate kinase 7	-1.19552	-1.42863	-2.35528	-2.18187	-2.54248	-2.60987	-3.08348	-4.38734	-2.16711	-2.90725
1429444_at	Rasl11a	RAS-like, family 11, member A	-3.522	-3.33502	-2.3442	-2.3442	-2.3442	-2.56937	-2.61009	-3.16462	-2.15273	-2.22287
1460600_at	---	expressed sequence AA414768	-1.48427	-1.93492	-2.34275	-2.03384	-2.69857	-2.65462	-4.68281	-7.59828	-2.88601	-2.95893
1420183_at	Lor	Loricrin, mRNA (cDNA clone IMAGE:4190845)	-1.81761	-2.45948	-2.33885	-2.19796	-2.48878	-1.44185	-3.27744	-3.53768	-3.03634	-3.2445
1452173_at	Hadha	hydroxyacyl-Coenzyme A dehydrogenase/3-ketoacyl-Coenzyme A thiolase/enoyl-Coenzyme A hydratase (trifunctional protein), alpha subunit	-1.87046	-1.68866	-2.33369	-2.45445	-2.21887	-2.35285	-3.36344	-3.95419	-2.86095	-3.00451
1417356_at	Peg3	paternally expressed 3	-1.32458	-1.81861	-2.333	-2.38858	-2.27872	-3.8654	-8.04452	-12.3925	-5.22207	-4.11745
1435505_at	Dmwd	dystrophia myotonica-containing WD repeat motif	-1.58208	-1.72204	-2.33097	-2.39927	-2.26462	-2.08354	-3.11936	-4.0644	-2.39405	-2.15919
1435483_x_at	Slc25a32	solute carrier family 25, member 32	-2.17483	-2.81372	-2.32308	-2.08419	-2.58936	-1.92852	-2.21675	-2.74426	-1.79064	-3.02093
1449319_at	Rspo1	R-spondin homolog (Xenopus laevis)	1.15474	-1.13836	-2.3186	-1.7833	-3.01459	-3.88858	-3.84314	-4.92584	-2.99842	-14.9246
1441687_at	Wnt4	wingless-related MMTV integration site 4	-1.16663	-1.50681	-2.31649	-2.01294	-2.66582	-2.05673	-3.3228	-4.7449	-2.32692	-7.60509
1429817_at	Sohlh2	spermatogenesis and oogenesis specific basic helix-loop-helix 2	-2.90429	-2.93393	-2.30755	-3.40005	-1.56609	-2.61355	-2.3647	-2.32009	-2.41017	-2.57581
1436026_at	Zfp703	zinc finger protein 703	-1.45778	-1.7393	-2.30734	-2.36302	-2.25297	-2.71774	-3.18485	-3.99977	-2.53597	-3.37535
1452107_s_at	Npnt		-1.89326	-2.55822	-2.30256	-2.17788	-2.43437	-3.01303	-2.20248	-1.42132	-3.41298	-3.4877
1431751_a_at	Mpped2	metallophosphoesterase domain containing 2	-1.75585	-1.81944	-2.30128	-2.27403	-2.32885	-2.30718	-2.01338	-1.85111	-2.18988	-4.11144
1451372_a_at	Art1	ADP-ribosyltransferase 1	-1.88894	-2.39713	-2.3	-2.30645	-2.29357	-1.96055	-2.30707	-2.71484	-1.96055	-2.58168
1455038_at	5730471H19Rik	RIKEN cDNA 5730471H19 gene	-1.53876	-2.34432	-2.296	-2.1744	-2.4244	-2.5683	-3.15463	-4.2848	-2.32256	-2.7865
1448269_a_at	Klhl13	kelch-like 13 (Drosophila)	-2.49883	-2.85792	-2.28916	-2.28991	-2.28841	-2.51447	-3.00622	-3.44095	-2.62641	-3.06976
1439347_at	Tns4	tensin 4	-2.06453	-1.62483	-2.28637	-1.85097	-2.82419	-2.17004	-2.25135	-2.0437	-2.48011	-2.04723
1430427_a_at	Pcdh18	protocadherin 18	-2.54047	-2.12878	-2.28393	-3.18378	-1.6384	-3.62025	-4.83538	-5.906	-3.95883	-5.98879
1460657_at	Wnt10a	wingless related MMTV integration site 10a	-2.16898	-2.21356	-2.28216	-2.10602	-2.47302	-2.7176	-2.51231	-2.21356	-2.85138	-2.02057
1430172_a_at	Cyp4f16 /// Gm9705	predicted gene, 677156 /// cytochrome P450, family 4, subfamily f, polypeptide 16	-1.60324	-1.08819	-2.27393	-2.50938	-2.06057	-2.5119	-2.62987	-3.31182	-2.08835	-2.68424
1429076_a_at	Gdpd2	glycerophosphodiester phosphodiesterase domain containing 2	1.17884	-1.39883	-2.2669	-1.74191	-2.95011	-2.61183	-3.17634	-4.37525	-2.30595	-8.98698
1436194_at	Prelid2	PRELI domain containing 2	-1.32736	-2.23131	-2.26687	-2.39663	-2.14414	-2.02881	-2.53606	-2.87768	-2.235	-2.06998
1424148_a_at	Stap2	signal transducing adaptor family member 2	-1.89135	-1.95716	-2.26162	-2.29061	-2.23299	-2.80975	-2.42027	-2.57475	-2.27506	-2.20568
1440150_at	Tgm3	transglutaminase 3, E polypeptide	-1.71699	-1.84729	-2.25013	-2.34906	-2.15537	-2.07033	-2.0844	-1.84729	-2.35195	-10.663
1433617_s_at	B4galt5	UDP-Gal:betaGlcNAc beta 1,4-galactosyltransferase, polypeptide 5	-1.27836	-1.59903	-2.25005	-2.16069	-2.34311	-1.62654	-1.99324	-1.78361	-2.22751	-2.83624
1425428_at	Hif3a	hypoxia inducible factor 3, alpha subunit	-1.36496	-1.64495	-2.23115	-2.11558	-2.35303	-2.53083	-3.51478	-3.59777	-3.43371	-2.54683
1448147_at	Tnfrsf19	tumor necrosis factor receptor superfamily, member 19	-1.0095	-1.23504	-2.23019	-2.02608	-2.45486	-3.81358	-5.6998	-8.75404	-3.71117	-2.56586
1452298_a_at	Myo5b	myosin Vb	1.01997	-1.38258	-2.22909	-2.58405	-1.92288	-2.36872	-2.34736	-2.34846	-2.34626	-4.08916
1451264_at	Frmd6	FERM domain containing 6	-1.2842	-1.61543	-2.22747	-2.16688	-2.28976	-1.71688	-2.88078	-2.84166	-2.92044	-17.4615
1418314_a_at	Rbfox1	ataxin 2 binding protein 1	-1.54103	-1.86054	-2.22499	-2.02434	-2.44552	-2.45366	-2.7364	-4.14915	-1.80469	-2.3086
1427490_at	Abcb7	ATP-binding cassette, sub-family B (MDR/TAP), member 7	-2.09122	-2.77934	-2.22334	-2.4536	-2.01469	-1.73104	-1.87396	-1.97808	-1.77532	-2.3745
1430247_at	Daam2	dishevelled associated activator of morphogenesis 2	-1.68309	-2.04041	-2.22319	-2.04041	-2.42234	-2.66799	-2.90394	-4.13294	-2.04041	-4.14878
1451738_at	Ogt	O-linked N-acetylglucosamine (GlcNAc) transferase (UDP-N-acetylglucosamine:polypeptide-N-acetylglucosaminyl transferase)	-1.1876	-1.84975	-2.21966	-2.32997	-2.11458	-2.58438	-2.66643	-3.31088	-2.14743	-3.39901
1427044_a_at	Amph	amphiphysin	1.56649	-1.04813	-2.21962	-1.80019	-2.73679	-3.92075	-10.1825	-19.8649	-5.2194	-11.5567
1458271_at	---		-1.62295	-1.92003	-2.21508	-1.9739	-2.48574	-2.31443	-2.75657	-2.93878	-2.58566	-9.75458
1422804_at	Serpinb6b	serine (or cysteine) peptidase inhibitor, clade B, member 6b	1.0508	-1.57704	-2.2141	-2.08826	-2.34752	-2.25697	-2.7773	-3.20324	-2.408	-3.41539
1437722_x_at	Pcbp3	Poly(rC) binding protein 3 (Pcbp3), mRNA	-2.03425	-2.40501	-2.21024	-2.23635	-2.18444	-2.18767	-2.08132	-1.97488	-2.19349	-2.55081
1435645_at	Mmd	similar to monocyte to macrophage differentiation-associated /// monocyte to macrophage differentiation-associated	-1.51045	-1.98471	-2.20493	-1.931	-2.51773	-2.0082	-3.14116	-4.14345	-2.38131	-3.05184
1426247_at	Stk24	serine/threonine kinase 24 (STE20 homolog, yeast)	-1.22167	-1.38976	-2.2048	-2.01354	-2.41422	-2.25895	-3.34435	-3.97903	-2.8109	-2.75646
1437112_at	Pld1	phospholipase D1	-2.21889	-2.34742	-2.20291	-2.41192	-2.012	-1.72951	-1.71847	-2.32836	-1.26834	-24.6879
1447802_x_at	---		-1.79171	-2.38544	-2.20118	-2.27932	-2.12573	-2.27692	-2.00259	-2.05196	-1.9544	-2.35856
1418197_at	Ucp1	uncoupling protein 1 (mitochondrial, proton carrier)	-2.16672	-1.67182	-2.201	-2.16672	-2.23582	-2.16672	-2.61728	-2.38986	-2.86635	-3.24156
1455717_s_at	Daam2	dishevelled associated activator of morphogenesis 2	-1.16379	-1.14607	-2.19735	-2.0137	-2.39775	-2.93988	-3.5325	-4.67562	-2.66885	-2.03545
1460025_at	Lrig2	leucine-rich repeats and immunoglobulin-like domains 2	-1.64367	-2.24299	-2.19595	-2.11656	-2.27831	-1.85566	-2.58783	-3.3775	-1.98278	-2.59072
1451411_at	Gprc5b	G protein-coupled receptor, family C, group 5, member B	-1.05528	-1.57475	-2.19562	-1.76612	-2.72958	-2.13797	-3.55133	-5.55616	-2.26991	-2.27728
1429178_at	Odz3	odd Oz/ten-m homolog 3 (Drosophila)	-3.35931	-2.99311	-2.19463	-2.04822	-2.35151	-2.31875	-3.19611	-4.39011	-2.32685	-5.92708
1420719_at	Tex15	testis expressed gene 15	-3.89079	-5.03925	-2.19025	-3.28368	-1.46092	-1.54223	-1.55609	-1.57081	-1.54152	-9.88279
1428771_at	Klhdc10	kelch domain containing 10	-1.82858	-2.17215	-2.18297	-2.60606	-1.82858	-1.64664	-2.06181	-2.3248	-1.82858	-4.53413
1459694_at	AI428898	expressed sequence AI428898	-1.50087	-1.50606	-2.17927	-1.65706	-2.86606	-2.52273	-2.13536	-2.75173	-1.65706	-2.52249
1457385_at	---		-1.8048	-2.27138	-2.17804	-1.96175	-2.41819	-1.72381	-2.26384	-2.41951	-2.1182	-4.7591
1449283_a_at	Mapk12	mitogen-activated protein kinase 12	-1.10847	-1.54345	-2.17575	-2.58779	-1.82932	-1.79377	-2.09323	-2.1612	-2.02739	-4.00887
1450773_at	Kcnd2	potassium voltage-gated channel, Shal-related family, member 2	-1.2205	-1.32514	-2.17504	-2.47015	-1.91519	-3.44141	-4.07065	-7.33978	-2.25758	-3.18724
1419495_at	Immp2l	IMP2 inner mitochondrial membrane peptidase-like (S. cerevisiae)	-1.42562	-1.72684	-2.17118	-2.02203	-2.33134	-1.94367	-2.09519	-2.16714	-2.02562	-2.82083
1451410_a_at	Crip3	cysteine-rich protein 3	-1.64182	-1.9125	-2.16123	-2.20387	-2.11941	-2.19233	-3.07425	-4.91042	-1.92469	-2.81448
1422663_at	Orc1	origin recognition complex, subunit 1-like (S.cereviaiae)	-3.00177	-4.26622	-2.15979	-2.49484	-1.86973	-1.7959	-1.75166	-2.2066	-1.39051	-3.18059
1421365_at	Fst	follistatin	-1.19145	-1.09232	-2.14605	-2.53981	-1.81333	-4.0545	-4.54773	-3.88007	-5.33029	-39.8375
1458218_s_at	Pde7a	phosphodiesterase 7A	-2.08057	-2.09015	-2.14542	-2.20216	-2.09015	-2.09015	-2.62138	-2.85293	-2.40862	-3.04192
1458240_at	---	Putative membrane-associated guanylate kinase 1 (Magi-1) mRNA, alternatively spliced c form	-1.43316	-1.51213	-2.14522	-2.0071	-2.29284	-1.96161	-2.86954	-4.24937	-1.93776	-5.86173
1434031_at	Zfp692	zinc finger protein 692	-1.17449	-1.63297	-2.14497	-2.10607	-2.18459	-2.56771	-2.74438	-3.26623	-2.30591	-3.05256
1419398_a_at	Reep5	receptor accessory protein 5	-1.23605	-1.4825	-2.14294	-2.18008	-2.10644	-2.22872	-2.3528	-2.613	-2.11851	-2.13657
1425293_a_at	Zcchc18	zinc finger, CCHC domain containing 18	-1.64198	-1.81942	-2.14139	-2.2256	-2.06036	-2.05396	-2.02314	-1.87637	-2.18139	-2.52982
1442415_at	5830454E08Rik	RIKEN cDNA 5830454E08 gene	-1.34002	-1.59262	-2.13125	-1.91831	-2.36782	-1.83631	-1.63247	-1.67341	-1.59253	-2.07547
1417050_at	C1qtnf4	C1q and tumor necrosis factor related protein 4	-1.04291	-1.46421	-2.13014	-1.7845	-2.54272	-2.26431	-3.76825	-5.93542	-2.39236	-5.86955
1419550_a_at	Stk39	serine/threonine kinase 39, STE20/SPS1 homolog (yeast)	-1.28372	-1.21356	-2.12992	-2.455	-1.84789	-3.83675	-4.44722	-5.74423	-3.44307	-2.08925
1433596_at	Dnajc6	DnaJ (Hsp40) homolog, subfamily C, member 6	-1.65849	-2.31766	-2.12707	-1.77717	-2.54586	-1.73416	1.33996	2.01185	-1.12049	-2.44043
1433953_at	Zfp277	zinc finger protein 277	-1.76505	-2.21424	-2.11288	-2.12081	-2.10498	-2.09566	-2.25052	-2.64015	-1.91839	-4.96763
1453149_at	Slc25a32	solute carrier family 25, member 32	-1.77817	-2.1658	-2.10559	-1.99119	-2.22655	-1.5339	-1.96095	-2.35904	-1.63004	-2.49324
1435017_at	Cisd3 /// Gm20267	CDGSH iron sulfur domain 3	-1.08551	-1.64397	-2.10333	-1.81163	-2.44201	-2.2553	-1.28782	1.21039	-2.00743	-2.46415
1456629_at	Kank3	KN motif and ankyrin repeat domains 3	-1.31501	-1.41545	-2.09437	-1.81446	-2.41746	-2.37304	-2.47579	-2.76284	-2.21856	-4.17187
1425300_at	Dak	dihydroxyacetone kinase 2 homolog (yeast)	-1.11825	-1.52216	-2.09175	-1.74331	-2.50984	-2.11267	-1.19609	1.16196	-1.66234	-2.53522
1417797_a_at	1810019J16Rik	RIKEN cDNA 1810019J16 gene	-1.80816	-1.88704	-2.09173	-2.2768	-1.9217	-2.25028	-1.73323	-1.56261	-1.92247	-2.36487
1416895_at	Efna1	ephrin A1	-1.64931	-1.87539	-2.08909	-2.10135	-2.0769	-1.95424	-2.63361	-3.12456	-2.21981	-8.9981
1436791_at	Wnt5a	wingless-related MMTV integration site 5A	-2.12047	-2.32764	-2.08189	-2.08496	-2.07883	-3.06459	-2.73959	-3.52654	-2.12826	-2.19565
1431785_at	Rnaset2a	ribonuclease T2A	-1.94778	-2.91961	-2.07974	-2.22063	-1.94778	-1.94778	-2.14898	-2.42815	-1.90192	-2.11448
1418371_at	Dynll2	dynein light chain LC8-type 2	-1.91488	-2.33614	-2.07682	-2.1972	-1.96303	-1.67096	-1.94242	-1.96742	-1.91775	-2.07213
1439110_at	A930012O16Rik	RIKEN cDNA A930012O16 gene	-1.26026	-1.372	-2.0609	-1.85791	-2.28607	-1.9961	-1.73815	-2.02345	-1.49307	-2.28499
1439885_at	Hoxc5	homeo box C5	-1.42324	-1.67369	-2.05862	-2.17063	-1.9524	-2.51692	-2.75111	-4.18496	-1.80853	-4.74793
1444302_at	Gxylt2	glycosyltransferase 8 domain containing 4 /// similar to CDNA sequence BC049816	-1.54756	-1.76851	-2.05239	-1.93648	-2.17524	-2.17195	-3.12064	-4.46656	-2.1803	-5.37813
1448465_at	Nipsnap1	4-nitrophenylphosphatase domain and non-neuronal SNAP25-like protein homolog 1 (C. elegans)	-1.39155	-1.79037	-2.05043	-2.12722	-1.97641	-2.46802	-1.51526	-1.13267	-2.02707	-2.68297
1427159_at	Pcf11	cleavage and polyadenylation factor subunit homolog (S. cerevisiae)	-1.78018	-2.09182	-2.04943	-1.98353	-2.11753	-1.55023	-2.07352	-2.42412	-1.77363	-2.73037
1434642_at	Hsd17b11	hydroxysteroid (17-beta) dehydrogenase 11	-1.51975	-1.6894	-2.0476	-1.86091	-2.25302	-1.90629	-1.52955	-1.33144	-1.75714	-2.351
1458071_at	---		-1.22594	-1.91427	-2.04493	-1.91427	-2.1845	-2.45648	-2.76824	-2.77571	-2.76079	-2.51554
1427516_a_at	Boc	biregional cell adhesion molecule-related/down-regulated by oncogenes (Cdon) binding protein	-1.3852	-1.47662	-2.04348	-1.90156	-2.196	-2.39601	-2.49882	-2.66852	-2.33992	-2.40456
1428751_at	Pacrg	Park2 co-regulated	-1.51673	-2.23973	-2.04057	-2.3177	-1.79658	-1.69114	-1.14036	-1.35662	1.04322	-5.31884
1423401_at	Etv6	ets variant gene 6 (TEL oncogene)	-1.14878	-1.65504	-2.03478	-1.82859	-2.26422	-2.13236	-2.86555	-3.37007	-2.43656	-2.57665
1428089_at	Slitrk1	SLIT and NTRK-like family, member 1	-1.32734	-1.44856	-2.03383	-1.56551	-2.64224	-1.71979	-4.20482	-6.94391	-2.54619	-113.138
1422771_at	Smad6	MAD homolog 6 (Drosophila)	-1.85747	-1.95162	-2.03233	-1.91513	-2.15671	-2.41631	-2.38971	-3.15415	-1.81054	-2.07997
1422890_at	Pcdh18	protocadherin 18	-2.14369	-2.18466	-2.02967	-2.23578	-1.84257	-3.68083	-3.67659	-4.40201	-3.07072	-7.0531
1451893_s_at	Magi1	membrane associated guanylate kinase, WW and PDZ domain containing 1	-1.42285	-1.64411	-2.02633	-1.9256	-2.13234	-2.19811	-2.27199	-3.05974	-1.68704	-5.49163
1429510_at	2810410L24Rik	RIKEN cDNA 2810410L24 gene	1.00514	-1.20021	-2.01925	-1.94798	-2.09311	-2.2394	-2.25967	-2.98059	-1.71312	-3.18988
1416086_at	Tpst2	protein-tyrosine sulfotransferase 2	-1.24979	-1.38225	-2.01289	-1.80329	-2.24686	-1.86815	-2.30873	-2.59417	-2.05469	-2.44895
1426120_a_at	Cd244 /// LOC677008	CD244 natural killer cell receptor 2B4	-1.6139	-1.74508	-2.00585	-1.96399	-2.04859	-2.41619	-1.75462	-1.74508	-1.76421	-2.00421
1420771_at	Sprr2d	small proline-rich protein 2D	-1.74019	-2.27183	-2.00279	-1.94252	-2.06493	-2.01137	-1.9669	-1.73475	-2.23012	-27.7161
1417227_at	Mccc1	methylcrotonoyl-Coenzyme A carboxylase 1 (alpha)	-1.11072	-1.84067	-2.00267	-1.84625	-2.17234	-2.0273	-1.43885	-1.11589	-1.85528	-2.78704
1444790_at	Hsbp1l1	RIKEN cDNA 1810005K13 gene	-1.21933	-1.61468	-1.99542	-1.77109	-2.24816	-2.65117	-2.49211	-3.97877	-1.56094	-2.81444
1449561_at	Nkapl	NFKB activating protein-like	-1.45751	-1.85932	-1.99426	-1.91622	-2.07548	-2.48555	-3.18525	-4.01343	-2.52796	-6.32837
1424777_at	Dcaf4	WD repeat domain 21	-1.56207	-1.76741	-1.98427	-2.04916	-1.92143	-2.19264	-2.28269	-2.84459	-1.83178	-2.19655
1455206_at	Rps6ka3		-1.45919	-1.57825	-1.98351	-1.85844	-2.117	-2.03231	-2.20015	-2.50148	-1.93511	-3.07296
1427284_a_at	Ttpa	tocopherol (alpha) transfer protein	-2.58006	-2.27058	-1.98349	-1.71636	-2.29219	-1.93389	1.16443	1.31003	1.03501	-2.04714
1457184_at	---		-1.42518	-1.40396	-1.98294	-2.24281	-1.75319	-1.30747	-3.14377	-2.78238	-3.55209	-2.30974
1447766_x_at	Limd2 /// LOC632329	LIM domain containing 2	-1.01033	-1.6324	-1.97817	-1.92225	-2.03572	-1.79909	-1.89309	-1.85042	-1.93675	-2.89804
1441511_at	Kcnt1	potassium channel, subfamily T, member 1	1.36636	-1.1536	-1.97426	-1.78235	-2.18683	-2.08857	-2.8217	-3.21799	-2.47422	-2.14948
1449983_a_at	Nqo2	NAD(P)H dehydrogenase, quinone 2	-1.54549	-1.71976	-1.9736	-2.00132	-1.94627	-1.85217	-2.35924	-2.62666	-2.11906	-3.66096
1436087_at	Dpp10	dipeptidylpeptidase 10 /// similar to Dipeptidylpeptidase 10	-1.83939	-1.70644	-1.97308	-2.21778	-1.75537	-1.43321	-1.27928	-1.4594	-1.12139	-9.75606
1428995_at	Gm10345	predicted gene, ENSMUSG00000071724	-1.37028	-1.49526	-1.97109	-1.787	-2.17414	-2.28087	-2.82276	-3.82363	-2.08388	-2.23602
1422834_at	Kcnd2	potassium voltage-gated channel, Shal-related family, member 2	1.06794	1.08388	-1.96874	-2.49392	-1.55416	-4.64289	-2.8391	-4.04619	-1.99212	-3.23075
1438972_x_at	2810410L24Rik	RIKEN cDNA 2810410L24 gene	-1.11277	-1.34229	-1.96689	-1.92795	-2.00663	-2.56683	-2.38827	-3.46119	-1.64794	-3.87933
1456960_at	---		-1.22142	-1.76795	-1.96366	-1.88292	-2.04787	-2.28976	-2.05274	-2.47313	-1.7038	-19.2312
1438272_at	Csmd3	CUB and Sushi multiple domains 3	-1.27936	-1.76163	-1.9621	-1.78309	-2.15909	-1.56979	-1.803	-1.90621	-1.70538	-3.01301
1418484_at	Tekt2	tektin 2	1.25991	-1.66354	-1.96062	-1.80019	-2.13536	-1.61517	-2.73077	-3.87785	-1.923	-5.18457
1456748_a_at	Nipsnap1	4-nitrophenylphosphatase domain and non-neuronal SNAP25-like protein homolog 1 (C. elegans)	-1.27794	-1.71823	-1.95564	-1.98657	-1.9252	-2.20516	-1.48095	-1.20431	-1.82113	-2.81572
1437188_at	Gabbr1	gamma-aminobutyric acid (GABA-B) receptor, 1	-1.45287	-1.57479	-1.95381	-1.80506	-2.11481	-2.00436	-2.39581	-2.50993	-2.28687	-3.50641
1417355_at	Peg3	paternally expressed 3	1.2963	1.26641	-1.95283	-2.17486	-1.75347	-4.17135	-5.58699	-6.38335	-4.88998	-10.1604
1439814_at	Atp8b4	ATPase, class I, type 8B, member 4	1.97663	-1.16156	-1.94994	-1.90378	-1.99722	-2.7637	-1.83509	-1.87518	-1.79586	-3.75454
1442152_at	4930513N10Rik	RIKEN cDNA 4930513N10 gene	1.17255	-1.19173	-1.94837	-1.61008	-2.35774	-2.58561	-2.75618	-3.44953	-2.20219	-2.45844
1451762_a_at	Kif1b	kinesin family member 1B	-1.74235	-1.71217	-1.94774	-1.92097	-1.97489	-2.17281	-1.85108	-1.9666	-1.74235	-2.89615
1437846_x_at	Bace2	beta-site APP-cleaving enzyme 2	-1.27748	-1.65004	-1.9432	-1.61995	-2.33097	-2.08651	-1.88754	-1.71674	-2.07533	-9.04918
1451261_s_at	Stap2	signal transducing adaptor family member 2	-1.60805	-1.68742	-1.93755	-1.90053	-1.9753	-1.97061	-1.90016	-1.95213	-1.84959	-2.31846
1426522_at	Hadhb	hydroxyacyl-Coenzyme A dehydrogenase/3-ketoacyl-Coenzyme A thiolase/enoyl-Coenzyme A hydratase (trifunctional protein), beta subunit	-1.47579	-1.63533	-1.92641	-1.79441	-2.06811	-1.84185	-2.00901	-2.16349	-1.86556	-2.09355
1416319_at	Adk	adenosine kinase	-1.1774	-1.53073	-1.92521	-1.81893	-2.03769	-1.71662	-1.53471	-1.56605	-1.50399	-4.68962
1430023_at	Spata24	RIKEN cDNA 5133400G04 gene	-1.41773	-1.77115	-1.92113	-1.68648	-2.18843	-1.85464	-1.90166	-2.27991	-1.58617	-2.33627
1438292_x_at	Adk	adenosine kinase	-1.28261	-1.57076	-1.91971	-1.82578	-2.01847	-1.88154	-1.47768	-1.27129	-1.71759	-3.1616
1418846_at	Ap4m1	adaptor-related protein complex AP-4, mu 1	-1.3646	-1.91941	-1.91957	-1.9074	-1.93182	-2.36797	-2.40111	-2.70134	-2.13425	-2.32685
1416748_a_at	Mre11a	meiotic recombination 11 homolog A (S. cerevisiae)	-1.81229	-2.54039	-1.91899	-1.93161	-1.90645	-1.98338	-2.51731	-3.28704	-1.92783	-2.09112
1417726_at	Sssca1	Sjogren's syndrome/scleroderma autoantigen 1 homolog (human)	-1.73665	-1.92369	-1.9183	-2.01049	-1.83034	-2.06765	-2.12085	-2.33073	-1.92987	-2.03869
1440254_at	Snord104	hypothetical protein LOC100045398	-1.16295	-1.29792	-1.90802	-1.83196	-1.98725	-2.30646	-2.68993	-3.36404	-2.1509	-3.73542
1417460_at	Ifitm2 /// LOC631287	interferon induced transmembrane protein 2	-1.0738	-1.02491	-1.89885	-1.96619	-1.83381	-2.01808	-2.65902	-3.25759	-2.17044	-2.11676
1460440_at	Lphn3	latrophilin 3	-1.20186	-1.50361	-1.89545	-1.7535	-2.04891	-1.49239	-3.56293	-6.36012	-1.99595	-3.94103
1435606_at	Gal3st4 /// Gpc2	galactose-3-O-sulfotransferase 4	1.01273	-1.60771	-1.895	-1.60771	-2.23364	-1.88695	-2.17624	-2.42005	-1.95699	-3.85422
1452947_at	Gprc5c	G protein-coupled receptor, family C, group 5, member C	-1.57807	-2.35181	-1.89343	-1.7523	-2.04593	-1.90232	-2.01686	-1.86557	-2.18043	-3.16898
1453085_at	Serpina1f	serine (or cysteine) peptidase inhibitor, clade A, member 1f	-1.72429	-1.89641	-1.89	-1.84297	-1.93823	-1.98271	-1.80818	-1.85535	-1.76222	-3.19703
1427650_a_at	Runx1	runt related transcription factor 1	-1.28925	-1.49103	-1.8878	-1.79732	-1.98284	-1.7124	-2.14434	-2.30962	-1.99089	-2.67075
1435281_at	Cpt1c	carnitine palmitoyltransferase 1c	-1.01585	-1.26761	-1.88661	-1.67695	-2.12249	-2.09727	-2.51732	-2.96988	-2.13372	-2.92293
1416053_at	Lrrn1	leucine rich repeat protein 1, neuronal	1.09088	-1.3136	-1.88235	-1.64515	-2.15376	-2.47072	-4.37076	-6.80951	-2.80543	-2.64957
1430637_at	2210016H18Rik	RIKEN cDNA 2210016H18 gene	-1.27144	-1.1976	-1.87223	-1.93312	-1.81327	-2.93796	-2.56622	-3.59601	-1.83133	-10.9212
1417725_a_at	Sssca1	Sjogren's syndrome/scleroderma autoantigen 1 homolog (human)	-1.56037	-2.05694	-1.86953	-1.94604	-1.79603	-1.79603	-2.14315	-2.47432	-1.8563	-2.13757
1438672_at	Parvb	parvin, beta	1.10741	1.05706	-1.86927	-1.64468	-2.12453	-2.44395	-3.43921	-5.30349	-2.23027	-13.1319
1453827_at	1110035H17Rik	RIKEN cDNA 1110035H17 gene	-1.50914	-1.60613	-1.86776	-1.75138	-1.99188	-2.05863	-1.74773	-1.91721	-1.59323	-2.21844
1456884_at	6820445E23Rik	RIKEN cDNA 6820445E23 gene	-1.18816	-1.69158	-1.86675	-1.88293	-1.85071	-2.4635	-2.24795	-3.07378	-1.644	-2.66041
1422602_a_at	Wnt5b	wingless-related MMTV integration site 5B	-1.5753	-2.0239	-1.86553	-1.84722	-1.88401	-2.11204	-2.87147	-3.61869	-2.27854	-2.37665
1416270_at	Polr2g	polymerase (RNA) II (DNA directed) polypeptide G	-1.43614	-1.72381	-1.8647	-1.97008	-1.76495	-1.87331	-2.08772	-2.35015	-1.85461	-2.88842
1430765_at	5730521K06Rik	RIKEN cDNA 5730521K06 gene	-1.31444	-1.7038	-1.86116	-1.86466	-1.85767	-1.88342	-1.8816	-1.79608	-1.97119	-2.28565
1453828_at	4932422M17Rik	RIKEN cDNA 4932422M17 gene	-1.32281	-1.69859	-1.8608	-1.85325	-1.86838	-1.78215	-1.99554	-2.05641	-1.93646	-3.0441
1427104_at	Zfp612	zinc finger protein 612	-1.0724	-1.43558	-1.85979	-1.80891	-1.91211	-1.80986	-2.01708	-2.33465	-1.7427	-3.72066
1418131_at	Samhd1	SAM domain and HD domain, 1	-1.05032	1.37098	-1.85888	-1.88989	-1.82838	-2.14516	-1.27046	-1.01186	-1.59516	-13.2516
1447338_at	---		-1.13853	-1.74533	-1.84588	-1.66341	-2.04838	-2.53569	-2.1196	-2.77209	-1.62069	-2.11917
1418713_at	Pcbd1	pterin 4 alpha carbinolamine dehydratase/dimerization cofactor of hepatocyte nuclear factor 1 alpha (TCF1) 1	-1.40822	-1.50447	-1.84342	-1.74033	-1.95261	-1.64783	1.12263	1.90695	-1.51308	-3.5396
1429639_at	Gpcpd1	preimplantation protein 4	-1.10177	1.06206	-1.83921	-1.90057	-1.77983	-2.17127	-2.37167	-2.87755	-1.95473	-6.46082
1456377_x_at	Limd2 /// LOC632329	LIM domain containing 2	-1.16966	-1.72547	-1.83866	-1.91719	-1.76334	-2.18462	-1.97573	-1.879	-2.07743	-2.43341
1422912_at	Bmp4	bone morphogenetic protein 4	-1.86916	-2.55128	-1.83844	-2.22063	-1.52203	-2.40244	-1.6001	-1.15663	-2.2136	-2.46851
1423313_at	Pde7a	phosphodiesterase 7A	-1.88647	-1.85712	-1.83727	-1.87125	-1.80392	-1.63996	-2.02333	-1.95436	-2.09473	-2.09086
1457864_at	Rab11fip3	RAB11 family interacting protein 3 (class II)	-1.67917	-2.04447	-1.83493	-1.78959	-1.88142	-1.78959	-2.00599	-1.92166	-2.09402	-2.53915
1454768_at	Kcnf1	potassium voltage-gated channel, subfamily F, member 1	1.00163	-1.67385	-1.83469	-2.01098	-1.67385	-1.7116	-2.13953	-2.27466	-2.01242	-9.79933
1427178_at	Tmc4	transmembrane channel-like gene family 4	-1.01196	-1.35277	-1.82843	-1.82187	-1.83502	-1.81388	-1.91789	-2.62288	-1.40239	-2.23979
1424699_at	Ccdc136	coiled-coil domain containing 136	-1.00778	-1.33464	-1.82487	-1.68146	-1.98051	-2.07021	-2.85373	-3.77697	-2.15616	-2.51592
1441462_at	Dock4	dedicator of cytokinesis 4	-1.80153	-1.89028	-1.82414	-1.81519	-1.83315	-1.97501	-2.19474	-2.67378	-1.80153	-15.512
1442434_at	D8Ertd82e	DNA segment, Chr 8, ERATO Doi 82, expressed	-1.14826	-1.36171	-1.82399	-1.87037	-1.77876	-1.95709	-2.58191	-3.14913	-2.11686	-2.44669
1439933_at	B430316J06Rik	RIKEN cDNA B430316J06 gene	-1.12822	-1.71746	-1.81962	-1.71746	-1.92786	-2.24012	-2.77563	-3.56493	-2.16109	-3.29101
1454799_at	Agpat9	1-acylglycerol-3-phosphate O-acyltransferase 9	-1.88327	-1.89986	-1.81889	-2.04019	-1.6216	-1.40465	1.14138	1.91089	-1.4668	-3.3275
1449026_at	Ifnar1	interferon (alpha and beta) receptor 1	-1.33757	-1.67362	-1.80932	-1.69265	-1.93403	-2.25988	-2.87825	-3.41546	-2.42554	-5.79279
1426427_at	Ttll1	tubulin tyrosine ligase-like 1	-1.30626	-1.66219	-1.80084	-1.8219	-1.78001	-1.90856	-2.38189	-2.52293	-2.24873	-2.23224
1438059_at	Ctxn3	cortexin 3	-1.29948	-1.35914	-1.79897	-1.68827	-1.91694	-2.53504	-2.65254	-2.8964	-2.42921	-6.251
1448844_at	Cyb5b /// LOC100047577	cytochrome b5 type B	-2.4546	-2.41952	-1.79732	-1.98127	-1.63045	-1.66954	-1.53566	-1.44626	-1.63059	-3.237
1450242_at	Tlr5	toll-like receptor 5	-1.02389	-1.41989	-1.79669	-1.64337	-1.96432	-1.56014	-1.54698	-1.45428	-1.64559	-2.64138
1458492_x_at	Ntm	neurotrimin	-1.45995	-1.44906	-1.79549	-1.93566	-1.66546	-1.7974	-1.78082	-2.00931	-1.57832	-3.01224
1437269_at	Ttc38	tetratricopeptide repeat domain 38	-1.143	-1.34241	-1.79475	-1.54411	-2.08608	-1.86575	-1.64272	-1.64522	-1.64022	-7.6337
1434900_at	Mkl1	MKL (megakaryoblastic leukemia)/myocardin-like 1	-1.18787	-1.42454	-1.79455	-1.97736	-1.62864	-1.87289	-1.79046	-2.02775	-1.58094	-3.14386
1459201_at	---		-1.23533	-1.70611	-1.79356	-1.67078	-1.92536	-2.0699	-2.19308	-2.37688	-2.02349	-2.6217
1453187_at	Ociad2	OCIA domain containing 2	1.40788	-1.20047	-1.79186	-1.72948	-1.85649	-2.07916	-1.76173	-1.48825	-2.08547	-2.00565
1417172_at	Ube2l6	ubiquitin-conjugating enzyme E2L 6	-1.22084	-1.06279	-1.78979	-1.80534	-1.77437	-2.27926	-1.91686	-2.16503	-1.69714	-2.73797
1452365_at	Csgalnact1	chondroitin sulfate N-acetylgalactosaminyltransferase 1	-1.10788	-1.1685	-1.78803	-1.7437	-1.83349	-2.30451	-3.26519	-3.34313	-3.18906	-2.6127
1426869_at	Boc	biregional cell adhesion molecule-related/down-regulated by oncogenes (Cdon) binding protein	-1.23631	-1.41158	-1.78295	-1.49489	-2.12652	-1.93369	-2.21794	-2.37991	-2.067	-4.23805
1455169_at	Rab11fip2	RAB11 family interacting protein 2 (class I)	-1.65319	-1.54781	-1.77917	-1.64236	-1.92737	-1.89213	-1.93568	-2.27681	-1.64567	-2.53197
1425106_a_at	Wars	tryptophanyl-tRNA synthetase	-1.40663	-1.21825	-1.77695	-2.21339	-1.42656	-1.41226	-1.42252	-1.93903	-1.0436	-2.73118
1427618_at	Cdh9	cadherin 9	-1.36899	-1.93062	-1.7769	-1.81824	-1.73649	-2.05948	-1.92026	-1.98815	-1.85468	-2.7565
1426834_s_at	D930015E06Rik	RIKEN cDNA D930015E06 gene	-1.3393	-1.65394	-1.77661	-1.68296	-1.87548	-1.72379	-2.28398	-2.9237	-1.78424	-3.30412
1421328_at	A730034C02 /// Mtap2	hypothetical protein A730034C02 /// microtubule-associated protein 2	-1.58946	-2.31358	-1.7703	-1.7703	-1.7703	-1.76722	-2.14232	-2.12368	-2.16112	-2.90396
1423836_at	Zfp503	zinc finger protein 503	-1.77901	-1.34307	-1.77015	-1.80838	-1.73272	-2.62435	-2.33828	-2.50429	-2.18327	-4.31205
1457840_at	Plxna4	plexin A4	-1.26186	-1.44347	-1.76882	-2.31213	-1.35317	-1.43703	-1.29863	-1.65073	-1.02163	-8.39023
1439373_x_at	Wnt5b	wingless-related MMTV integration site 5B	-1.45389	-2.03418	-1.76732	-1.58772	-1.96724	-1.81598	-2.21753	-2.53237	-1.94182	-4.4811
1418260_at	Hunk	hormonally upregulated Neu-associated kinase	-1.94815	-1.58585	-1.76499	-1.64454	-1.89426	-1.59628	-2.3324	-3.51781	-1.54644	-5.27289
1428523_at	Lphn3	latrophilin 3	-1.28334	-1.38952	-1.76285	-1.74075	-1.78524	-1.67916	-3.71368	-5.85181	-2.35678	-3.53657
1455061_a_at	Acaa2	acetyl-Coenzyme A acyltransferase 2 (mitochondrial 3-oxoacyl-Coenzyme A thiolase)	-1.58874	-2.45227	-1.76106	-1.92607	-1.61019	-1.90598	-2.92501	-4.28209	-1.99802	-3.03261
1455140_at	Pitpnm3	PITPNM family member 3	-1.10029	-1.58803	-1.76095	-1.48306	-2.09091	-1.94579	-2.15402	-2.49605	-1.85885	-5.90844
1437917_at	D530037H12Rik	RIKEN cDNA D530037H12 gene	-1.48646	-1.7062	-1.76094	-1.55458	-1.9947	-1.63419	-1.89051	-1.92483	-1.85681	-9.93746
1421992_a_at	Igfbp4	insulin-like growth factor binding protein 4	-1.3631	-1.60815	-1.75689	-1.86608	-1.6541	-2.08384	-1.9825	-1.58087	-2.48618	-3.22933
1455217_at	Lrig2	leucine-rich repeats and immunoglobulin-like domains 2	-1.26998	-1.44852	-1.75533	-1.63766	-1.88147	-1.75493	-1.90759	-2.24746	-1.61912	-3.05283
1443962_at	Tfdp2	transcription factor Dp 2	-1.35583	-1.83466	-1.75475	-1.7828	-1.72714	-1.43641	-1.90336	-2.37486	-1.52547	-2.1989
1426517_at	Gnaz	guanine nucleotide binding protein, alpha z subunit	-1.53393	-1.42509	-1.75309	-1.7416	-1.76466	-1.78202	-1.84813	-2.06574	-1.65344	-3.82109
1417959_at	Pdlim7	PDZ and LIM domain 7	-1.4245	-1.78016	-1.75213	-1.96564	-1.56181	-1.71607	-2.16159	-2.73746	-1.70687	-3.46988
1458595_at	Intu	inturned planar cell polarity effector homolog (Drosophila)	-1.32281	-2.17094	-1.7515	-1.9063	-1.60926	-1.7296	-2.12112	-1.97557	-2.27739	-3.14236
1445606_a_at	2900009J06Rik	RIKEN cDNA 2900009J06 gene	-1.97985	-1.8996	-1.75019	-1.76771	-1.73284	-1.73284	-2.38008	-3.26906	-1.73284	-2.08539
1456557_at	Ccdc30	RIKEN cDNA 1700041C02 gene	-1.35806	-1.51716	-1.74728	-1.51467	-2.01562	-1.73375	-2.07782	-2.92773	-1.47464	-28.4962
1417643_at	Rsph1	radial spoke head 1 homolog (Chlamydomonas)	-1.33034	-2.04161	-1.7461	-1.52281	-2.00214	-1.54227	-2.15029	-2.70602	-1.70869	-2.01775
1417559_at	Sfxn1	sideroflexin 1	-1.46617	-1.54641	-1.74519	-1.72166	-1.76904	-2.00628	-1.03724	1.4604	-1.57121	-3.14209
1426277_at	Tmem203	RIKEN cDNA C730025P13 gene	-1.12229	-1.47721	-1.74267	-1.58114	-1.92071	-2.02129	-1.92475	-2.16112	-1.71423	-2.4288
1423434_at	Tead1	TEA domain family member 1	-1.13416	-1.53465	-1.74262	-1.54855	-1.96101	-1.78011	-1.88677	-1.65402	-2.15227	-2.58053
1416673_at	Bace2	beta-site APP-cleaving enzyme 2	-1.228	-1.53802	-1.73957	-1.64815	-1.83606	-1.99799	-2.14563	-2.22976	-2.06468	-8.90784
1436517_at	H1fx	H1 histone family, member X	-1.33133	-1.49607	-1.73939	-1.59038	-1.90236	-1.709	-2.45329	-3.03714	-1.98168	-2.431
1452504_s_at	Ctbs	chitobiase, di-N-acetyl-	-1.34067	-1.70743	-1.73822	-1.52091	-1.98657	-1.76821	-1.11701	1.09253	-1.36317	-2.52132
1417146_at	Mri1	RIKEN cDNA 2410018C20 gene	-1.39546	-1.43926	-1.73359	-1.64956	-1.82191	-1.93232	-1.85416	-2.14135	-1.60548	-2.08634
1436357_at	Gm10374	predicted gene, ENSMUSG00000072593	-1.00505	-1.64121	-1.73157	-1.48349	-2.02113	-2.18038	-1.98846	-2.48463	-1.59138	-2.48159
1454729_at	Tmem108	hypothetical protein LOC100045503 /// transmembrane protein 108	-2.72228	-2.91845	-1.73033	-2.34025	-1.27937	-1.31936	-1.25253	-1.4774	-1.06189	-2.46214
1457146_at	Dock4	dedicator of cytokinesis 4	-1.76126	-1.77617	-1.72747	-1.88548	-1.5827	-1.85809	-2.04888	-2.21287	-1.89705	-5.42452
1421331_at	Hs3st3b1	heparan sulfate (glucosamine) 3-O-sulfotransferase 3B1	-2.05313	-1.18698	-1.72586	-1.69824	-1.75393	-1.76681	-2.07007	-1.94788	-2.19992	-2.16835
1452103_at	Arl16	ADP-ribosylation factor-like 16	-1.22033	-1.51938	-1.72238	-1.70538	-1.73956	-1.87393	-1.87032	-2.49339	-1.40295	-2.13289
1452968_at	Cthrc1	collagen triple helix repeat containing 1	6.84292	2.09151	-1.71827	-1.8211	-1.62124	-2.93582	-3.14557	-2.6911	-3.67678	-4.27657
1435581_at	Bace2	beta-site APP-cleaving enzyme 2	-1.43442	-2.31598	-1.7173	-1.55158	-1.90073	-2.08983	-2.88311	-3.99874	-2.07874	-4.3831
1447336_at	Gm10658	predicted gene, ENSMUSG00000074284	-1.08987	-1.24946	-1.71693	-1.51029	-1.95184	-1.79846	-1.37156	-1.12159	-1.67725	-2.04676
1437113_s_at	Pld1	phospholipase D1	-1.92724	-1.96257	-1.71293	-1.75612	-1.67079	-1.3995	-1.2651	-1.53383	-1.04346	-16.8837
1416818_at	Parva	parvin, alpha	-1.2262	-1.57477	-1.71091	-1.84323	-1.58809	-1.82675	-2.64827	-3.28939	-2.13211	-2.70776
1454659_at	Dctd	dCMP deaminase	-2.80156	-2.83823	-1.70905	-1.80007	-1.62263	-1.49634	-2.1648	-3.04153	-1.54079	-2.25966
1421612_a_at	H2afy2 /// H2afy3	H2A histone family, member Y2 /// H2A histone family, member Y3	-1.4093	-1.66236	-1.70657	-1.58495	-1.83752	-1.99557	-2.52058	-3.12641	-2.03215	-2.2377
1418474_at	Fam158a	family with sequence similarity 158, member A	-1.08237	-1.37865	-1.7045	-1.45083	-2.00251	-1.82145	-1.54972	-1.65006	-1.45548	-2.60556
1435955_at	Siglecg	sialic acid binding Ig-like lectin G	-1.45024	-1.50941	-1.70437	-1.50853	-1.92563	-2.14126	-1.60571	-1.49149	-1.72869	-6.33511
1448839_at	Kank3	KN motif and ankyrin repeat domains 3	-1.24471	-1.21912	-1.70316	-1.49976	-1.93414	-1.84316	-2.34207	-2.73159	-2.0081	-4.42426
1428739_at	Enho	energy homeostasis associated	-1.95443	-2.16606	-1.70128	-1.58524	-1.82581	-2.00482	-2.60216	-3.2495	-2.08377	-2.07634
1419215_at	Aox4	aldehyde oxidase 4	-1.46574	-1.60084	-1.69809	-1.96334	-1.46868	-1.4754	-1.20751	-1.51486	1.03895	-2.16121
1432435_s_at	Fam118b	family with sequence similarity 118, member B	-1.38838	-1.9569	-1.69565	-1.72699	-1.66487	-1.66225	-1.90779	-2.24774	-1.61925	-2.32512
1449281_at	Nrtn	neurturin	1.22328	-1.15667	-1.69473	-1.58502	-1.81202	-1.95729	-2.26952	-2.42878	-2.1207	-2.55308
1456518_at	Zfp949	RIKEN cDNA 4930422I07 gene	-1.56014	1.10094	-1.69421	-1.74805	-1.64203	-3.07779	-2.59736	-4.53042	-1.48911	-2.35736
1420873_at	Gm4887 /// Twf1	twinfilin, actin-binding protein, homolog 1 (Drosophila)	-1.79433	-1.94836	-1.69041	-2.26588	-1.2611	-1.48693	-1.49233	-1.7458	-1.27565	-2.51649
1448952_at	A030009H04Rik	RIKEN cDNA A030009H04 gene	-1.87609	-1.96775	-1.68587	-1.75799	-1.61671	-2.30354	-2.73485	-3.38038	-2.21259	-2.47574
1426363_x_at	H2afy2	H2A histone family, member Y2	-1.35282	-1.65851	-1.68326	-1.63387	-1.73414	-1.91753	-2.58465	-3.35526	-1.99102	-2.35373
1435071_at	Zfyve1	zinc finger, FYVE domain containing 1	-1.23052	-1.59004	-1.67623	-1.77357	-1.58424	-1.85746	-2.42822	-3.06112	-1.92618	-3.53026
1424529_s_at	Cgref1	cell growth regulator with EF hand domain 1	-1.46843	-1.42223	-1.67513	-1.87171	-1.49919	-1.82046	1.46979	5.18617	-2.4007	-2.44361
1455646_at	2010004M13Rik	RIKEN cDNA 2010004M13 gene	1.15728	-1.25621	-1.67115	-1.61897	-1.725	-1.95637	-2.35864	-3.64481	-1.52632	-8.48207
1423109_s_at	Slc25a20	solute carrier family 25 (mitochondrial carnitine/acylcarnitine translocase), member 20	-1.43059	-1.63324	-1.66712	-1.57191	-1.76809	-1.62611	-1.83281	-2.03155	-1.65352	-2.23314
1429028_at	Dock11	dedicator of cytokinesis 11	-1.04943	-1.23198	-1.66634	-1.50885	-1.84027	-2.01488	-2.11436	-2.45403	-1.8217	-4.59659
1439959_at	Fgf11	fibroblast growth factor 11	1.02381	-1.34551	-1.66265	-1.39467	-1.98213	-1.79921	-2.24594	-2.86909	-1.75813	-4.46692
1419693_at	Colec12	collectin sub-family member 12	1.01522	-1.58739	-1.65805	-1.58739	-1.73187	-1.97189	-2.29408	-2.67582	-1.96681	-10.3434
1417211_a_at	1110032A03Rik	RIKEN cDNA 1110032A03 gene /// hypothetical protein LOC100048251	-1.24376	-1.33554	-1.65627	-1.54577	-1.77466	-2.14229	-1.66329	-1.72004	-1.60842	-2.14945
1443554_at	---	Single-stranded DNA-binding protein	-1.0353	-1.25203	-1.65149	-1.6442	-1.65881	-1.74278	-3.14417	-3.87877	-2.54869	-3.52048
1425739_at	Pld1	phospholipase D1	-2.10698	-2.28449	-1.64899	-2.08951	-1.30134	-1.45725	-1.48208	-1.69214	-1.2981	-2.45373
1434097_at	Zfp930	cDNA sequence D10627	-1.71099	-1.69231	-1.64842	-1.49827	-1.81361	-1.52443	-1.59091	-2.0423	-1.23928	-3.21904
1435762_at	Pacs1	phosphofurin acidic cluster sorting protein 1	-1.18725	-1.16249	-1.64814	-1.58579	-1.71293	-1.51663	-2.00658	-2.65628	-1.51579	-2.01961
1449662_at	Reep1		1.13799	-1.82285	-1.63126	-1.65902	-1.60396	-2.40796	-2.69942	-3.61226	-2.01726	-2.24484
1451418_a_at	Spsb4	splA/ryanodine receptor domain and SOCS box containing 4	-2.58126	-2.99053	-1.63125	-1.90723	-1.3952	-1.43591	-1.40481	-1.15322	-1.71128	-2.02158
1439504_s_at	Zfp28	zinc finger protein 28	-1.17071	-1.34383	-1.6301	-1.67543	-1.58601	-1.61836	-1.64676	-2.09298	-1.29568	-2.20567
1427205_x_at	Ccdc46	coiled-coil domain containing 46	-1.73246	-1.635	-1.62815	-1.37572	-1.92689	-1.52475	-2.22015	-3.21648	-1.53244	-4.38951
1449315_at	Odz3	odd Oz/ten-m homolog 3 (Drosophila)	-2.82252	-2.4006	-1.62493	-1.60838	-1.64166	-1.79239	-2.52308	-3.08286	-2.06494	-5.13118
1422761_at	Tbl1xr1	transducin (beta)-like 1X-linked receptor 1	-1.67569	-1.8002	-1.62478	-1.45114	-1.8192	-1.14947	-2.11679	-3.08778	-1.45114	-2.06568
1456648_at	---		-1.15781	-1.59587	-1.62264	-1.64985	-1.59587	-1.90329	-1.94935	-1.92262	-1.97644	-5.18699
1455096_at	Flrt2	fibronectin leucine rich transmembrane protein 2	-1.09945	-1.59535	-1.62193	-1.6468	-1.59744	-1.77544	-2.3591	-2.55728	-2.17629	-2.02321
1439547_at	A930007A09Rik	RIKEN cDNA A930007A09 gene	-1.49858	-1.47821	-1.61582	-1.47821	-1.76624	-1.47821	-2.00642	-2.7695	-1.45359	-2.93241
1435723_at	Gm9776	predicted gene, ENSMUSG00000042857	-1.37233	-1.38371	-1.61337	-1.48571	-1.752	-2.39348	-2.60152	-3.52597	-1.91944	-2.05144
1451229_at	Hdac11	histone deacetylase 11	-1.09118	-1.30924	-1.61095	-1.42856	-1.81663	-1.82244	-1.99963	-2.72562	-1.46702	-2.77003
1417551_at	Cln3	ceroid lipofuscinosis, neuronal 3, juvenile (Batten, Spielmeyer-Vogt disease)	1.17783	-1.1675	-1.60852	-1.70004	-1.52192	-1.58457	-2.19655	-2.66134	-1.81293	-3.75984
1446391_at	---		1.16051	-1.20791	-1.60566	-1.29399	-1.99239	-1.41766	-2.35939	-2.95046	-1.88673	-2.05159
1418467_at	Smarcd3	SWI/SNF related, matrix associated, actin dependent regulator of chromatin, subfamily d, member 3	1.01361	-1.03144	-1.60501	-1.48186	-1.73839	-1.8622	-2.13766	-2.77287	-1.64796	-2.51213
1417289_at	Plekha2	pleckstrin homology domain-containing, family A (phosphoinositide binding specific) member 2	-1.2653	-1.57382	-1.60422	-1.70887	-1.50597	-1.86717	-1.88655	-2.24795	-1.58325	-2.47815
1436833_x_at	Ttll1	tubulin tyrosine ligase-like 1	-1.12628	-1.38363	-1.6006	-1.52293	-1.68224	-1.76563	-2.11494	-2.47977	-1.80378	-2.3599
1442137_at	Enox	RIKEN cDNA 2010000I03 gene	1.07956	-1.16425	-1.5983	-1.36511	-1.87132	-1.70202	-1.84726	-1.95676	-1.74388	-2.08354
1457042_at	AI256396	EST AI256396	-1.20658	-1.63061	-1.58833	-1.58833	-1.58833	-1.75228	-2.11903	-2.72094	-1.65027	-6.39585
1442782_at	---		-1.61666	-2.01611	-1.58604	-1.39494	-1.80333	-2.26104	-1.9292	-2.53501	-1.46817	-4.40029
1444517_at	4930485B16Rik /// Gm872		-1.18564	-1.46024	-1.584	-1.48641	-1.68799	-1.70378	-2.21733	-3.36696	-1.46024	-7.16807
1425076_at	Dnajc18	DnaJ (Hsp40) homolog, subfamily C, member 18	-1.24692	-1.35104	-1.5834	-1.54958	-1.61796	-1.65903	-2.04162	-2.60255	-1.60159	-3.03425
1428146_s_at	Acaa2	acetyl-Coenzyme A acyltransferase 2 (mitochondrial 3-oxoacyl-Coenzyme A thiolase)	-1.18067	-1.66628	-1.57939	-1.53806	-1.62183	-1.62183	-2.00035	-2.26281	-1.76833	-2.57758
1423212_at	Phc1	polyhomeotic-like 1 (Drosophila)	-1.53362	-1.52529	-1.57398	-1.61213	-1.53672	-1.53672	-2.00241	-2.31939	-1.72874	-2.37799
1417780_at	Lass4	LAG1 homolog, ceramide synthase 4	1.12633	-1.19119	-1.57091	-1.60712	-1.53552	-2.41958	-2.78295	-3.56223	-2.17415	-4.53039
1426343_at	Stt3b	STT3, subunit of the oligosaccharyltransferase complex, homolog B (S. cerevisiae)	-1.76379	-2.05551	-1.56766	-1.82502	-1.3466	-1.58424	-1.68423	-1.66509	-1.70359	-2.23279
1431800_at	1300010F03Rik	RIKEN cDNA 1300010F03 gene	-1.84478	-2.10503	-1.56484	-1.5413	-1.58875	-1.59482	-1.65665	-1.69509	-1.61908	-3.74352
1451105_at	Vash2	vasohibin 2	-1.4993	-1.65707	-1.5608	-1.50821	-1.61523	-1.78085	-2.96189	-4.12425	-2.12712	-4.51136
1443457_at	A230055J12Rik	RIKEN cDNA A230055J12 gene	-1.36762	-1.24459	-1.55894	-1.40862	-1.7253	-1.40862	-1.75875	-2.07917	-1.48772	-4.20134
1454624_at	Dennd2a	DENN/MADD domain containing 2A	-1.41546	-1.56423	-1.55374	-1.60143	-1.50747	-1.54715	-2.19541	-2.72795	-1.76682	-2.70952
1448804_at	Cyp11a1	cytochrome P450, family 11, subfamily a, polypeptide 1	-1.65443	-2.44927	-1.55215	-1.4287	-1.68626	-1.04698	2.39749	2.38575	2.40929	-3.06402
1418549_at	Cga	glycoprotein hormones, alpha subunit	1.65302	-1.08601	-1.54981	-1.37354	-1.7487	-1.62246	-2.03231	-1.9792	-2.08684	-2.22898
1427198_at	BC022960	cDNA sequence BC022960	-2.53793	-2.18349	-1.54836	-2.50039	1.04296	-1.30965	-1.8591	-2.8998	-1.19189	-3.32802
1449300_at	Cttnbp2nl	CTTNBP2 N-terminal like	-1.3684	-1.61783	-1.54692	-1.61536	-1.48137	-1.17318	-1.75568	-2.17157	-1.41944	-2.05945
1441765_at	---		1.02512	1.01768	-1.54202	-1.16962	-2.03299	-1.6604	-1.66672	-1.90957	-1.45476	-2.12387
1423756_s_at	Igfbp4	insulin-like growth factor binding protein 4	-1.27671	-1.46352	-1.53968	-1.54946	-1.52996	-1.81836	-1.58995	-1.25407	-2.01579	-5.0424
1457780_at	Stx11	syntaxin 11	-1.09774	1.05329	-1.53641	-1.63272	-1.44578	-1.80822	-1.71925	-2.09143	-1.4133	-12.4031
1420675_at	Zfp113	zinc finger protein 113	-1.09469	-1.41851	-1.53287	-1.45659	-1.61314	-1.70384	-1.71237	-2.12626	-1.37904	-2.75775
1444008_at	---	predicted gene, 100039284	-1.19624	-1.32199	-1.53268	-1.29304	-1.81673	-1.84833	-1.70443	-2.12658	-1.36607	-2.50473
1453141_at	0610009L18Rik	RIKEN cDNA 0610009L18 gene	-1.15137	-1.52151	-1.52821	-1.42701	-1.6366	-1.6113	-1.5343	-2.0281	-1.16073	-3.28751
1452151_at	Gramd4	GRAM domain containing 4	-1.03838	-1.24551	-1.52621	-1.289	-1.80708	-1.60705	-2.38426	-3.24034	-1.75436	-2.50446
1453129_a_at	Rgs12	regulator of G-protein signaling 12	-1.00881	1.03851	-1.52337	-1.37137	-1.69223	-1.73551	-2.37607	-3.17763	-1.7767	-2.64385
1444065_at	Cyb5d2	cytochrome b5 domain containing 2	-1.31722	-1.27009	-1.52329	-1.4424	-1.60872	-2.43154	-1.88137	-2.25681	-1.56839	-4.4316
1445211_at	---		-1.20581	1.0131	-1.52251	-1.50348	-1.54179	-1.39976	-1.77802	-2.15766	-1.46518	-5.08565
1460062_at	Plekhh2	pleckstrin homology domain containing, family H (with MyTH4 domain) member 2	-1.27081	-1.45335	-1.51688	-1.70028	-1.35326	-1.36612	-1.95723	-2.6071	-1.46936	-2.35704
1460592_at	Epb4.1l1	erythrocyte protein band 4.1-like 1	-1.00703	-1.15217	-1.51428	-1.30871	-1.75213	-1.59241	-2.12555	-2.92282	-1.54576	-5.44892
1455697_at	Fam124a		-1.24662	-1.11983	-1.51418	-1.38335	-1.65738	-1.67694	-2.03086	-2.42706	-1.69934	-3.31723
1436703_x_at	Snapc2	small nuclear RNA activating complex, polypeptide 2	-1.20478	-1.24241	-1.51351	-1.44051	-1.5902	-1.59271	-1.83863	-2.03874	-1.65816	-2.36093
1428145_at	Acaa2	acetyl-Coenzyme A acyltransferase 2 (mitochondrial 3-oxoacyl-Coenzyme A thiolase)	-1.31058	-1.89295	-1.50758	-1.463	-1.55351	-1.63043	-2.10517	-2.58292	-1.71578	-2.32919
1425516_at	Ogt	O-linked N-acetylglucosamine (GlcNAc) transferase (UDP-N-acetylglucosamine:polypeptide-N-acetylglucosaminyl transferase)	-1.12347	-1.54318	-1.50719	-1.52656	-1.48806	-1.7873	-1.89576	-2.4083	-1.4923	-4.69739
1419249_at	Cdk14	PFTAIRE protein kinase 1	-1.28642	-1.4166	-1.50282	-1.39226	-1.62216	-1.49921	-1.80313	-2.21641	-1.46692	-6.1147
1447748_x_at	Slc29a2	solute carrier family 29 (nucleoside transporters), member 2	-1.40206	-1.44741	-1.49736	-1.49409	-1.50064	-1.40206	-1.75029	-2.09568	-1.46183	-2.42818
1424306_at	Elovl4	elongation of very long chain fatty acids (FEN1/Elo2, SUR4/Elo3, yeast)-like 4	-1.8726	-1.74504	-1.49538	-1.28417	-1.74132	-1.51537	-2.76592	-4.65301	-1.64416	-2.31741
1434255_at	Pacs2	phosphofurin acidic cluster sorting protein 2	-1.36345	-1.53792	-1.49445	-1.53792	-1.45222	-1.457	-1.83468	-2.07144	-1.62498	-4.17458
1423757_x_at	Igfbp4	insulin-like growth factor binding protein 4	-1.23427	-1.38671	-1.49416	-1.46	-1.52912	-1.85294	-1.55975	-1.24651	-1.95171	-2.88258
1436210_at	Gk5		-1.02696	-1.27582	-1.49284	-1.33125	-1.67404	-1.41421	-1.56035	-1.97005	-1.23585	-3.06321
1432968_at	4930456A14Rik	RIKEN cDNA 4930456A14 gene	-1.32403	-1.48425	-1.49238	-1.48041	-1.50445	-1.56105	-1.88646	-2.441	-1.4579	-2.16862
1416782_s_at	Praf2	PRA1 domain family 2	1.12798	1.03559	-1.49225	-1.56368	-1.42408	-1.73561	-2.01463	-2.32156	-1.74828	-2.0999
1435905_at	Fam48a	DNA segment, Chr 3, ERATO Doi 300, expressed	-1.12633	-1.93005	-1.49002	-1.58056	-1.40466	-1.63863	-2.00044	-2.0896	-1.91509	-2.38558
1432609_at	---		-1.10846	-1.25879	-1.48972	-1.63556	-1.35688	-1.25879	-1.6045	-2.09752	-1.22736	-2.31966
1420505_a_at	Stxbp1	syntaxin binding protein 1	1.05302	1.04283	-1.48932	-1.37598	-1.612	-1.19272	-1.72718	-2.28969	-1.30287	-4.75916
1423549_at	Slc1a4	solute carrier family 1 (glutamate/neutral amino acid transporter), member 4	-1.02977	-1.41854	-1.48826	-1.41854	-1.56141	-1.60781	-1.85942	-1.99728	-1.73109	-9.84306
1423495_at	Decr2	2-4-dienoyl-Coenzyme A reductase 2, peroxisomal	-1.21545	-1.14998	-1.48405	-1.79696	-1.22562	-2.02174	-1.26969	1.10976	-1.78905	-2.07281
1435771_at	Plcb4	phospholipase C, beta 4	-1.40468	-1.38232	-1.47942	-1.50815	-1.45124	-1.28419	-1.81294	-2.20169	-1.49283	-2.21451
1435130_at	Fam18a	family with sequence similarity 18, member A	-1.11512	1.04728	-1.47873	-1.26483	-1.7288	-1.97688	-1.64857	-1.72662	-1.57405	-2.55524
1420532_at	Magi2	membrane associated guanylate kinase, WW and PDZ domain containing 2	1.09248	1.40501	-1.47662	-1.54226	-1.41378	-2.20452	-1.8691	-1.78426	-1.95798	-4.73796
1439116_at	---		-1.7652	-1.90771	-1.47639	-1.31286	-1.6603	-1.16894	-1.73363	-2.17268	-1.38329	-2.47565
1433504_at	Pygb	brain glycogen phosphorylase	-1.40496	-1.47686	-1.47538	-1.47686	-1.47391	-1.51629	-1.93419	-2.23933	-1.67063	-2.38495
1440001_at	Rian	RNA imprinted and accumulated in nucleus	1.10887	-1.54876	-1.46965	-1.46825	-1.47105	-1.47105	-2.95397	-3.47912	-2.50809	-3.0539
1454893_at	Fam189b	RIKEN cDNA 1110013L07 gene	-1.2703	-1.37203	-1.46829	-1.43861	-1.4986	-1.45924	-1.72887	-2.232	-1.33915	-2.29921
1436600_at	Tox3	TOX high mobility group box family member 3	1.05694	1.07075	-1.45978	-1.39021	-1.53283	-1.95614	-2.77464	-3.99813	-1.92555	-6.01171
1460574_at	Fat4	FAT tumor suppressor homolog 4 (Drosophila)	-1.68882	-1.34264	-1.45782	-1.37452	-1.54616	-1.7271	-2.98238	-4.79816	-1.85375	-7.49323
1431226_a_at	Fndc4	fibronectin type III domain containing 4	-1.53169	-1.70243	-1.4548	-1.60519	-1.31851	-1.60536	-2.18473	-3.03844	-1.57089	-6.10548
1426379_at	Eif4b	eukaryotic translation initiation factor 4B	-1.49944	-2.1284	-1.45331	-1.53146	-1.37914	-1.40137	-1.6402	-1.86654	-1.4413	-2.33082
1440345_at	AI450353	expressed sequence AA465934 /// expressed sequence AI450353	1.00325	-1.35389	-1.45215	-1.35389	-1.55754	-1.53521	-1.82713	-2.52253	-1.32344	-2.89169
1446364_at	---		-1.0906	-1.18319	-1.44763	-1.31165	-1.59771	-1.51085	-1.79522	-1.59227	-2.02404	-5.79903
1434295_at	Rasgrp1	RAS guanyl releasing protein 1	1.56249	1.37682	-1.44457	-1.03032	-2.02539	-2.46582	-2.43447	-2.85632	-2.07492	-7.7276
1418285_at	Efnb1	ephrin B1	-1.23982	-1.22003	-1.4438	-1.42203	-1.46589	-1.67162	-2.04455	-2.52077	-1.65829	-2.84113
1427974_s_at	Cacna1d	calcium channel, voltage-dependent, L type, alpha 1D subunit	1.13627	-1.2971	-1.44079	-1.36786	-1.51762	-1.80976	-2.12095	-2.26217	-1.98855	-11.6314
1438532_at	Hmcn1	hemicentin 1	-1.11089	-1.33941	-1.43209	-1.44516	-1.41913	-1.83943	-3.28817	-4.30883	-2.50928	-13.0702
1420720_at	Nptx2	hypothetical protein LOC100044234 /// neuronal pentraxin 2	-2.06194	-2.93524	-1.43106	-1.84895	-1.10762	-1.13249	-1.09164	-1.5827	1.32814	-2.09152
1450076_at	4933411K20Rik	RIKEN cDNA 4933411K20 gene	-1.67233	-2.07745	-1.42913	-1.56408	-1.30582	-1.95602	-1.8704	-1.97485	-1.77147	-3.57454
1429269_at	BC068157	cDNA sequence BC068157	1.05725	1.098	-1.42894	-1.11854	-1.82548	-1.2687	-2.62246	-4.94089	-1.39192	-7.90815
1457813_at	---		-1.13722	-2.16418	-1.42464	-1.25568	-1.61632	-1.22451	-1.3202	-1.54172	-1.13052	-2.02894
1428469_a_at	Dzip1	DAZ interacting protein 1	-1.37488	-1.44833	-1.42099	-1.38214	-1.46093	-1.33792	-2.35875	-3.09888	-1.79539	-2.81229
1428841_at	Best1	bestrophin 1	1.4445	1.02625	-1.41579	-1.06784	-1.87713	-1.36112	-1.53758	-2.05858	-1.14844	-3.07044
1455234_at	B3galt1	UDP-Gal:betaGlcNAc beta 1,3-galactosyltransferase, polypeptide 1	-1.51644	-1.55492	-1.41283	-1.46738	-1.36031	-1.50272	-2.23993	-3.25658	-1.54067	-8.61857
1452731_x_at	Gm10340 /// Gm10406 /// Gm10409 /// Gm2897 /// Gm3002 /// Gm3095 /// Gm3173 /// Gm3239 /// Gm3298 /// Gm3317 /// Gm3373 /// Gm3383 /// Gm3500 /// Gm3558 /// Gm3636 /// Gm3642 /// Gm3667 /// Gm3696 /// Gm3739 /// Gm5796 /// LOC100861615		-1.43876	-1.31871	-1.41191	-1.15889	-1.72018	-1.39716	-2.13354	-3.09581	-1.47038	-2.4744
1428301_at	Gm10340 /// Gm10406 /// Gm2888 /// Gm2897 /// Gm3095 /// Gm3173 /// Gm3239 /// Gm3298 /// Gm3317 /// Gm3373 /// Gm3383 /// Gm3500 /// Gm3558 /// Gm3636 /// Gm3642 /// Gm3667 /// Gm3696 /// Gm3739 /// Gm5796 /// LOC100861615		-1.19555	-1.18502	-1.41121	-1.1962	-1.66487	-1.37727	-2.05181	-2.90531	-1.44905	-2.60571
1452792_at	Dzip1	DAZ interacting protein 1	-1.13506	-1.26334	-1.40923	-1.30773	-1.5186	-1.61162	-1.9631	-2.69209	-1.43152	-3.04435
1440755_at	---		-1.57372	-1.2474	-1.40807	-1.24211	-1.59621	-1.35733	-2.02281	-2.54956	-1.60489	-2.67796
1455581_x_at	Gm20559	hypothetical protein 9530028C05	1.03744	-1.08924	-1.40459	-1.38797	-1.42142	-1.72904	-1.7805	-2.11411	-1.49953	-2.40006
1437556_at	Zfhx4	zinc finger homeodomain 4	1.01587	-1.07651	-1.40182	-1.24866	-1.57377	-1.54394	-2.18652	-2.94683	-1.62237	-4.39019
1453840_at	Pabpc1	poly A binding protein, cytoplasmic 1	-1.41489	-1.98809	-1.39915	-1.5152	-1.292	1.16009	-1.48324	-1.70279	-1.292	-2.96208
1441477_at	Calu	calumenin	-1.08332	-1.52736	-1.39532	-1.29846	-1.4994	-1.13667	-2.03107	-2.8003	-1.47315	-2.69196
1426766_at	6330403K07Rik	RIKEN cDNA 6330403K07 gene	-1.02208	-1.18783	-1.38912	-1.28057	-1.50687	-1.62517	-3.42393	-5.0618	-2.31603	-4.02061
1423055_at	Nsg1	neuron specific gene family member 1	-1.11676	-1.50548	-1.38527	-1.20589	-1.59132	-1.39443	-2.17218	-2.90555	-1.62392	-4.14455
1455878_at	2700023E23Rik	RIKEN cDNA 2700023E23 gene	-1.25203	-1.26715	-1.38194	-1.2804	-1.49152	-1.416	-1.67228	-2.37846	-1.17577	-5.00485
1431220_at	2810416G20Rik	RIKEN cDNA 2810416G20 gene	-1.24959	-1.44775	-1.38182	-1.34823	-1.41625	-1.811	-1.67376	-2.53297	-1.106	-3.39366
1434325_x_at	Prkar1b	protein kinase, cAMP dependent regulatory, type I beta	-1.18385	-1.30797	-1.38164	-1.34451	-1.4198	-1.27889	-1.8737	-2.74293	-1.27992	-8.13002
1433500_at	Dennd2a	DENN/MADD domain containing 2A	-1.22132	-1.46108	-1.37875	-1.32701	-1.4325	-1.29794	-1.82397	-2.43271	-1.36756	-2.31776
1439618_at	Pde10a	phosphodiesterase 10A	1.20404	-1.21165	-1.37513	-1.4289	-1.32337	-1.29688	-1.62993	-2.18741	-1.21453	-5.76107
1452619_a_at	Agbl3	ATP/GTP binding protein-like 3	-1.15872	1.00106	-1.37486	-1.34548	-1.40487	-1.74562	-1.54281	-2.05609	-1.15767	-3.276
1424939_at	Asz1	ankyrin repeat, SAM and basic leucine zipper domain containing 1	-3.83024	-1.76025	-1.37423	-2.14597	1.13633	1.3576	1.62027	1.18726	2.2112	-3.00852
1417817_a_at	Wwtr1	WW domain containing transcription regulator 1	1.01928	-1.63745	-1.37405	-1.43481	-1.31586	-1.69631	-1.80808	-1.65517	-1.9751	-5.45004
1459749_s_at	Fat4	FAT tumor suppressor homolog 4 (Drosophila)	-1.7302	-1.38569	-1.37202	-1.26854	-1.48394	-1.53721	-2.56232	-3.67877	-1.7847	-13.8225
1460593_at	Susd4	sushi domain containing 4	-1.76471	-2.09273	-1.37013	-1.50347	-1.24862	-1.23883	-1.29156	-1.37976	-1.20899	-2.66168
1419032_at	2610018G03Rik	RIKEN cDNA 2610018G03 gene	-1.78737	-1.53695	-1.3664	-2.23123	1.19505	-2.21771	-1.63838	-1.70834	-1.57128	-4.26056
1448600_s_at	Vav3	vav 3 oncogene	-1.30108	-1.43588	-1.35668	-1.38121	-1.33259	-1.22177	-1.62478	-2.09938	-1.25748	-46.3768
1448558_a_at	Pla2g4a	phospholipase A2, group IVA (cytosolic, calcium-dependent)	-1.08426	-1.33166	-1.35487	-1.32252	-1.38801	-1.37292	-1.8292	-2.41141	-1.38756	-2.10054
1453360_a_at	Tex9	testis expressed gene 9	-1.38181	-1.43272	-1.35307	-1.50389	-1.21738	-2.00266	-1.58242	-1.55137	-1.61409	-5.97398
1429244_at	2610524H06Rik	RIKEN cDNA 1500011B03 gene /// RIKEN cDNA 2610524H06 gene	-1.19686	-1.33385	-1.35242	-1.31321	-1.39281	-1.71764	-1.60261	-2.00938	-1.27818	-2.74317
1427261_at	Wwc1	WW, C2 and coiled-coil domain containing 1	-2.19864	-1.60819	-1.34382	-1.38018	-1.30842	-1.48677	1.56349	3.19842	-1.30842	-2.11042
1455615_at	Cklf	chemokine-like factor	-1.49956	-1.49956	-1.33963	-1.32418	-1.35526	-1.45547	-1.99316	-3.01342	-1.31833	-2.25004
1438483_at	Nos1	nitric oxide synthase 1, neuronal	1.17116	1.13382	-1.33179	-1.55253	-1.14244	-1.23691	-1.8567	-2.28023	-1.51184	-3.31793
1433526_at	Klhl8	kelch-like 8 (Drosophila)	-2.02248	-2.21488	-1.33119	-1.93378	1.09125	1.30502	1.36954	1.18852	1.57813	-3.16129
1424556_at	Pycr1	pyrroline-5-carboxylate reductase 1	-1.13355	-1.24195	-1.3256	-1.23242	-1.42582	-1.79916	-1.90868	-1.76105	-2.06869	-2.54476
1447315_at	---		-1.40846	-1.01117	-1.32505	-1.45287	-1.20848	-1.51248	-1.50372	-1.06853	-2.11614	-2.69677
1457736_at	Vps37d	vacuolar protein sorting 37D (yeast)	1.01267	1.06624	-1.3216	-1.1055	-1.57993	-1.40224	-1.61194	-1.95653	-1.32804	-3.13501
1448310_at	Ick	intestinal cell kinase	-1.35841	-1.05918	-1.32098	-1.28967	-1.35306	-1.31291	-1.70368	-2.06403	-1.40625	-2.18761
1448927_at	Kcnn2	potassium intermediate/small conductance calcium-activated channel, subfamily N, member 2	1.30032	-1.12293	-1.31568	-1.15098	-1.50394	-1.48054	-2.48729	-4.36997	-1.41571	-2.66424
1433939_at	Aff3	AF4/FMR2 family, member 3	-1.54661	-1.43697	-1.31193	-1.11546	-1.54301	-1.18658	-1.60868	-2.09839	-1.23326	-12.9072
1425040_at	Cybrd1	cytochrome b reductase 1	-1.11466	-1.1527	-1.30844	-1.209	-1.41605	-1.54887	-1.64229	-2.00488	-1.34528	-4.04264
1417110_at	Man1a	mannosidase 1, alpha	-1.18408	-1.34472	-1.3066	-1.64011	-1.04091	-1.69918	-1.12474	1.59645	-2.01958	-7.94227
1442276_at	---		-1.18071	1.02625	-1.30027	-1.2527	-1.34965	-1.45299	-2.1993	-2.95868	-1.63482	-4.17266
1448050_s_at	Map4k4	mitogen-activated protein kinase kinase kinase kinase 4	-1.19624	-1.29046	-1.29807	-1.40146	-1.20231	-1.23017	-1.7954	-1.95625	-1.64778	-2.77123
1457614_at	---		-1.1624	-1.26958	-1.29659	-1.08164	-1.55426	-1.20556	-1.7594	-2.23332	-1.38605	-2.40534
1455143_at	Nlgn2	neuroligin 2	1.1219	1.19206	-1.29385	-1.20393	-1.39049	-1.2462	-1.64895	-2.11592	-1.28503	-2.02305
1439177_at	---		-1.04927	-1.42855	-1.28929	-1.35453	-1.22718	-1.38712	-1.72849	-2.3369	-1.27848	-2.24686
1445873_at	Tfdp2	Transcription factor Dp 2, mRNA (cDNA clone MGC:176041 IMAGE:9055692)	1.07388	-1.1763	-1.28425	-1.1134	-1.48132	-1.25436	-1.78077	-2.32972	-1.36116	-2.24753
1435256_at	Clip3	CAP-GLY domain containing linker protein 3	1.19006	1.1183	-1.28198	-1.13479	-1.44827	-1.21666	-2.08575	-2.81619	-1.54477	-2.68028
1438417_at	Pwwp2b	PWWP domain containing 2B	1.08902	1.01539	-1.27916	-1.18952	-1.37555	-1.47606	-1.69566	-2.16073	-1.3307	-2.57455
1422615_at	Map4k4	mitogen-activated protein kinase kinase kinase kinase 4	-1.16803	-1.32551	-1.27885	-1.41462	-1.1561	-1.33701	-2.12543	-2.28692	-1.97534	-2.22522
1435098_at	---	expressed sequence AA474331	-1.0551	-1.1415	-1.27834	-1.09974	-1.48594	-1.47857	-1.58342	-2.21965	-1.12956	-2.90288
1418060_a_at	Mapk7	mitogen-activated protein kinase 7	-1.19743	-1.28232	-1.27784	-1.15462	-1.41422	-1.21258	-1.84976	-2.41489	-1.41688	-2.67578
1435339_at	Kctd15	potassium channel tetramerisation domain containing 15	-2.08063	-1.86859	-1.27705	-1.37349	-1.18737	-1.20221	-1.75031	-2.38271	-1.28576	-2.22308
1435076_at	Fam57a	family with sequence similarity 57, member A	-1.34849	-1.31158	-1.27688	-1.19149	-1.3684	-1.51034	-2.11861	-2.82975	-1.58619	-3.11443
1439120_at	Fam120a	family with sequence similarity 120, member A	-1.4626	-1.38271	-1.27208	-1.25933	-1.28495	-1.28495	-1.67962	-2.21601	-1.27306	-3.06995
1444743_at	---		1.09952	-1.2953	-1.26951	-1.11168	-1.44974	-1.57188	-1.90254	-2.59586	-1.3944	-2.05983
1416710_at	Tmem35	ADP-ribosylation factor-like 13A /// transmembrane protein 35	1.01453	-1.26115	-1.26677	-1.10057	-1.45806	-1.27754	-2.17349	-3.74584	-1.26115	-3.22911
1457733_at	---		1.10582	1.06261	-1.26654	-1.06064	-1.5124	1.08781	-2.28718	-4.09265	-1.27819	-2.88334
1430543_at	Clip3	CAP-GLY domain containing linker protein 3	1.11496	1.06975	-1.26574	-1.15746	-1.38416	-1.42241	-2.23245	-2.77688	-1.79476	-4.46954
1417893_at	Sfxn3	sideroflexin 3	1.46149	1.23101	-1.26062	-1.06813	-1.4878	-1.29736	-1.62387	-2.13016	-1.23791	-2.76125
1434575_at	Epb4.1l1	erythrocyte protein band 4.1-like 1	1.13843	1.36064	-1.25914	-1.1559	-1.37161	-1.32006	-1.63769	-2.09752	-1.27867	-2.76793
1435171_at	2810416G20Rik	RIKEN cDNA 2810416G20 gene	1.02196	-1.30282	-1.25899	-1.14485	-1.3845	-1.67405	-1.61162	-2.15165	-1.20713	-6.46272
1421895_at	Eif2s3x /// Gm2223	eukaryotic translation initiation factor 2, subunit 3, structural gene X-linked /// similar to translation initiation factor eIF-2 gamma subunit	-1.83687	-2.05811	-1.25788	-1.61677	1.02181	-1.19653	-1.60805	-2.10827	-1.22651	-3.006
1455883_a_at	Lrrtm1	leucine rich repeat transmembrane neuronal 1	1.00764	-1.14013	-1.25427	-1.03722	-1.51674	-1.96861	-1.7905	-1.95665	-1.63846	-2.16872
1456067_at	Gli3	GLI-Kruppel family member GLI3	-1.1411	-1.1411	-1.25295	-1.12555	-1.39476	-1.10952	-1.55	-2.10541	-1.1411	-2.2026
1445693_at	Araf	v-raf murine sarcoma 3611 viral oncogene homolog	-1.09752	-1.33559	-1.25003	-1.2085	-1.29299	-1.36677	-1.67054	-2.01689	-1.38367	-5.30185
1447575_at	---		-1.10494	-1.76102	-1.24917	-1.25525	-1.24311	-1.08646	-1.54995	-2.3398	-1.02673	-3.9814
1451602_at	Snx6	sorting nexin 6	1.86862	1.66923	-1.2474	-1.34556	-1.1564	1.4815	-1.52499	-1.96524	-1.18337	-3.47017
1441579_at	Dmrta1	doublesex and mab-3 related transcription factor like family A1	-1.52068	-1.53663	-1.22984	-1.30145	-1.16216	-1.30169	-2.84388	-4.61906	-1.75093	-2.25334
1443413_s_at	Trpm5	transient receptor potential cation channel, subfamily M, member 5	-1.17827	1.05973	-1.22816	-1.0957	-1.37664	-1.65516	-1.7772	-1.58315	-1.99503	-2.30041
1447976_at	AI596198	expressed sequence AI596198	-1.59046	-1.37791	-1.22512	-1.22735	-1.2229	-1.38399	-1.57294	-2.09733	-1.17966	-3.59363
1427809_at	---		-1.21713	1.13662	-1.22326	-1.39658	-1.07146	-1.78577	-2.15612	-2.22862	-2.08597	-3.54686
1434948_at	Rab11fip2	RAB11 family interacting protein 2 (class I)	-1.799	-1.37354	-1.21694	-1.39965	-1.05808	-1.60072	-1.65811	-2.02161	-1.35996	-3.76849
1449012_s_at	Fndc4	fibronectin type III domain containing 4	-1.52313	-1.46225	-1.21609	-1.10601	-1.33713	-1.00198	-1.80369	-2.6961	-1.20667	-2.28193
1436031_at	Cachd1	cache domain containing 1 /// similar to Cache domain containing 1	1.06035	-1.00902	-1.21166	-1.27561	-1.15092	-1.36498	-1.72237	-2.08772	-1.42097	-2.5224
1423072_at	6720475J19Rik	RIKEN cDNA 6720475J19 gene	1.00417	1.1161	-1.2053	-1.63729	1.12703	-3.12482	-2.29648	-2.03305	-2.59405	-15.2689
1436984_at	Abi2	abl-interactor 2	-1.12441	-1.39334	-1.19946	-1.22958	-1.17007	-1.05861	-1.83815	-2.54245	-1.32895	-6.52244
1445154_at	---		-1.19322	-1.09757	-1.19483	-1.14405	-1.24786	-1.23525	-1.54447	-2.06919	-1.15281	-2.58558
1448501_at	Tspan6	tetraspanin 6	1.25983	1.02028	-1.19004	-1.11542	-1.26966	-1.39389	-2.00452	-2.9914	-1.34322	-2.01772
1448656_at	Cacnb3	calcium channel, voltage-dependent, beta 3 subunit	1.16044	1.06015	-1.18073	-1.23239	-1.13124	-1.43877	-1.81579	-2.27483	-1.44937	-6.18208
1454745_at	Arhgap29	Rho GTPase activating protein 29	1.18162	1.00746	-1.18007	-1.16463	-1.19572	-1.30018	-1.51907	-1.97468	-1.16858	-5.35625
1454933_at	Fam176b	family with sequence similarity 176, member B	-1.13667	-1.2357	-1.17123	-1.1203	-1.22448	-1.37717	-1.68371	-2.15701	-1.31427	-2.38683
1421324_a_at	Akt2	thymoma viral proto-oncogene 2 /// similar to serine/threonine kinase	1.05935	-1.10897	-1.1666	-1.36968	1.00641	-1.26986	-1.77822	-2.18096	-1.44985	-3.52882
1447640_s_at	Pbx3	pre B-cell leukemia transcription factor 3	-1.13055	-1.11125	-1.16443	-1.06213	-1.27658	-1.55051	-1.98144	-2.11147	-1.85942	-5.14034
1417782_at	Lass4	LAG1 homolog, ceramide synthase 4	1.17979	1.06764	-1.16191	-1.04738	-1.28896	-1.8752	-2.08754	-2.85087	-1.5286	-7.19394
1428525_at	4930488B01Rik	RIKEN cDNA 4930488B01 gene	1.01958	-1.37466	-1.15919	-1.15919	-1.15919	-1.69292	-1.6093	-2.36	-1.09738	-5.19471
1443939_at	Gm12824	predicted gene, OTTMUSG00000008561	1.34243	1.18888	-1.15696	1.01291	-1.35585	-1.61568	-1.01224	2.02536	-2.07525	-6.95
1424648_at	Ift27	RAB, member of RAS oncogene family-like 4	-1.1962	-1.14228	-1.14261	-1.13403	-1.15125	-1.39955	-1.53263	-2.04034	-1.15125	-2.2501
1426911_at	Dsc2	desmocollin 2	1.33785	-1.04927	-1.14248	-1.02891	-1.26858	-1.57146	-2.96513	-5.53007	-1.58986	-3.9965
1453055_at	Sema6d	sema domain, transmembrane domain (TM), and cytoplasmic domain, (semaphorin) 6D	1.14251	1.13334	-1.14242	-1.06088	-1.23023	-1.36787	-2.12054	-2.99084	-1.50348	-2.08725
1417781_at	Lass4	LAG1 homolog, ceramide synthase 4	1.421	1.28334	-1.13993	-1.14347	-1.13641	-1.49753	-1.70948	-2.28819	-1.27713	-4.52717
1434982_at	Rnf182		1.01391	-1.14021	-1.13721	1.0254	-1.3261	-1.32764	-2.95822	-6.56822	-1.33233	-7.62706
1453448_at	2310067E19Rik	RIKEN cDNA 2310067E19 gene	-1.25015	1.04336	-1.13416	-1.29949	1.01024	-2.48598	-1.17291	1.22349	-1.68317	-2.15429
1442222_at	Ifnar1	interferon (alpha and beta) receptor 1	-1.23192	1.18557	-1.12642	-1.23192	-1.02995	-2.26195	-1.62161	-1.20911	-2.17484	-5.29226
1417300_at	Smpdl3b	sphingomyelin phosphodiesterase, acid-like 3B	-1.08631	-1.13121	-1.1241	-1.08058	-1.16937	-1.077	-1.43755	-1.98063	-1.04337	-4.34135
1417115_at	Map3k12	mitogen-activated protein kinase kinase kinase 12	1.3133	-1.03334	-1.12227	-1.05906	-1.18924	-1.22284	-1.70717	-2.17339	-1.34095	-2.13995
1435115_at	Fndc5	fibronectin type III domain containing 5	2.14561	1.80734	-1.10585	1.00792	-1.23259	-1.57787	-2.50217	-3.35756	-1.8647	-2.37875
1427391_a_at	Col12a1	collagen, type XII, alpha 1	-1.16876	-1.48257	-1.10172	-1.16876	-1.03852	-1.20847	-1.76267	-2.38692	-1.30167	-2.66256
1448605_at	Rhoc	ras homolog gene family, member C	1.22681	1.34061	-1.09688	-1.08595	-1.10791	-1.18572	-1.66561	-2.05566	-1.34957	-2.18568
1440678_at	---		1.34792	1.31311	-1.08284	1.06443	-1.2481	-1.14078	-1.71474	-2.33979	-1.25666	-2.16247
1421156_a_at	Dsc2	desmocollin 2	1.08523	-1.08457	-1.0803	-1.04397	-1.1179	-1.37026	-2.91145	-5.78108	-1.46626	-5.00947
1418533_s_at	Fzd2	frizzled homolog 2 (Drosophila)	1.00363	1.01205	-1.06795	-1.01677	-1.12171	-1.49041	-1.73134	-2.01185	-1.48994	-2.50193
1421072_at	Irx5	Iroquois related homeobox 5 (Drosophila)	1.61508	1.97785	-1.06159	-1.18607	1.05243	-1.86242	-1.95036	-2.97922	-1.27682	-8.84801
1455548_at	Dlgap4	discs, large homolog-associated protein 4 (Drosophila)	1.34574	1.38499	-1.06144	-1.046	-1.07712	-1.07575	-1.61678	-2.17621	-1.20116	-2.79015
1447551_x_at	Lphn3	latrophilin 3	1.1817	-1.17769	-1.06012	1.01103	-1.13625	1.02065	-1.64718	-2.53293	-1.07118	-5.05277
1452670_at	Myl9	myosin, light polypeptide 9, regulatory	1.46712	1.43222	-1.05697	-1.08396	-1.03065	-1.24523	-1.49097	-1.96797	-1.12959	-14.0332
1434643_at	Tbl1x	transducin (beta)-like 1 X-linked	-1.06324	1.80875	-1.04479	-1.61621	1.48061	-1.92036	-1.56716	-1.06846	-2.29862	-2.16584
1455447_at	D430019H16Rik	RIKEN cDNA D430019H16 gene	-1.05067	-1.04408	-1.04173	-1.01338	-1.07087	-1.1142	-1.82817	-3.28408	-1.0177	-4.25365
1453135_at	Fndc5	fibronectin type III domain containing 5	2.2075	1.98938	-1.04042	1.20587	-1.30532	-1.41691	-2.58993	-4.01874	-1.66911	-3.19086
1438142_s_at	Cdhr4	RIKEN cDNA 1700021K14 gene	-1.18901	-1.58489	-1.04031	1.03558	-1.12075	-1.05798	-1.67954	-2.04409	-1.38001	-3.03974
1434299_x_at	Ift27	RAB, member of RAS oncogene family-like 4	-1.03851	-1.09847	-1.03708	-1.16346	1.08174	-1.12028	-1.41724	-2.08907	1.04008	-2.42959
1421193_a_at	Pbx3	pre B-cell leukemia transcription factor 3	-1.02417	1.06944	-1.03681	1.00296	-1.07815	-1.28231	-1.93053	-2.38045	-1.56565	-2.64828
1438353_at	---		-1.06933	-1.40923	-1.0273	1.08792	-1.14813	-1.06515	-1.40193	-2.09084	1.06382	-2.2092
1455512_at	Shisa6	gene model 879, (NCBI)	1.4228	1.08275	-1.02726	1.15564	-1.2195	-1.24847	-1.97873	-2.59401	-1.50939	-2.08198
1440878_at	Runx1	runt related transcription factor 1	1.74487	1.73996	-1.02666	1.26107	-1.32919	-1.14011	-1.87858	-3.62425	1.02697	-7.64303
1439689_at	9030224M15Rik	RIKEN cDNA 9030224M15 gene	1.49222	1.48724	-1.02182	1.24623	-1.30121	-1.33184	-2.29406	-3.90052	-1.34923	-2.56698
1444409_at	Rph3al		1.69406	1.32944	1.01349	1.09252	-1.06364	-1.00553	-1.56836	-2.06272	-1.19248	-2.90339
1431385_a_at	Mbtps1	membrane-bound transcription factor peptidase, site 1	-1.14857	-1.78631	1.02077	1.10504	-1.06052	1.00201	-1.71694	-3.90383	1.32428	-4.1654
1416503_at	Lxn	latexin	1.25769	1.03865	1.12004	1.15122	1.08971	1.10541	-1.54296	-2.02167	-1.17761	-2.05425
1446295_at	Trim24	tripartite motif-containing 24	-1.02432	1.10675	1.16194	-1.05402	1.42304	-1.96829	-1.29424	-1.24969	-1.34039	-2.54953
1428579_at	Fmnl2	formin-like 2	1.93029	1.692	1.19122	1.31578	1.07846	1.05177	-1.4074	-2.1792	1.10017	-2.8677
1429691_at	Ptprg	protein tyrosine phosphatase, receptor type, G	-1.95312	1.57617	1.23572	1.42454	1.07192	1.58625	1.39142	1.39036	1.39248	-5.6881
1418818_at	Aqp5	aquaporin 5 /// similar to aquaporin 5	1.24015	-1.17638	1.24595	1.11386	1.3937	1.00737	-1.77369	-3.8417	1.22115	-2.53115
1434539_at	Lrrn3	leucine rich repeat protein 3, neuronal	-1.74635	1.0744	1.26427	1.54192	1.03662	1.01077	-1.53675	-2.11375	-1.11726	-9.97257
1418712_at	Cdc42ep5	CDC42 effector protein (Rho GTPase binding) 5	1.81989	2.25528	1.29341	1.3985	1.19623	1.14274	-1.56166	-2.31932	-1.05152	-2.35792
1455378_at	Rimkla	ribosomal modification protein rimK-like family member A	-1.56009	-2.07562	1.30412	-1.17886	2.00493	2.94195	3.83905	3.06686	4.80568	-3.57674
1419063_at	Ugt8a	UDP galactosyltransferase 8A	-2.47146	-3.35598	1.53671	-1.16361	2.74784	2.95156	11.0566	37.6786	3.24453	-3.46198
1422865_at	Runx1	runt related transcription factor 1	1.34302	1.60232	1.66229	1.66579	1.65879	1.35621	-1.33073	-2.62708	1.48352	-3.75612
1427747_a_at	Lcn2	lipocalin 2	-1.77907	-2.27248	1.80494	-1.26008	4.10509	1.49115	6.1733	3.80597	10.0131	-7.56337
1455869_at	---		3.88358	6.93041	4.97447	2.05561	12.038	-3.13636	2.40573	-1.09922	6.36173	-3.52791
1441836_x_at	Gtsf1	Gametocyte specific factor 1 (Gtsf1), mRNA	-2.32162	4.53859	11.1455	4.63742	26.7869	19.3478	19.8115	16.7129	23.4847	-2.58581

## Sheet: S2B (up)
S2B. The 643 upregulated genes in the ovarian grafts which share with the 1,849 Sertoli-specific genes (duplicated raw data on days 10 and 20 post-transplantation)
Probesets	Gene Symbol	Definition	4d	7d	10d ave	(#1	#2)	15d	20d ave	(#1	#2)	12.5 dpc XY > XX
1416460_at	Miox	myo-inositol oxygenase	-1.04585	-1.19823	11.8702	5.47036	25.7574	22.551	77.756	295.135	20.4856	4.01458
1460258_at	Lect1	leukocyte cell derived chemotaxin 1	2.02659	3.54981	13.692	13.0939	14.3174	44.8629	53.8749	46.6715	62.1901	3.5047
1455396_at	Atp8b1	ATPase, class I, type 8B, member 1	15.4835	28.1686	47.6853	54.3263	41.8561	76.3629	44.1735	31.5426	61.8623	6.59657
1448470_at	Fbp1	fructose bisphosphatase 1	3.70491	5.90318	5.60743	4.30007	7.31227	9.33646	42.058	247.755	7.13962	3.78286
1449396_at	Aoc3	amine oxidase, copper containing 2 (retina-specific) /// amine oxidase, copper containing 3	17.4218	19.52	32.9255	30.8191	35.1759	33.9859	36.7295	39.985	33.739	8.15698
1426808_at	Lgals3	lectin, galactose binding, soluble 3	43.6893	23.0601	12.6103	12.488	12.7338	13.5746	29.1053	35.8643	23.6202	2.51006
1415935_at	Smoc2	SPARC related modular calcium binding 2	7.46218	11.3181	15.5053	18.7425	12.8273	22.8589	28.1501	26.5899	29.8018	12.2483
1423584_at	Igfbp7	insulin-like growth factor binding protein 7	10.8716	16.1238	20.8755	20.7373	21.0147	21.8989	25.014	25.4596	24.5763	5.53588
1436712_at	Pla2g4c	phospholipase A2, group IVC (cytosolic, calcium-independent)	-1.10878	-1.3262	8.53364	5.11453	14.2385	23.7981	24.8589	16.9783	36.3974	3.13598
1426663_s_at	Slc45a3	solute carrier family 45, member 3	-1.38895	-1.3221	5.00006	2.61902	9.54577	17.3927	24.275	23.404	25.1784	2.0474
1422124_a_at	Ptprc	protein tyrosine phosphatase, receptor type, C	21.4161	21.0813	10.9491	11.3842	10.5307	8.07162	22.3742	26.2542	19.0676	3.04194
1426438_at	Ddx3y	DEAD (Asp-Glu-Ala-Asp) box polypeptide 3, Y-linked	25.2182	13.9248	7.52881	8.8662	6.39316	8.50141	20.9891	44.3233	9.93933	65.6959
1424948_x_at	H2-D1 /// H2-K1	histocompatibility 2, D region locus 1 /// histocompatibility 2, K1, K region /// similar to H-2K(d) antigen	13.9875	21.5131	7.96159	6.03176	10.5089	5.76075	18.1894	26.8194	12.3364	2.18279
1436279_at	Slc26a7		11.1634	18.3561	26.9104	30.621	23.6495	30.9654	17.7976	10.2374	30.9408	17.3362
1418061_at	Ltbp2	latent transforming growth factor beta binding protein 2	5.16482	5.50436	8.92714	9.82435	8.11186	12.2843	17.5258	21.8669	14.0465	3.69649
1437598_at	Zbtb20	zinc finger and BTB domain containing 20	3.42873	7.8242	9.90252	10.0732	9.73477	12.6168	17.4929	20.2627	15.1018	3.58398
1421040_a_at	Gsta2	glutathione S-transferase, alpha 2 (Yc2)	1.27687	1.64331	2.83515	2.18788	3.67392	6.24768	16.8804	37.4733	7.60401	2.07443
1425336_x_at	H2-K1	histocompatibility 2, K1, K region	11.9937	18.4997	7.15885	5.33433	9.60744	5.75707	15.5501	22.253	10.8662	3.05576
1428547_at	Nt5e	5' nucleotidase, ecto	3.70657	4.70209	6.00693	5.56643	6.48228	8.54924	15.3886	38.5714	6.13949	11.0206
1443823_s_at	Atp1a2	ATPase, Na+/K+ transporting, alpha 2 polypeptide	4.50169	7.69523	14.1046	14.9433	13.313	12.7013	15.3411	15.7495	14.9433	13.4337
1417210_at	Eif2s3y	eukaryotic translation initiation factor 2, subunit 3, structural gene Y-linked	16.1895	8.47789	5.60982	5.75309	5.47012	4.80837	15.2028	32.757	7.05577	143.784
1449392_at	Hsd17b1	hydroxysteroid (17-beta) dehydrogenase 1	3.09698	3.42735	9.05133	8.76502	9.34698	13.768	14.2628	11.2349	18.1069	5.74918
1417494_a_at	Cp	ceruloplasmin	3.00717	3.24904	3.29001	3.49699	3.09528	3.19983	14.1246	33.7752	5.90681	2.66315
1455224_at	Angptl1	angiopoietin-like 1	14.4688	16.4467	16.0714	16.5724	15.5856	14.4363	13.9066	9.19991	21.0212	2.01889
1449106_at	Gpx3	glutathione peroxidase 3	8.00789	6.34173	3.55933	2.64555	4.78872	3.20699	13.8241	67.6955	2.82304	5.86607
1433579_at	Tmem30b	transmembrane protein 30B	1.84053	2.59827	4.58325	4.37817	4.79794	7.30606	13.7524	12.8215	14.7509	3.76789
1421811_at	Thbs1 /// X99384	similar to thrombospondin 1 /// thrombospondin 1	13.2162	14.3796	16.5745	18.8351	14.5851	17.8552	13.5543	10.6088	17.3176	3.33696
1434494_at	Zar1	zygote arrest 1	-1.02231	-1.17648	6.48013	3.28937	12.766	12.3313	13.0424	10.0315	16.9569	5.12929
1434628_a_at	Rhpn2	rhophilin, Rho GTPase binding protein 2	-2.0184	-1.0389	4.61192	2.70438	7.86494	11.6532	13.0368	11.3681	14.9505	6.52965
1417408_at	F3	coagulation factor III	6.07333	7.00768	7.97508	8.66966	7.33616	24.6489	12.8208	16.3035	10.082	17.6214
1454795_at	Cobll1	Cobl-like 1	2.73095	3.82121	6.59439	5.40455	8.04617	7.35897	12.4806	16.4796	9.45201	5.57545
1416953_at	Ctgf	connective tissue growth factor	6.43343	4.096	10.8397	10.4241	11.2718	29.3957	11.6607	12.3446	11.0148	5.17772
1431362_a_at	Smoc2	SPARC related modular calcium binding 2	2.59905	3.6511	6.04219	5.77143	6.32566	8.69602	11.5743	12.159	11.0178	2.84642
1431805_a_at	Rhpn2	rhophilin, Rho GTPase binding protein 2	-2.85546	-1.00704	4.56351	2.51857	8.26882	10.3924	11.419	9.60895	13.5701	3.25621
1421114_a_at	Epyc	epiphycan	20.3696	16.8372	12.4575	12.9615	11.9731	7.7217	10.8527	16.1269	7.30333	27.9744
1435554_at	Tmcc3	transmembrane and coiled coil domains 3	2.0945	2.35827	4.25026	2.85017	6.33811	6.48937	10.6562	11.9294	9.51898	30.6036
1417426_at	Srgn	serglycin	10.7188	9.36129	5.63992	5.84681	5.44035	4.52515	10.5105	15.1389	7.29709	6.44442
1424649_a_at	Tspan8	tetraspanin 8	7.19657	8.32022	9.09677	8.36324	9.89462	8.51204	10.4147	7.76182	13.9742	4.1431
1418654_at	Hao2	hydroxyacid oxidase (glycolate oxidase) 3	1.40243	1.2629	1.18874	1.36566	1.03474	1.54109	10.3951	31.6357	3.41569	4.22211
1427683_at	Egr2	early growth response 2	10.0208	8.20324	6.92983	6.8531	7.00743	203.391	10.3829	7.88801	13.6669	3.33535
1419599_s_at	Ms4a6d	membrane-spanning 4-domains, subfamily A, member 6D	16.26	9.53869	5.88085	5.40156	6.40267	4.2069	10.273	12.3557	8.54137	4.52203
1423523_at	Aass	aminoadipate-semialdehyde synthase	1.47931	-1.1247	1.40492	1.07439	1.83713	2.39603	10.2015	23.4663	4.43486	7.61952
1451236_at	Rerg	RAS-like, estrogen-regulated, growth-inhibitor	1.51374	3.72136	7.30942	8.45574	6.3185	12.5913	9.87114	5.88884	16.5465	29.2252
1419276_at	Enpp1	ectonucleotide pyrophosphatase/phosphodiesterase 1	12.4639	10.5506	11.2535	9.58275	13.2156	13.2706	9.85303	9.16011	10.5984	4.31722
1448620_at	Fcgr3	Fc receptor, IgG, low affinity III	13.4445	9.02042	5.69999	5.10408	6.36548	3.97838	9.7301	11.0864	8.53973	2.48318
1429682_at	Fam46c	family with sequence similarity 46, member C	-1.87395	-1.54312	2.42519	1.58986	3.6994	6.76037	9.56131	7.75797	11.7838	20.5982
1427076_at	Mpeg1	macrophage expressed gene 1	9.8041	9.95943	4.9469	4.86277	5.03248	3.20662	9.46279	12.6407	7.08383	2.37457
1434537_at	Slco3a1	solute carrier organic anion transporter family, member 3a1	2.845	4.41717	6.69321	6.35196	7.0528	8.68953	9.44587	8.71132	10.2424	17.4488
1419598_at	Ms4a6d	membrane-spanning 4-domains, subfamily A, member 6D	17.0504	9.92845	5.59859	4.69051	6.68246	3.7166	9.39124	10.513	8.3892	6.10636
1428485_at	Car12	carbonic anyhydrase 12	1.91797	2.2194	3.18296	3.77399	2.6845	5.21431	9.36337	21.3294	4.11043	5.15622
1459546_s_at	Enpp1	ectonucleotide pyrophosphatase/phosphodiesterase 1	10.8426	8.66158	10.1691	9.34978	11.0601	14.3501	9.22962	8.14633	10.457	4.52363
1455393_at	Cp	ceruloplasmin	3.305	2.9048	2.08947	2.39027	1.82653	1.53226	9.10613	21.9985	3.76941	2.62773
1454681_at	Esrp1	RNA binding motif protein 35A	-2.32519	1.88636	6.01749	3.54993	10.2003	10.6971	9.04494	7.29344	11.2171	7.04162
1449533_at	Tmem100	transmembrane protein 100	10.2433	6.26853	8.7942	9.17089	8.43299	10.1416	8.89927	5.41253	14.6322	13.1501
1417268_at	Cd14	CD14 antigen	11.3949	7.42221	6.68087	6.60112	6.76159	5.11247	8.8763	9.47418	8.31614	2.11278
1452077_at	Ddx3y	DEAD (Asp-Glu-Ala-Asp) box polypeptide 3, Y-linked	6.45959	5.82369	3.13981	2.79546	3.52658	3.17504	8.67868	17.9218	4.20267	8.09905
1434252_at	Tmcc3	transmembrane and coiled coil domains 3	2.01233	2.73988	3.59063	2.22128	5.80415	5.20797	8.11682	8.43559	7.81009	8.41107
1449893_a_at	Lrig1	leucine-rich repeats and immunoglobulin-like domains 1	3.02511	5.3149	8.5916	8.94268	8.2543	12.0506	7.89914	6.08623	10.2521	6.60336
1428896_at	Pdgfrl	platelet-derived growth factor receptor-like	11.2578	10.7152	10.1303	10.4654	9.80588	9.81149	7.83953	8.4481	7.27479	6.52092
1455610_at	Synm	synemin, intermediate filament protein	1.7956	2.5484	6.56843	6.13989	7.02687	10.4145	7.79504	5.41062	11.2302	6.6799
1421106_at	Jag1	jagged 1	1.24248	1.68213	4.67634	3.61024	6.05726	6.25788	7.78066	7.08446	8.54528	2.22673
1440339_at	Enpp1	ectonucleotide pyrophosphatase/phosphodiesterase 1	7.5317	7.09114	8.69122	11.1257	6.78944	15.4391	7.64151	4.71075	12.3956	28.601
1416666_at	Serpine2	serine (or cysteine) peptidase inhibitor, clade E, member 2	4.40265	5.74892	8.96155	8.4235	9.53396	9.80032	7.59195	6.07531	9.48721	29.1523
1438654_x_at	Mmd2	monocyte to macrophage differentiation-associated 2	1.68699	1.93863	3.73333	4.07539	3.41998	5.72779	7.53753	9.17354	6.19328	35.9787
1434070_at	Jag1	jagged 1	1.65139	1.7026	4.53592	3.51638	5.85105	6.61851	7.52543	6.82357	8.29949	4.8782
1417625_s_at	Cxcr7	chemokine (C-X-C motif) receptor 7	4.8556	4.86588	6.10274	6.33058	5.88311	7.89463	6.91444	8.75332	5.46187	3.61407
1421998_at	Tor3a	similar to ADIR1 /// torsin family 3, member A	7.0045	8.02648	4.53744	4.88721	4.21269	4.06195	6.87524	7.57487	6.24022	2.73602
1426774_at	Parp12	poly (ADP-ribose) polymerase family, member 12	2.87982	5.31641	3.9646	3.30371	4.75769	5.63733	6.8401	6.25823	7.47607	2.98712
1436870_s_at	Afap1l2	actin filament associated protein 1-like 2	3.13588	4.97526	7.7479	8.29263	7.23896	8.68906	6.83948	5.22394	8.95463	44.5217
1434510_at	Papss2	3'-phosphoadenosine 5'-phosphosulfate synthase 2	2.86047	2.47015	3.78777	4.25429	3.37241	5.13791	6.79846	9.2587	4.99197	3.97581
1450652_at	Ctsk	cathepsin K	10.9692	7.6499	5.92149	5.12018	6.8482	9.5139	6.77696	7.09042	6.47736	2.16539
1436568_at	Jam2	junction adhesion molecule 2	5.90196	8.85441	9.76614	9.72838	9.80405	9.15043	6.72849	4.59154	9.86	8.95591
1455227_at	Nceh1	arylacetamide deacetylase-like 1	2.2755	1.75006	2.23738	2.15785	2.31983	3.11982	6.7138	9.00062	5.00801	5.3764
1437318_at	Pak3	p21 (CDKN1A)-activated kinase 3	5.78961	27.7558	16.386	16.3899	16.3822	9.24107	6.66779	6.19345	7.17847	6.46637
1425506_at	Mylk	myosin, light polypeptide kinase	2.51116	4.40698	6.9145	6.79799	7.03301	6.0876	6.5796	5.81451	7.44536	4.41561
1449109_at	Socs2	suppressor of cytokine signaling 2	2.49447	3.90008	5.87355	6.1054	5.65049	6.15582	6.49985	5.80812	7.27395	4.79376
1438201_at	Pdp1	protein phosphatase 2C, magnesium dependent, catalytic subunit	2.48176	3.95581	4.85949	5.23876	4.50768	4.97421	6.4934	6.04508	6.97497	2.3871
1416776_at	Crym	crystallin, mu	-1.45561	-1.27998	-1.21817	-1.2883	-1.15185	1.04123	6.46335	19.5905	2.1324	3.77141
1427682_a_at	Egr2	early growth response 2	6.16985	4.76328	4.32501	4.87016	3.84087	148.183	6.31792	5.08606	7.84815	4.62518
1456321_at	Nipal1	NIPA-like domain containing 1	2.92459	4.1884	4.82476	5.47542	4.25142	6.36109	6.21417	3.42048	11.2896	3.98706
1435012_x_at	Cela3b /// Gm13011	elastase 3, pancreatic /// similar to elastase 3B, pancreatic /// predicted gene, OTTMUSG00000009877	8.60083	7.86054	7.00996	8.24234	5.96185	5.91245	6.09144	4.99079	7.43481	2.89928
1434210_s_at	Lrig1	leucine-rich repeats and immunoglobulin-like domains 1	2.63508	4.4373	6.77494	7.08426	6.47912	8.1093	6.06565	4.75665	7.73488	3.78472
1433847_at	Fam40b	family with sequence similarity 40, member B	1.3147	2.68869	6.96707	7.75319	6.26065	6.77605	5.96592	4.50733	7.89651	4.01143
1448918_at	Slco3a1	solute carrier organic anion transporter family, member 3a1	2.37856	3.76524	4.29213	3.93635	4.68007	5.19158	5.94674	5.64492	6.2647	3.45792
1434089_at	Synpo	synaptopodin	2.09729	2.26193	5.43218	4.5498	6.48569	6.8137	5.94197	5.6749	6.22162	2.32033
1421172_at	Adam12	a disintegrin and metallopeptidase domain 12 (meltrin alpha)	7.33091	7.48782	9.93232	10.741	9.18449	10.0575	5.88856	3.62187	9.57379	5.27922
1436528_at	Kazald1	Kazal-type serine peptidase inhibitor domain 1	3.58965	4.30933	5.86185	6.82756	5.03273	9.10328	5.77622	3.60435	9.25678	13.465
1417785_at	Pla1a	phospholipase A1 member A	8.77253	13.4174	9.32209	7.06003	12.3089	9.04325	5.76769	5.58218	5.95937	3.96574
1424393_s_at	Adhfe1	alcohol dehydrogenase, iron containing, 1	1.1577	-1.03842	1.0136	1.15574	-1.12492	1.15574	5.73727	15.9906	2.05849	4.76198
1418106_at	Hey2	hairy/enhancer-of-split related with YRPW motif 2	-1.44746	-1.0679	4.1329	3.04807	5.60382	7.47485	5.73177	4.42601	7.42276	4.67523
1455136_at	Atp1a2	ATPase, Na+/K+ transporting, alpha 2 polypeptide	1.37195	2.1627	3.99706	4.19284	3.81041	3.79568	5.69986	5.36079	6.06036	6.44368
1428853_at	Ptch1	patched homolog 1	1.32291	1.86523	4.47891	4.82216	4.1601	5.30554	5.6255	4.13774	7.6482	4.13519
1427042_at	Mal2	mal, T-cell differentiation protein 2	1.45149	2.31743	2.49	2.98135	2.07963	1.42969	5.53701	5.48388	5.59065	5.47403
1454974_at	Ntn1	similar to Netrin-1 precursor /// netrin 1	3.00932	4.28963	4.3106	5.65111	3.28808	5.24195	5.45851	7.06392	4.21795	2.10863
1420786_a_at	Gm10256 /// Gm10352 /// Gm3376 /// Gm4064 /// LOC100862365 /// LOC100862383 /// LOC100862394 /// LOC100862398 /// Rbmy1a1	predicted gene, ENSMUSG00000069031 /// predicted gene, ENSMUSG00000071960 /// RNA binding motif protein, Y chromosome, family 1, member A1	-1.06633	-1.0569	1.03564	1.08678	-1.01326	-1.01326	5.39245	31.0797	-1.06882	8.57043
1423091_a_at	Gpm6b	glycoprotein m6b	2.53978	3.81752	5.69877	6.35001	5.11432	6.67035	5.36957	3.92342	7.34877	10.901
1453345_at	Nipal1	NIPA-like domain containing 1	2.21433	3.65003	4.39167	4.36684	4.41663	5.11953	5.343	3.26091	8.75451	4.97579
1434342_at	S100b	S100 protein, beta polypeptide, neural	1.32029	1.64817	2.14503	2.26292	2.03327	4.53876	5.29602	2.7575	10.1715	8.63673
1454824_s_at	Mtus1	mitochondrial tumor suppressor 1	1.43142	1.98898	3.69477	3.00243	4.54675	4.32656	5.24058	4.93882	5.56077	5.07434
1425546_a_at	Srprb /// Trf	transferrin	4.81314	3.01148	3.07207	2.87892	3.27819	3.16189	5.18093	5.91481	4.53811	2.67496
1419080_at	Gdnf	glial cell line derived neurotrophic factor	2.09977	3.91025	5.05642	7.01354	3.64544	5.62332	5.17942	3.64544	7.35889	59.6197
1419554_at	Cd47	CD47 antigen (Rh-related antigen, integrin-associated signal transducer)	2.90444	4.38405	3.49912	3.71519	3.29561	3.49406	5.12895	6.18037	4.2564	2.86148
1418072_at	Hist1h2bc /// Hist1h2be /// Hist1h2bg		3.78889	2.51209	2.70535	2.54399	2.87694	2.03434	5.1268	10.3318	2.54399	10.9919
1418030_at	Slco3a1	solute carrier organic anion transporter family, member 3a1	1.77813	2.60219	3.61563	3.42594	3.81582	4.24815	5.09693	5.13308	5.06103	7.05932
1440840_at	D630004K10Rik	RIKEN cDNA D630004K10 gene	1.46421	1.62436	2.49837	2.63646	2.36752	3.62568	5.08454	7.58957	3.40632	3.06923
1436844_at	Pura		2.40739	4.55992	5.15756	5.19683	5.11859	5.87085	5.07605	4.70175	5.48015	2.73059
1417673_at	Grb14	growth factor receptor bound protein 14	-1.08268	1.27304	3.1368	2.91459	3.37595	3.81898	5.07234	3.36649	7.64256	3.51171
1418025_at	Bhlhe40	basic helix-loop-helix family, member e40	2.82977	2.84234	2.92157	2.84172	3.00367	13.0298	5.06479	5.78044	4.43773	2.1554
1436501_at	Mtus1	mitochondrial tumor suppressor 1	1.76886	2.17725	4.03242	3.11008	5.2283	5.08907	4.98712	4.44483	5.59557	4.06705
1436502_at	Mtus1	mitochondrial tumor suppressor 1	1.71985	1.77641	3.48254	2.94096	4.12387	4.40102	4.97457	4.46117	5.54705	5.13096
1455538_at	6330403M23Rik /// Pura	RIKEN cDNA 6330403M23 gene	2.42391	3.17438	4.389	4.72816	4.07418	5.07564	4.95228	4.77446	5.13673	4.46658
1456224_x_at	Cage1	cancer antigen 1	1.05694	1.26318	2.16266	1.72481	2.71166	4.27247	4.92836	3.38414	7.17722	5.27251
1416225_at	Adh1	alcohol dehydrogenase 1 (class I)	1.42465	1.45819	1.37269	1.31047	1.43786	1.66558	4.83156	10.303	2.26574	3.64603
1436200_at	Lonrf3	LON peptidase N-terminal domain and ring finger 3	2.60484	3.70959	3.71972	3.68961	3.75008	3.68961	4.82546	4.46963	5.20961	10.9469
1435486_at	Pak3	p21 (CDKN1A)-activated kinase 3	5.50848	10.0225	9.27604	12.6349	6.81009	9.57572	4.80614	3.22412	7.16441	35.8262
1435720_at	Kcnd3	potassium voltage-gated channel, Shal-related family, member 3	1.13485	1.58364	2.93639	3.00431	2.87	4.15404	4.7021	3.99917	5.5286	2.36589
1450430_at	Mrc1	mannose receptor, C type 1	5.58224	4.3898	3.18633	2.9402	3.45306	2.24943	4.64197	5.39874	3.99128	2.97915
1435134_at	Nceh1	arylacetamide deacetylase-like 1	1.647	1.10078	1.4927	1.19241	1.8686	2.9309	4.63737	5.57357	3.85842	2.48205
1437247_at	Fosl2	fos-like antigen 2 /// similar to fos-like antigen 2	3.79971	4.20383	5.43429	6.15345	4.79918	9.52617	4.62602	3.26376	6.55687	4.30962
1434758_at	Crispld2	cysteine-rich secretory protein LCCL domain containing 2	3.23586	3.07193	3.20126	3.36064	3.04944	3.90214	4.59945	4.46245	4.74066	3.77199
1418507_s_at	Socs2	suppressor of cytokine signaling 2	2.16834	3.07735	3.85529	3.99814	3.71754	4.88636	4.52385	3.82544	5.34977	6.46695
1456395_at	Ppargc1a	peroxisome proliferative activated receptor, gamma, coactivator 1 alpha	3.59527	4.99318	3.51296	3.72063	3.31688	2.15121	4.48831	6.91234	2.91434	6.09915
1448748_at	Plek	pleckstrin	5.77931	4.40822	2.68525	2.79155	2.583	2.11182	4.39082	4.77299	4.03925	2.06161
1423271_at	Gjb2	gap junction protein, beta 2	-1.06135	-1.1204	-1.02688	-1.26485	1.19951	1.05007	4.34862	9.86064	1.91777	28.9006
1434647_at	Egflam	EGF-like, fibronectin type III and laminin G domains	1.43863	2.66194	5.42967	5.67754	5.19261	6.18579	4.31025	3.77972	4.91525	2.845
1440156_s_at	Tox2		1.09661	1.3253	2.7173	2.23881	3.29806	5.37318	4.25322	3.63345	4.9787	2.91081
1448842_at	Cdo1	cysteine dioxygenase 1, cytosolic	-1.31105	-1.17514	1.27077	-1.09001	1.76021	2.51813	4.2489	4.83831	3.73129	3.15972
1426439_at	Ddx3y	DEAD (Asp-Glu-Ala-Asp) box polypeptide 3, Y-linked	5.01524	2.90897	1.88134	2.34377	1.51016	1.87424	4.23295	8.34148	2.14805	19.3159
1447448_s_at	Klf6	Kruppel-like factor 6	4.56465	4.13445	4.4692	4.67343	4.2739	7.50517	4.21543	4.59386	3.86817	2.27488
1424534_at	Mmd2	monocyte to macrophage differentiation-associated 2	1.12514	1.34507	2.16248	2.08089	2.24726	3.27725	4.18552	5.30214	3.30406	15.5414
1434099_at	Ppargc1a		2.98637	3.94806	3.85189	4.09798	3.62058	2.43474	4.17486	6.16801	2.82578	61.315
1428187_at	Cd47	CD47 antigen (Rh-related antigen, integrin-associated signal transducer)	2.52615	3.42872	2.66263	2.98361	2.37618	2.69148	4.10399	4.7381	3.55474	3.05468
1417065_at	Egr1	early growth response 1	2.87436	3.30798	3.61577	3.69018	3.54287	29.3164	4.09468	2.56212	6.54395	2.68378
1416687_at	Plod2	procollagen lysine, 2-oxoglutarate 5-dioxygenase 2	3.84404	8.34523	5.42844	4.38562	6.71923	3.73078	4.07928	4.60472	3.6138	5.56387
1449408_at	Jam2	junction adhesion molecule 2	3.78042	4.10952	5.36275	5.6597	5.08137	5.77306	4.07587	3.19809	5.19459	13.8391
1422823_at	Eps8	epidermal growth factor receptor pathway substrate 8 /// similar to Epidermal growth factor receptor kinase substrate 8	2.17375	2.45857	2.6388	3.00449	2.31762	2.92067	4.07285	4.65454	3.56384	11.3557
1448793_a_at	Sdc4	syndecan 4	4.91998	8.77497	5.80309	5.1862	6.49335	3.69519	4.04691	3.9234	4.17432	2.20328
1421989_s_at	Papss2	3'-phosphoadenosine 5'-phosphosulfate synthase 2	1.98687	1.4447	2.35807	2.06749	2.68948	2.73144	4.03256	5.32719	3.05255	2.47232
1438097_at	Rab20	RAB20, member RAS oncogene family	2.19944	2.47852	2.92574	3.19127	2.68229	4.45332	4.01882	4.50475	3.58531	4.28374
1429831_at	Pik3ap1	phosphoinositide-3-kinase adaptor protein 1	3.72001	3.24083	1.97196	2.13802	1.8188	1.47838	3.96995	4.58936	3.43414	2.58005
1426598_at	Uty	ubiquitously transcribed tetratricopeptide repeat gene, Y chromosome	3.11216	1.63622	1.41676	1.59858	1.25562	1.34151	3.96234	7.69339	2.04073	14.7612
1418492_at	Grem2	gremlin 2 homolog, cysteine knot superfamily (Xenopus laevis)	1.60876	1.89114	4.11451	4.14746	4.08183	4.53848	3.91781	3.12577	4.91055	9.05889
1420819_at	Sla	src-like adaptor	2.67915	2.49107	1.83943	1.86944	1.8099	1.83088	3.90088	5.35132	2.84358	2.12952
1439906_at	---		1.17999	1.28674	2.18095	2.51946	1.88792	2.45507	3.8936	4.56026	3.3244	3.01569
1419457_at	Rgnef	Rho-guanine nucleotide exchange factor	3.11462	3.85288	3.1184	3.46097	2.80974	3.42243	3.89153	3.53781	4.28061	3.73187
1435387_at	Slc2a13	solute carrier family 2 (facilitated glucose transporter), member 13	2.85423	3.50492	4.46205	4.83484	4.11799	7.09922	3.88867	2.87595	5.258	7.1862
1444038_at	AU015836	expressed sequence AU015836	-3.38207	-1.23082	2.34644	1.28624	4.2805	4.07894	3.88488	3.06835	4.91869	53.0977
1436325_at	Rora	RAR-related orphan receptor alpha	1.82771	1.55628	2.11148	2.26883	1.96504	2.75993	3.88415	4.43588	3.40104	2.61154
1453586_at	Entpd1	ectonucleoside triphosphate diphosphohydrolase 1	1.67638	2.5779	3.50534	3.77107	3.25833	3.44246	3.81199	3.52943	4.11718	4.14213
1436223_at	Itgb8		1.68471	1.52477	2.52283	2.56445	2.48188	1.40822	3.81025	7.72089	1.88035	5.07643
1434810_a_at	Cage1	cancer antigen 1	-1.14724	1.026	1.87956	1.46621	2.40945	3.69124	3.75376	2.04878	6.87762	3.13955
1429692_s_at	Gch1	GTP cyclohydrolase 1	2.18691	1.68463	2.19886	2.11946	2.28124	5.2293	3.75222	3.06008	4.60093	2.02448
1428804_at	Mfap3l	microfibrillar-associated protein 3-like	2.5229	3.04632	2.35159	3.101	1.78329	2.18605	3.75185	7.06704	1.99184	3.36422
1422824_s_at	Eps8	epidermal growth factor receptor pathway substrate 8	2.47702	2.31983	2.70433	2.87338	2.54523	2.93181	3.7443	4.03689	3.47292	10.0826
1453514_at	Gpm6b	glycoprotein m6b	1.785	4.3772	6.07233	5.77936	6.38015	3.37547	3.70147	3.83183	3.57555	2.8365
1455106_a_at	Ckb	creatine kinase, brain	1.81301	2.1672	3.84056	3.33646	4.42083	4.06923	3.68842	3.92167	3.46904	5.99718
1423436_at	Gsta3	glutathione S-transferase, alpha 3	-1.1795	1.18298	2.41903	2.07281	2.82309	2.39952	3.63499	4.24662	3.11145	2.15098
1427257_at	Vcan	versican	3.46493	4.28412	5.73754	5.47017	6.01797	5.02235	3.6291	2.91846	4.51278	6.69847
1446085_at	Socs2		1.65095	3.48983	3.61179	4.00542	3.25684	3.98529	3.61695	3.48983	3.7487	5.6912
1434100_x_at	Ppargc1a		3.07543	3.44914	3.63264	4.04411	3.26303	2.3359	3.602	5.31852	2.43948	55.8432
1429809_at	Tmtc2	transmembrane and tetratricopeptide repeat containing 2	1.82011	2.66231	3.94412	4.30985	3.60943	5.03477	3.58671	2.28554	5.62866	3.37499
1423569_at	Gatm	glycine amidinotransferase (L-arginine:glycine amidinotransferase)	2.4501	3.26855	2.55275	2.51436	2.59173	1.81715	3.58291	7.35484	1.74541	12.8946
1418743_a_at	Tesc	similar to Tescalcin /// tescalcin	1.24341	1.04294	2.28891	1.54908	3.38209	3.31862	3.57047	2.51938	5.06006	36.0413
1421917_at	Pdgfra	platelet derived growth factor receptor, alpha polypeptide	1.83595	2.61192	3.38078	3.65245	3.12932	3.35753	3.56672	3.02429	4.20645	3.33028
1436196_at	C030046G05	hypothetical protein C030046G05	3.37938	3.31194	4.15003	4.7898	3.59571	6.05059	3.55269	2.496	5.05672	4.89
1455833_at	Afap1l2	actin filament associated protein 1-like 2	1.92082	2.84238	4.45952	4.77836	4.16196	5.00739	3.53785	2.35031	5.32542	6.26459
1433508_at	Klf6	Kruppel-like factor 6	3.27608	3.33063	3.26183	3.26922	3.25445	5.4786	3.53732	3.83282	3.26461	2.31914
1455214_at	Mitf	microphthalmia-associated transcription factor	2.35069	2.13718	2.09141	1.87665	2.33075	2.3462	3.53555	4.22469	2.95882	3.47735
1422706_at	Pmepa1	prostate transmembrane protein, androgen induced 1	3.77609	3.77609	5.06423	4.55399	5.63163	5.62062	3.51746	3.12762	3.95589	6.67137
1448475_at	Olfml3	olfactomedin-like 3	5.45593	5.22773	4.5059	4.44286	4.56983	3.8841	3.51677	3.27076	3.78128	8.89034
1424903_at	Kdm5d	jumonji, AT rich interactive domain 1D (Rbp2 like)	4.92989	3.85608	1.88005	1.86668	1.89352	2.03153	3.51481	4.59918	2.68611	38.417
1419494_a_at	Tpd52	tumor protein D52	1.6495	1.93635	2.58901	2.09255	3.20327	2.45217	3.51083	4.16183	2.96165	2.82807
1428223_at	Mfsd2a	major facilitator superfamily domain containing 2	-1.36067	-1.47192	1.38233	1.29848	1.47159	3.15585	3.51023	2.75228	4.47691	4.0664
1417923_at	Pak3	p21 (CDKN1A)-activated kinase 3	5.17727	8.51533	6.52825	8.35159	5.10298	6.47678	3.49511	2.52208	4.84354	15.8644
1418252_at	Padi2	peptidyl arginine deiminase, type II	1.31034	2.54324	4.65494	4.55664	4.75536	2.49537	3.48677	2.04986	5.93094	7.39685
1424392_at	Adhfe1	alcohol dehydrogenase, iron containing, 1	-1.02031	1.08887	1.08556	1.08887	1.08226	1.13982	3.48079	7.40918	1.63526	4.22355
1417600_at	Slc15a2	solute carrier family 15 (H+/peptide transporter), member 2	-1.38044	1.80428	2.49012	3.0659	2.02248	2.32865	3.47837	4.61972	2.61901	3.40665
1428660_s_at	Tor3a	similar to ADIR1 /// torsin family 3, member A	3.3317	5.76458	2.52298	2.65056	2.40154	2.70188	3.46034	3.39455	3.5274	2.49074
1445897_s_at	Ifi35	interferon-induced protein 35	3.01281	5.0387	2.379	2.29447	2.46664	2.33568	3.45716	3.85514	3.10028	3.3127
1424067_at	Icam1	intercellular adhesion molecule 1	2.15093	3.62979	1.81803	1.97312	1.67512	2.63972	3.42268	5.0792	2.30641	2.08329
1416942_at	Erap1	endoplasmic reticulum aminopeptidase 1	2.25086	3.40815	2.51851	2.55827	2.47936	2.72447	3.41744	3.64319	3.20568	2.77765
1415936_at	Bcar3	breast cancer anti-estrogen resistance 3	1.28307	1.69035	2.14941	2.179	2.12022	3.09257	3.41046	2.92629	3.97474	9.99497
1424250_a_at	Arhgef3	Rho guanine nucleotide exchange factor (GEF) 3	1.95706	2.59819	2.91319	2.81538	3.0144	2.46946	3.40937	2.93476	3.96073	5.48301
1435438_at	Sox8	SRY-box containing gene 8	2.448	2.99436	3.70881	3.81234	3.6081	4.47064	3.40858	3.03021	3.83421	8.82234
1435343_at	Dock10	dedicator of cytokinesis 10	3.04342	2.47947	2.30776	2.17545	2.44812	2.44812	3.39416	3.92048	2.9385	10.5118
1437326_x_at	Cela3b	elastase 3, pancreatic /// similar to elastase 3B, pancreatic	5.65889	4.58201	4.0655	4.62793	3.57143	3.7076	3.37698	2.63934	4.32077	2.84469
1435229_at	Gramd1b	GRAM domain containing 1B	1.55993	1.68861	2.14306	2.22812	2.06124	2.77364	3.33696	3.20235	3.47723	5.69366
1458585_at	---		1.86941	2.06368	1.69637	2.50065	1.15078	3.10852	3.33573	3.22238	3.45306	3.42774
1425668_a_at	St3gal4	ST3 beta-galactoside alpha-2,3-sialyltransferase 4	1.87318	2.52549	3.325	2.6211	4.21793	4.21657	3.33081	2.59296	4.27863	5.06816
1454704_at	Scarb2	scavenger receptor class B, member 2	2.30583	2.37294	2.90861	2.99496	2.82475	2.89805	3.33018	3.06979	3.61265	4.98808
1425719_a_at	Nmi	N-myc (and STAT) interactor	2.3026	4.05636	2.52462	2.47539	2.57482	2.37541	3.30269	3.39664	3.21134	3.53374
1448021_at	Fam46c		-3.36082	-5.49417	1.47767	-1.17117	2.55726	3.28864	3.28322	3.60297	2.99185	13.4278
1460235_at	Scarb2	scavenger receptor class B, member 2	3.66884	2.72295	2.55605	2.47762	2.63697	2.58647	3.23875	3.44603	3.04394	9.29455
1454877_at	Sertad4	SERTA domain containing 4	1.7371	1.92654	3.47853	3.68677	3.28205	3.10447	3.23671	2.58044	4.05989	5.86117
1452178_at	Parp10 /// Plec	similar to Plec1 protein /// plectin 1	2.65223	4.88681	2.00021	1.98862	2.01188	1.82545	3.233	3.85925	2.70837	2.56658
1449455_at	Hck	hemopoietic cell kinase	3.18331	3.06829	1.98624	1.97443	1.99812	2.129	3.23024	4.02047	2.59533	4.75155
1419609_at	Ccr1	chemokine (C-C motif) receptor 1	6.78715	4.50585	2.05893	2.27113	1.86656	1.98251	3.22889	2.9818	3.49646	2.69023
1416589_at	Sparc	secreted acidic cysteine rich glycoprotein	3.07625	3.73065	3.4684	3.23702	3.71631	3.23702	3.22158	3.55995	2.91537	5.89912
1422814_at	Aspm	asp (abnormal spindle)-like, microcephaly associated (Drosophila)	-1.72506	-1.43384	1.44891	1.35624	1.54791	2.78105	3.21722	2.60026	3.98057	5.7187
1420965_a_at	Enc1	ectodermal-neural cortex 1	1.98294	1.81172	3.1716	3.34593	3.00635	8.99729	3.21669	2.68337	3.856	2.51164
1451031_at	Sfrp4	secreted frizzled-related protein 4	7.33669	6.86247	5.28251	7.54449	3.69872	4.59784	3.18337	3.28665	3.08333	3.8617
1434959_at	Dhh	desert hedgehog	1.2349	1.22701	2.25667	2.99747	1.69896	3.20669	3.18137	2.63861	3.83578	45.9489
1448340_at	Tmem30a	transmembrane protein 30A	1.72973	1.92008	2.57978	2.70755	2.45804	3.40674	3.16355	2.84844	3.51352	2.6407
1448502_at	Slc16a7	solute carrier family 16 (monocarboxylic acid transporters), member 7	1.58907	1.2825	1.5321	1.52977	1.53444	1.53444	3.13633	5.8421	1.68373	4.7841
1448883_at	Lgmn	legumain	3.27073	2.2954	1.82837	1.82691	1.82984	1.53563	3.12648	4.94319	1.97745	2.45552
1425896_a_at	Fbn1	fibrillin 1	3.65798	4.19899	4.5835	3.82951	5.48594	3.55709	3.10966	3.39872	2.84519	2.62847
1419905_s_at	Hpgd	hydroxyprostaglandin dehydrogenase 15 (NAD)	-2.07342	1.25222	2.65147	2.66034	2.64263	3.4245	3.10157	2.76743	3.47605	7.74907
1460208_at	Fbn1	fibrillin 1	4.07925	4.44364	4.26234	4.43005	4.10099	3.92634	3.09332	2.98632	3.20416	3.32391
1437751_at	Ppargc1a	peroxisome proliferative activated receptor, gamma, coactivator 1 alpha	2.58711	2.55603	2.60781	2.96894	2.2906	2.03613	3.0836	4.32285	2.19961	9.55381
1421694_a_at	Vcan	versican	4.70413	4.78385	5.80963	4.51971	7.46769	3.36374	3.08121	2.69108	3.52791	9.53213
1445669_at	Spry4	sprouty homolog 4 (Drosophila)	1.06304	1.19904	1.47975	1.60212	1.36672	6.52292	3.06	2.83339	3.30473	22.6585
1438470_at	Socs2	suppressor of cytokine signaling 2	1.53013	2.38951	2.99911	3.229	2.78558	2.66305	3.05686	2.57232	3.63267	9.25883
1436499_at	Sgms1	sphingomyelin synthase 1	2.58172	2.73311	3.31326	3.60447	3.04558	3.79332	3.04377	2.56241	3.61555	2.82364
1436990_s_at	Chchd10	coiled-coil-helix-coiled-coil-helix domain containing 10	2.95661	3.06216	3.26687	3.55396	3.00297	2.83257	3.03905	3.15366	2.9286	3.5182
1425107_a_at	Lifr	leukemia inhibitory factor receptor	1.79699	1.51668	1.82389	1.87253	1.77651	1.67436	3.03878	4.58338	2.01471	3.35273
1439407_x_at	Tagln2	transgelin 2	2.97344	3.11404	3.61942	3.48274	3.76147	3.9429	3.03509	3.11404	2.95814	2.29076
1433649_at	Kdm1b	amine oxidase, flavin containing 1	-1.0885	1.43005	3.04507	2.16971	4.2736	3.70048	3.01572	2.80027	3.24774	3.26889
1450738_at	Kif21a	kinesin family member 21A	-1.02466	1.89624	2.11042	1.94607	2.28866	1.92856	2.9941	3.73845	2.39796	3.43193
1434228_at	Pdp1	protein phosphatase 2C, magnesium dependent, catalytic subunit	1.63236	2.11241	2.36788	2.47015	2.26984	2.68164	2.99139	2.45693	3.64212	2.91489
1429146_at	Svip	RIKEN cDNA 6620401M08 gene	-1.03632	1.37863	1.78754	1.65173	1.93453	2.03791	2.95088	2.85483	3.05016	2.5838
1453486_a_at	Scube2	signal peptide, CUB domain, EGF-like 2	1.60365	2.69867	4.48603	5.115	3.9344	3.89244	2.94931	2.02576	4.29391	11.9736
1452783_at	Fndc3b	fibronectin type III domain containing 3B	2.79455	3.49645	3.94591	3.98437	3.90782	3.54141	2.94219	2.37243	3.64878	2.2322
1460601_at	Myrip	myosin VIIA and Rab interacting protein	1.0742	1.62655	1.77433	1.77433	1.77433	3.05365	2.92229	2.12655	4.01577	15.7254
1418744_s_at	Tesc	similar to Tescalcin /// tescalcin	-1.03422	-1.4322	1.97083	1.23192	3.15295	2.90116	2.9135	2.47918	3.42389	22.0099
1447800_x_at	Tcn2	transcobalamin 2	1.51884	1.22098	1.41364	1.46808	1.36121	1.37853	2.90954	6.1756	1.37078	2.04421
1439794_at	Ntn4		3.42344	2.39135	2.12391	2.30788	1.95461	2.35093	2.90818	2.47278	3.42025	4.51993
1428562_at	2210403K04Rik	RIKEN cDNA 2210403K04 gene	2.02127	2.02127	1.91121	2.02127	1.80715	2.85534	2.90646	2.98449	2.83048	4.18662
1455597_at	Map3k2	mitogen-activated protein kinase kinase kinase 2	1.78274	1.69834	2.42281	2.57214	2.28215	3.26451	2.89647	2.80189	2.99425	2.62917
1427275_at	Smc4	structural maintenance of chromosomes 4	-1.01319	3.02799	4.25249	2.97377	6.08105	1.53891	2.89299	4.12049	2.03117	2.08051
1456076_at	Defb19	defensin beta 19	3.4409	4.21497	4.42159	5.98228	3.26806	4.3803	2.88151	2.24247	3.70266	21.5218
1416418_at	Gabarapl1	gamma-aminobutyric acid (GABA(A)) receptor-associated protein-like 1	1.33476	1.31047	1.79336	1.87744	1.71305	2.21023	2.86886	3.30561	2.48982	2.96762
1435367_at	Mapk4	mitogen-activated protein kinase 4	1.02924	-1.12979	-1.2096	-1.1621	-1.25905	1.04869	2.85995	4.24266	1.92787	7.18356
1436545_at	Dtx4	deltex 4 homolog (Drosophila)	1.23289	1.55967	2.02953	2.11517	1.94736	1.85123	2.85965	2.44527	3.34424	2.12901
1417483_at	Nfkbiz	nuclear factor of kappa light polypeptide gene enhancer in B-cells inhibitor, zeta	2.10956	1.98728	1.48102	1.39923	1.5676	2.00645	2.85227	3.33741	2.43765	3.92913
1425837_a_at	Ccrn4l	CCR4 carbon catabolite repression 4-like (S. cerevisiae) /// similar to carbon catabolite repression 4 protein homolog	1.13968	-1.00469	1.81012	1.33981	2.44552	3.46889	2.84672	2.52266	3.21241	3.67258
1419163_s_at	Dnajc3	DnaJ (Hsp40) homolog, subfamily C, member 3	1.35291	1.36077	2.33361	2.14863	2.53452	3.34338	2.82751	2.59286	3.08339	2.35006
1430291_at	Dock5	dedicator of cytokinesis 5	1.71499	2.14421	2.30893	2.68414	1.98616	2.62803	2.8186	2.60037	3.05515	2.77589
1447527_at	---		2.23921	3.615	2.45365	2.64473	2.27638	3.32954	2.81258	3.27596	2.41474	3.8014
1430353_at	Glis3	GLIS family zinc finger 3	1.5259	1.22134	1.56368	1.85568	1.31763	1.3527	2.80567	4.07145	1.93341	7.16479
1450061_at	Enc1	ectodermal-neural cortex 1	2.11704	1.68019	2.76975	3.01633	2.54332	8.2438	2.79745	2.04293	3.83064	2.54049
1417654_at	Sdc4	syndecan 4	5.96185	5.73138	3.53176	3.56415	3.49966	3.30404	2.77262	2.77848	2.76678	3.65394
1418551_at	Mybpc3	myosin binding protein C, cardiac	1.8241	2.17791	2.36113	2.74025	2.03446	3.16278	2.7519	1.7014	4.45103	5.50758
1436891_at	Usp15	ubiquitin specific peptidase 15	-1.21801	1.12097	1.86082	1.60868	2.15249	2.54822	2.7356	2.45934	3.04289	2.55322
1436555_at	Slc7a2	solute carrier family 7 (cationic amino acid transporter, y+ system), member 2	1.70266	1.89328	3.00584	3.24322	2.78584	2.72284	2.71845	2.09625	3.52534	3.95472
1433655_at	Rnf141	ring finger protein 141	1.49102	1.5107	1.88484	1.9471	1.82458	2.14579	2.71513	2.43552	3.02685	3.00417
1433945_at	Fam189a1	RIKEN cDNA 5730507A09 gene	1.30615	1.03149	1.90925	2.96135	1.23094	2.71218	2.68968	-1.00818	7.29358	11.1748
1448895_a_at	Ctnna2	catenin (cadherin associated protein), alpha 2	3.55739	4.58009	6.04483	7.71592	4.73566	5.06539	2.6784	1.74122	4.11999	3.39412
1424175_at	Tef	thyrotroph embryonic factor	1.59593	1.64296	2.09699	2.34725	1.87342	2.0861	2.67104	3.02995	2.35465	2.60897
1433887_at	Dnajc3	DnaJ (Hsp40) homolog, subfamily C, member 3	1.41434	1.57806	2.07498	1.90662	2.25822	2.64362	2.6458	2.67152	2.62033	2.53739
1455728_at	Pten	phosphatase and tensin homolog	1.43086	1.44424	2.01143	2.16366	1.8699	2.72614	2.6437	2.54225	2.7492	2.09242
1435349_at	Nrp2	neuropilin 2 /// par-3 partitioning defective 3 homolog B (C. elegans)	-1.04646	1.24297	2.61466	2.61684	2.61248	2.7647	2.64263	1.78715	3.90762	3.18058
1427168_a_at	Col14a1	collagen, type XIV, alpha 1	5.99349	5.02516	2.62966	2.30542	2.99949	1.84682	2.63354	5.40795	1.28247	49.4506
1434996_at	Slc25a16	solute carrier family 25 (mitochondrial carrier, Graves disease autoantigen), member 16	1.2536	1.10454	1.22686	1.2536	1.20069	1.3463	2.63274	3.96823	1.74671	2.58551
1449620_s_at	Adcy9	adenylate cyclase 9	1.961	2.14111	2.51676	2.64419	2.39546	3.01596	2.62233	2.10792	3.26227	4.48647
1416619_at	4632428N05Rik	RIKEN cDNA 4632428N05 gene	3.04088	2.3509	2.26948	2.29211	2.24708	2.52609	2.61946	2.34657	2.92408	3.9833
1438306_at	Rnf180	ring finger protein 180	1.2321	1.56091	2.35097	2.68808	2.05614	2.88059	2.6176	1.90163	3.60314	4.56109
1426576_at	Sgms1	sphingomyelin synthase 1	2.07394	2.13089	2.85315	2.78423	2.92377	3.21331	2.61073	1.98108	3.44049	2.09582
1420150_at	Spsb1	splA/ryanodine receptor domain and SOCS box containing 1	2.30017	2.73616	2.58637	2.06519	3.23907	2.91897	2.59949	1.976	3.41971	2.53608
1429273_at	Bmper	BMP-binding endothelial regulator	3.24332	3.34394	3.11599	3.7698	2.57557	3.76681	2.59674	1.99672	3.37706	2.72821
1438934_x_at	Sema4a	sema domain, immunoglobulin domain (Ig), transmembrane domain (TM) and short cytoplasmic domain, (semaphorin) 4A	1.19793	1.21708	1.28799	1.38796	1.19521	1.21708	2.59377	4.61649	1.45731	2.8018
1434195_at	Prss35	protease, serine, 35	1.77075	2.32316	2.74796	3.1583	2.39093	2.99713	2.58831	2.42661	2.76078	17.1353
1434410_at	Crybg3	beta-gamma crystallin domain containing 3	1.71726	1.85972	2.07228	1.7929	2.3952	2.62158	2.5823	2.13097	3.12922	2.04801
1426288_at	Lrp4	low density lipoprotein receptor-related protein 4	1.64719	1.74177	2.71629	2.75873	2.67449	3.30912	2.58075	2.00594	3.32028	16.9754
1417577_at	Trpc3	transient receptor potential cation channel, subfamily C, member 3	2.63807	2.74646	3.04019	3.36532	2.74646	3.36173	2.56979	2.06147	3.20345	5.94806
1443579_s_at	Deptor /// LOC100505173	DEP domain containing 6	1.1279	1.01485	2.19152	1.8495	2.59679	2.43881	2.56947	2.45491	2.68938	3.03389
1419493_a_at	Tpd52	tumor protein D52	1.5904	1.51399	1.75299	1.63262	1.88223	2.12396	2.56621	2.53435	2.59847	3.6016
1460576_at	Exoc6	exocyst complex component 6	1.12785	1.30678	1.47329	1.42437	1.52389	1.60727	2.55515	3.55827	1.83482	3.63477
1424748_at	Galnt11	UDP-N-acetyl-alpha-D-galactosamine:polypeptide N-acetylgalactosaminyltransferase 11	1.2569	1.23396	1.41663	1.47207	1.36328	1.57774	2.55137	4.40554	1.47756	3.1555
1454909_at	Tacc1	transforming, acidic coiled-coil containing protein 1	2.13491	2.85506	2.41754	2.62055	2.23026	3.83853	2.54954	1.94131	3.34833	6.48162
1459151_x_at	Ifi35	interferon-induced protein 35	2.42911	4.44582	2.09625	2.13668	2.05657	2.10736	2.54299	2.37034	2.7282	2.72173
1449198_a_at	St3gal5	ST3 beta-galactoside alpha-2,3-sialyltransferase 5	1.81609	2.2207	3.16209	3.10553	3.21968	3.66717	2.5401	1.56205	4.13054	2.8762
1442586_at	Socs2	suppressor of cytokine signaling 2	1.71055	2.18412	2.35867	2.59172	2.14658	2.46679	2.53878	2.44475	2.63643	4.87777
1423848_at	Mphosph6	M phase phosphoprotein 6	-1.52342	-1.04562	1.74096	1.27838	2.37092	2.49372	2.53784	2.12888	3.02536	5.40186
1420905_at	Il17ra	interleukin 17 receptor A	1.22222	1.18834	1.4657	1.40398	1.53013	2.30512	2.53739	2.32645	2.76746	3.37582
1453063_at	Cltb	clathrin, light polypeptide (Lcb)	1.69205	1.58719	1.98026	1.79288	2.18722	2.18238	2.53594	2.7478	2.34042	2.74982
1416101_a_at	Hist1h1c	histone cluster 1, H1c	2.47018	2.8559	2.481	2.8168	2.18523	1.71676	2.53079	2.47401	2.58886	2.61465
1440527_at	---		4.35757	3.99537	4.64548	3.69274	5.84402	3.13514	2.52767	2.33138	2.74049	3.21311
1428455_at	Col14a1	collagen, type XIV, alpha 1	5.03072	4.87788	2.69967	2.35598	3.0935	1.9546	2.5133	4.26909	1.47962	21.6049
1434606_at	Erbb3	v-erb-b2 erythroblastic leukemia viral oncogene homolog 3 (avian)	-1.27833	1.00166	1.01336	1.01336	1.01336	-1.07315	2.51097	5.01885	1.25626	23.4576
1416419_s_at	Gabarapl1	gamma-aminobutyric acid (GABA(A)) receptor-associated protein-like 1	1.2446	1.3342	1.49947	1.55362	1.4472	1.9591	2.50398	2.82627	2.21844	2.24998
1434776_at	Sema5a	sema domain, seven thrombospondin repeats (type 1 and type 1-like), transmembrane domain (TM) and short cytoplasmic domain, (semaphorin) 5A	1.6165	2.24305	2.75819	2.74373	2.77273	3.17325	2.48644	1.82684	3.38418	4.26128
1416109_at	Fuca1	fucosidase, alpha-L- 1, tissue	2.04339	1.86221	1.73146	1.83789	1.63119	1.74544	2.47969	3.11615	1.97323	2.29967
1460698_a_at	Sec11c	SEC11 homolog C (S. cerevisiae)	1.73352	1.33993	1.90121	1.69577	2.13153	1.88612	2.47183	2.97361	2.05472	2.037
1455842_x_at	Usp15	ubiquitin specific peptidase 15	-1.29524	-1.03083	1.70642	1.40489	2.07268	2.29969	2.46446	2.12105	2.86346	2.42605
1435703_at	Ubash3b	similar to RIKEN cDNA 2810457I06	2.21691	2.43247	2.7037	2.65738	2.75084	2.78794	2.46331	2.33029	2.60392	9.35935
1417143_at	Lpar1	lysophosphatidic acid receptor 1	1.57647	2.37363	3.41473	3.57471	3.26191	2.78606	2.46244	2.74222	2.2112	2.51699
1425452_s_at	Fam84a	family with sequence similarity 84, member A	1.63378	2.30368	2.50055	2.7023	2.31386	3.13453	2.45783	1.9034	3.17375	3.79433
1458135_at	---		1.68367	1.81538	2.20093	2.13392	2.27004	2.71213	2.45002	2.48692	2.41366	4.98032
1433833_at	Fndc3b	fibronectin type III domain containing 3B	2.3616	2.60028	2.87667	2.94464	2.81028	2.8583	2.44871	1.9599	3.05944	2.08489
1422478_a_at	Acss2	acyl-CoA synthetase short-chain family member 2 /// myosin, heavy chain 7B, cardiac muscle, beta	1.17577	1.08171	1.14338	1.18722	1.10116	1.17577	2.44309	5.01647	1.18982	7.14002
1425468_at	Plp1	proteolipid protein (myelin) 1	2.79435	3.41381	3.67316	4.56525	2.95539	2.96792	2.44309	2.28595	2.61103	2.25838
1427975_at	Rasl10a	RAS-like, family 10, member A	1.81089	1.14953	1.22312	1.06155	1.40928	1.71411	2.42002	1.89755	3.08635	2.25631
1456150_at	Jhdm1d	jumonji C domain-containing histone demethylase 1 homolog D (S. cerevisiae)	1.54301	1.45181	2.13136	1.99384	2.27836	3.03536	2.41978	1.86174	3.14507	3.67758
1457825_x_at	Tcn2	transcobalamin 2	1.55343	1.25644	1.07153	1.03605	1.10823	-1.00767	2.41505	5.36377	1.08738	2.30884
1454622_at	Slc38a5	solute carrier family 38, member 5	-1.51148	-1.42531	1.41409	1.42228	1.40594	1.84049	2.40958	2.39794	2.42128	28.4262
1416686_at	Plod2	procollagen lysine, 2-oxoglutarate 5-dioxygenase 2	4.17777	3.53457	2.20579	2.18289	2.22893	2.57751	2.4078	2.31655	2.50265	3.99013
1429514_at	Ppap2b	phosphatidic acid phosphatase type 2B	1.7571	2.43851	2.35702	2.33774	2.37645	2.03025	2.39399	2.58632	2.21597	3.57134
1428487_s_at	Coq10b	coenzyme Q10 homolog B (S. cerevisiae)	2.04423	1.57674	1.81954	1.85486	1.78489	4.22957	2.37749	2.53633	2.2286	2.38651
1437003_at	---		2.01406	2.34141	2.55276	2.66275	2.44732	2.82754	2.37606	1.89198	2.98401	3.67931
1433720_s_at	Chchd10	coiled-coil-helix-coiled-coil-helix domain containing 10	2.94871	3.36233	2.7823	2.97419	2.6028	2.33284	2.36362	2.41256	2.31566	3.64401
1418572_x_at	Tnfrsf12a	tumor necrosis factor receptor superfamily, member 12a	3.62327	1.64195	2.06202	2.01311	2.11211	14.0149	2.35385	3.06353	1.80857	5.77242
1440312_at	Elovl7	ELOVL family member 7, elongation of long chain fatty acids (yeast) (Elovl7), mRNA	-1.13893	-1.13798	-1.08146	1.00974	-1.18096	1.00974	2.35106	5.13285	1.07689	2.39966
1436532_at	Dclk3	doublecortin-like kinase 3	-1.08219	1.09138	-1.00137	-1.10275	1.09973	-1.07733	2.33813	4.96678	1.10068	2.17355
1436994_a_at	Hist1h1c	histone cluster 1, H1c	2.11067	2.37041	2.11873	2.36953	1.89447	1.42921	2.33517	2.56267	2.12787	2.41529
1447117_at	---		2.39754	3.53236	3.77783	4.93161	2.89399	2.97311	2.33458	1.17939	4.62124	3.28472
1429466_s_at	Aph1b /// Aph1c	anterior pharynx defective 1b homolog (C. elegans) /// anterior pharynx defective 1c homolog (C. elegans)	1.49105	-1.01026	1.12283	1.07459	1.17324	1.34799	2.33199	2.91899	1.86303	2.5057
1422479_at	Acss2	acyl-CoA synthetase short-chain family member 2 /// myosin, heavy chain 7B, cardiac muscle, beta	-1.01431	1.02131	1.13776	1.18875	1.08897	1.10853	2.32832	4.6108	1.17573	7.79222
1456509_at	1110032F04Rik	RIKEN cDNA 1110032F04 gene	1.16224	1.02322	1.41386	1.54434	1.2944	1.89198	2.32657	1.69935	3.1853	25.4346
1439888_at	Gm15867		1.90334	1.84121	2.15458	2.05493	2.25906	2.49774	2.32048	1.66602	3.23203	6.19129
1452203_at	Obfc2a	oligonucleotide/oligosaccharide-binding fold containing 2A	1.24243	1.24701	1.45965	1.41232	1.50856	1.21333	2.31167	3.42005	1.5625	5.39757
1452249_at	Prickle1	prickle like 1 (Drosophila)	1.18615	1.65444	1.72831	1.70989	1.74692	1.83643	2.31019	2.08256	2.56271	5.69615
1433623_at	Zfp367	zinc finger protein 367	1.17728	1.48743	2.67585	2.72609	2.62653	2.67902	2.30908	2.2075	2.41534	3.5083
1436008_at	Tpd52	tumor protein D52	1.67124	1.50249	1.4665	1.56542	1.37383	1.8998	2.30564	3.05606	1.73949	3.63726
1434017_at	Znrf2	zinc and ring finger 2	1.44629	1.29771	1.58553	1.59344	1.57766	1.79467	2.29586	2.50687	2.10261	2.29186
1439816_at	Gm10567	predicted gene, ENSMUSG00000073738	1.14548	-1.07017	1.66684	1.40266	1.98079	1.85192	2.29429	3.54051	1.48673	5.73354
1417116_at	Slc6a8	solute carrier family 6 (neurotransmitter transporter, creatine), member 8	1.45193	1.44366	1.45942	1.54604	1.37767	1.52698	2.28491	3.16596	1.64905	3.45553
1417707_at	N4bp2l1	NEDD4 binding protein 2-like 1	1.33703	1.4659	1.71803	1.8139	1.62722	2.11347	2.28204	2.07329	2.5118	8.27465
1455073_at	Cdadc1	cytidine and dCMP deaminase domain containing 1	1.54728	1.45692	1.9773	2.11517	1.84841	2.12173	2.28169	2.34155	2.22335	2.35763
1416039_x_at	Cyr61	cysteine rich protein 61	2.54288	1.40321	1.87622	1.94323	1.81153	8.22205	2.28154	1.8124	2.8721	2.92463
1421836_at	Mtap7	microtubule-associated protein 7	1.14364	1.09748	1.09487	1.04832	1.14349	1.28384	2.28039	3.47404	1.49687	2.05355
1437111_at	Zc3h12c	zinc finger CCCH type containing 12C	1.61677	1.73016	2.03803	2.22306	1.8684	2.41702	2.27368	2.24725	2.30042	2.50431
1439186_at	Bend7	BEN domain containing 7	1.45542	1.37783	1.92852	1.69676	2.19194	1.34343	2.26917	3.53789	1.45542	7.56689
1435695_a_at	Ggct	gamma-glutamyl cyclotransferase	-1.54459	-1.63863	1.38567	-1.30435	2.50447	1.91999	2.26757	2.09978	2.44876	2.7018
1424130_a_at	Ptrf	polymerase I and transcript release factor	1.91608	2.44133	2.52095	2.45261	2.5912	2.91816	2.26732	1.96259	2.61935	2.08729
1448507_at	Efhd1	EF hand domain containing 1	1.3518	1.36685	1.21325	1.29766	1.13434	1.84546	2.26526	2.44761	2.0965	19.1524
1426784_at	Trim47	tripartite motif-containing 47	1.27906	1.39559	2.08424	1.83146	2.37191	2.00689	2.26214	2.99024	1.71132	8.03414
1435122_x_at	Dnmt1	DNA methyltransferase (cytosine-5) 1	-1.96317	-1.74995	1.5908	1.08592	2.3304	2.37397	2.25535	1.93902	2.6233	2.31686
1434216_a_at	Nudt19	nudix (nucleoside diphosphate linked moiety X)-type motif 19	1.06582	1.18614	1.37659	1.66363	1.13907	1.10574	2.25494	4.61216	1.10247	3.61758
1418265_s_at	Irf2	interferon regulatory factor 2	2.11308	2.8263	2.00011	2.21008	1.8101	2.11308	2.24767	2.11308	2.39083	4.518
1444973_at	---		3.5165	2.93813	2.91122	3.13647	2.70215	3.35097	2.24753	1.48564	3.40015	3.78267
1427537_at	Eppk1	epiplakin 1	5.44476	6.50425	4.22021	4.73739	3.75949	4.15946	2.24476	1.57422	3.20093	6.09663
1451310_a_at	Ctsl	cathepsin L	2.0481	1.80838	1.7828	1.74561	1.82078	1.82431	2.23787	2.31813	2.16039	3.16457
1450786_x_at	Pdlim5	PDZ and LIM domain 5	1.4608	2.09669	2.44199	1.91821	3.10879	2.21496	2.23549	2.67969	1.86493	3.02544
1456795_at	Bend4	RIKEN cDNA D330027G24 gene	-1.18341	-1.23082	2.00985	1.68432	2.3983	2.37798	2.23356	1.99583	2.49961	6.11407
1455664_at	Rtn4rl1	reticulon 4 receptor-like 1	1.10144	-1.14996	1.24041	1.33853	1.14947	1.63643	2.23146	2.78208	1.78981	28.145
1447825_x_at	Pcdh8	protocadherin 8	-1.21995	-1.09491	2.00085	2.3498	1.70371	3.30372	2.22916	1.79003	2.77602	2.95755
1417027_at	Trim2	tripartite motif-containing 2	2.88827	3.10065	2.27901	2.61944	1.98283	2.34293	2.22798	1.8128	2.73824	3.02676
1460188_at	Ptpn6	protein tyrosine phosphatase, non-receptor type 6	2.24824	1.96055	1.04349	1.01573	1.072	-1.01961	2.22738	3.28816	1.50882	5.57472
1450350_a_at	Jdp2	Jun dimerization protein 2	2.08896	2.17863	2.75483	2.85057	2.66232	3.39697	2.22079	1.8223	2.70642	2.86668
1430352_at	Adamts9	a disintegrin-like and metallopeptidase (reprolysin type) with thrombospondin type 1 motif, 9	1.97401	2.22042	2.85205	2.93441	2.772	2.83811	2.21767	1.81508	2.70957	4.96717
1427075_s_at	Pcmtd2	protein-L-isoaspartate (D-aspartate) O-methyltransferase domain containing 2	1.86107	2.01239	2.3689	2.78857	2.01239	2.21218	2.21565	2.01239	2.43943	3.84293
1417051_at	Pcdh8	protocadherin 8	-1.27608	1.1843	2.36268	2.77621	2.01074	3.47636	2.21099	1.6236	3.01087	9.09653
1439786_at	Gab2		1.42386	1.85079	1.96779	2.1281	1.81956	2.35714	2.20193	1.69746	2.85632	2.01109
1460740_at	Cltb	clathrin, light polypeptide (Lcb) /// similar to Cltb protein	1.48114	1.3856	1.64142	1.42195	1.89477	2.01428	2.19738	2.21529	2.17961	3.03572
1416554_at	Pdlim1	similar to Pdlim1 protein /// PDZ and LIM domain 1 (elfin)	2.23512	2.23512	2.70188	2.23512	3.26611	2.91008	2.1917	1.86619	2.57399	3.88486
1436614_at	---		1.97046	1.73963	2.04604	2.55599	1.63782	2.45162	2.19124	2.10572	2.28023	9.53854
1448200_at	Tcn2	transcobalamin 2	1.58719	1.30428	-1.04737	-1.14313	1.04207	-1.14565	2.1811	5.20043	-1.09317	3.04473
1448830_at	Dusp1	dual specificity phosphatase 1	1.22174	1.2009	1.40501	1.35289	1.45914	3.43531	2.18063	2.41971	1.96518	3.06988
1426399_at	Vwa1	von Willebrand factor A domain containing 1	1.32049	2.2843	2.86919	2.61722	3.14541	2.0677	2.17712	1.97839	2.39581	3.21171
1434945_at	Lpcat2	lysophosphatidylcholine acyltransferase 2	1.92899	1.9105	1.46065	1.63228	1.30706	1.41938	2.1766	2.50738	1.88946	5.72806
1449158_at	Kcnk2	potassium channel, subfamily K, member 2	-1.05073	1.14333	2.49995	2.71025	2.30597	3.17615	2.17321	1.10339	4.2803	9.48595
1435342_at	Kcnk6	potassium inwardly-rectifying channel, subfamily K, member 6	1.88305	1.64204	2.00241	2.08632	1.92187	2.25801	2.17169	2.60169	1.81276	3.62585
1416318_at	Serpinb1a	serine (or cysteine) peptidase inhibitor, clade B, member 1a	1.79502	1.82052	1.91553	1.90069	1.93049	1.95833	2.17126	1.77261	2.65957	3.10813
1435611_x_at	Cela3b	elastase 3, pancreatic	3.89384	3.06794	2.57495	3.04159	2.17991	2.13896	2.16386	1.78766	2.61923	2.82207
1448551_a_at	Trim2	tripartite motif-containing 2	2.38323	3.30568	2.53802	2.06669	3.11683	1.67913	2.15852	2.44979	1.90187	3.43495
1427475_a_at	Pdlim5	PDZ and LIM domain 5	1.65283	1.52883	1.89887	1.769	2.03828	1.84443	2.15736	2.61136	1.78228	3.82007
1438530_at	Tfpi	tissue factor pathway inhibitor	1.47859	2.00943	2.31225	2.59341	2.06157	2.56589	2.15496	1.65365	2.80823	2.36736
1426806_at	Obfc2a	oligonucleotide/oligosaccharide-binding fold containing 2A	1.23722	1.14833	1.35951	1.36836	1.35072	1.21485	2.14868	2.97869	1.54995	8.99499
1449484_at	Stc2	stanniocalcin 2	1.87914	1.7263	2.21169	2.29189	2.13429	1.94412	2.14829	1.81497	2.54282	10.0704
1433699_at	Tnfaip3	tumor necrosis factor, alpha-induced protein 3	1.4966	1.90606	1.40267	1.34156	1.46658	1.4966	2.13637	2.58526	1.76542	2.8198
1448110_at	Sema4a	sema domain, immunoglobulin domain (Ig), transmembrane domain (TM) and short cytoplasmic domain, (semaphorin) 4A	1.08176	1.25263	-1.01108	1.08321	-1.10733	-1.14281	2.13471	3.26357	1.39632	2.86696
1451506_at	Mef2c	myocyte enhancer factor 2C	1.31895	2.72643	2.52264	2.04615	3.11008	2.40075	2.13445	2.04447	2.22838	3.0675
1424477_at	Tmem184a	transmembrane protein 184a	1.98896	1.98978	2.97834	2.95707	2.99976	3.54226	2.13337	1.54516	2.94549	7.63563
1429284_at	Mob3b	MOB1, Mps One Binder kinase activator-like 2B (yeast)	3.63011	4.19526	2.81289	3.18577	2.48366	2.23165	2.13057	1.75114	2.59222	5.48066
1455029_at	Kif21a	kinesin family member 21A	-1.07894	1.20461	1.67188	1.8649	1.49883	2.06353	2.12792	2.04331	2.21604	10.5254
1455794_at	Smtnl2	smoothelin-like 2	2.4422	2.07823	2.92906	3.01718	2.84351	2.82153	2.1188	1.65344	2.71513	8.81773
1421027_a_at	Mef2c	myocyte enhancer factor 2C	-1.15098	4.15433	3.05	1.83978	5.0563	1.75265	2.11774	2.47051	1.81534	6.11181
1449852_a_at	Ehd4	EH-domain containing 4	1.50242	1.50159	1.9725	1.82637	2.13033	2.09688	2.11705	1.90929	2.34742	2.26513
1452225_at	2010106G01Rik		1.80567	2.2208	1.81275	1.96752	1.67016	1.86615	2.1148	2.08891	2.14101	2.71581
1419811_at	Adcy9	adenylate cyclase 9	1.55057	1.64783	2.19782	2.31157	2.08967	2.44284	2.10519	1.62192	2.73246	3.85085
1451114_at	Cmtm6	CKLF-like MARVEL transmembrane domain containing 6	1.32999	1.487	1.47026	1.68373	1.28385	1.91727	2.10452	2.31185	1.91577	2.33419
1457938_at	---		1.61609	1.18108	1.79583	1.99557	1.61609	2.40947	2.08948	2.0628	2.1165	2.49426
1460431_at	Gcnt1	glucosaminyl (N-acetyl) transferase 1, core 2	-1.54293	-1.42056	-1.03024	1.17334	-1.24538	-1.11179	2.08867	5.25164	-1.20381	4.66854
1452011_a_at	Uxs1	UDP-glucuronate decarboxylase 1	1.47585	1.49885	1.85352	1.92899	1.781	2.08755	2.08827	1.87684	2.32352	2.75189
1431416_a_at	Jam2	junction adhesion molecule 2	2.15287	2.4221	3.85756	3.91441	3.80153	3.64498	2.08567	1.2027	3.6169	2.0241
1417430_at	Cdr2	cerebellar degeneration-related 2	1.2643	-1.34593	1.151	-1.0271	1.36071	2.38522	2.07839	2.83528	1.52355	3.1514
1452227_at	Sel1l3	RIKEN cDNA 2310045A20 gene	-1.67494	-2.21042	1.11394	-1.12503	1.39601	1.10523	2.07248	3.85307	1.11474	4.92781
1423457_at	Slc35a5	solute carrier family 35, member A5	1.78613	1.77405	1.92955	2.12423	1.75271	2.0463	2.0722	1.68825	2.54347	3.41129
1455436_at	Diras2	DIRAS family, GTP-binding RAS-like 2	-1.05173	-1.22065	1.16471	-1.01578	1.37795	1.48858	2.06365	1.64136	2.59458	24.9229
1456599_at	Nxt2	nuclear transport factor 2-like export factor 2	1.04435	1.13087	1.37705	1.54634	1.22629	1.41351	2.05826	2.71049	1.56298	2.76883
1438133_a_at	Cyr61	cysteine rich protein 61	2.23187	1.5021	2.02599	1.94089	2.11483	8.39416	2.05115	1.49448	2.81517	4.62231
1429474_at	Ptgr2	prostaglandin reductase 2	1.16489	1.07054	1.2773	1.46118	1.11656	1.04725	2.04399	2.37569	1.75859	2.03819
1433741_at	Cd38	CD38 antigen	1.86055	1.79991	1.6391	1.58827	1.69155	1.89385	2.04394	2.18848	1.90893	8.72511
1425484_at	Tox	similar to thymus high mobility group box protein TOX /// thymocyte selection-associated high mobility group box	1.03968	1.35495	1.3295	1.35495	1.30452	1.48192	2.04343	2.89643	1.44164	3.90399
1434454_at	Adcy9	adenylate cyclase 9	1.43994	1.64658	2.05191	2.02058	2.08374	2.06615	2.03933	1.60707	2.58785	2.86304
1438796_at	Nr4a3	nuclear receptor subfamily 4, group A, member 3	2.31599	1.87239	1.34589	1.41297	1.28199	3.97407	2.03289	2.28579	1.80797	7.90842
1447877_x_at	Dnmt1	DNA methyltransferase (cytosine-5) 1	-1.67982	-1.78829	1.43032	1.06008	1.92985	2.19588	2.03245	1.86492	2.21504	2.34793
1422631_at	Ahr	aryl-hydrocarbon receptor	-1.29236	1.04023	1.29382	1.22811	1.36305	1.71177	2.03113	1.72073	2.39753	2.86448
1455291_s_at	Znrf2	zinc and ring finger 2	1.46513	1.21806	1.47676	1.51003	1.44423	1.54744	2.02919	1.88403	2.18553	4.65959
1416226_at	Arpc1b /// Gm5637	actin related protein 2/3 complex, subunit 1B	2.35492	1.99745	1.9056	1.86591	1.94614	1.94614	2.01906	1.95941	2.08054	2.61484
1448392_at	Sparc	secreted acidic cysteine rich glycoprotein	2.74841	2.85999	2.36488	2.17019	2.57703	2.21846	2.01799	2.2516	1.80862	5.08737
1451596_a_at	Sphk1	sphingosine kinase 1	1.70717	2.06742	2.01279	2.22309	1.82238	3.17852	2.01773	1.41789	2.87131	2.33669
1424124_at	Mospd2	motile sperm domain containing 2	1.40686	1.42276	1.57768	1.65759	1.50162	1.80525	2.01566	2.06201	1.97035	2.58201
1420859_at	Pkia	protein kinase inhibitor, alpha	1.01515	1.19956	1.62083	1.70467	1.54111	1.5502	2.00708	2.08058	1.93617	2.87364
1450734_at	Sec16b	SEC16 homolog B (S. cerevisiae)	2.08758	1.81233	1.9113	1.94	1.88303	1.87166	2.00457	1.54409	2.60237	17.4305
1452308_a_at	Atp1a2	ATPase, Na+/K+ transporting, alpha 2 polypeptide	1.20986	1.24983	1.99459	1.92941	2.06196	1.9577	2.00048	2.02077	1.98039	2.78966
1416432_at	Pfkfb3	6-phosphofructo-2-kinase/fructose-2,6-biphosphatase 3	1.68124	1.60219	1.88283	1.58584	2.23544	2.63974	1.9983	2.02325	1.97366	2.3791
1418538_at	Kdelr3	KDEL (Lys-Asp-Glu-Leu) endoplasmic reticulum protein retention receptor 3	2.59098	2.37992	2.91482	2.96781	2.86278	2.67617	1.99751	1.87631	2.12655	2.96132
1455663_at	Olfml1	olfactomedin-like 1	1.0803	1.60578	2.30912	1.82984	2.91393	1.87738	1.99083	1.71881	2.3059	2.44778
1435315_s_at	Far1	fatty acyl CoA reductase 1	1.53524	1.79195	1.63683	1.70579	1.57066	1.97561	1.98871	2.01914	1.95874	2.0614
1428304_at	Esco2	establishment of cohesion 1 homolog 2 (S. cerevisiae)	-2.60922	-2.01777	1.12995	-1.06329	1.3576	1.52931	1.98755	1.69424	2.33166	9.25802
1418571_at	Tnfrsf12a	tumor necrosis factor receptor superfamily, member 12a	3.23525	1.55584	1.73881	1.73632	1.7413	11.0101	1.9858	2.52116	1.56412	4.46557
1448728_a_at	Nfkbiz	nuclear factor of kappa light polypeptide gene enhancer in B-cells inhibitor, zeta	1.36063	1.5975	1.50682	1.33618	1.69925	1.15832	1.96966	2.70872	1.43225	3.53724
1436725_at	E130306D19Rik	RIKEN cDNA E130306D19 gene	-1.53291	-1.50647	1.35805	1.16193	1.58728	2.16212	1.96579	1.61715	2.38959	2.00117
1415883_a_at	Cela3b	elastase 3, pancreatic	3.50216	3.5068	2.29921	2.86984	1.84205	2.00703	1.96078	1.33785	2.87378	2.45846
1426972_at	Sec24d	Sec24 related gene family, member D (S. cerevisiae)	1.68349	1.69415	2.02355	1.98674	2.06104	2.25559	1.96	1.83313	2.09566	2.97147
1455320_at	Nampt		1.27593	1.87108	1.35454	1.29473	1.41711	1.26884	1.95375	2.27974	1.67438	3.9236
1460459_at	Paqr5	progestin and adipoQ receptor family member V	1.39581	1.16196	-1.0187	-1.03562	-1.00205	1.07571	1.95081	4.76452	-1.25196	3.18406
1417827_at	Ngly1	N-glycanase 1	1.40061	1.60633	1.66274	1.74049	1.58846	1.80478	1.95075	1.78424	2.1328	2.07087
1434307_at	Tmem64	transmembrane protein 64	1.64672	1.66678	1.909	2.13159	1.70965	2.14838	1.94919	1.72773	2.19903	3.92324
1423792_a_at	Cmtm6	CKLF-like MARVEL transmembrane domain containing 6	1.15444	1.20405	1.31757	1.46318	1.18645	1.37161	1.94702	2.6702	1.4197	2.03853
1422861_s_at	Pdlim5	PDZ and LIM domain 5	1.41457	1.39033	2.04403	1.40822	2.96692	2.16091	1.94381	1.91441	1.97367	2.70785
1456155_x_at	Fuca1	fucosidase, alpha-L- 1, tissue	1.77724	1.58377	1.60602	1.62859	1.58377	1.47348	1.94177	2.20855	1.70722	2.1099
1424086_at	Oaf	OAF homolog (Drosophila)	1.61662	1.56189	2.08557	2.16254	2.01134	2.27822	1.93987	1.7054	2.20658	6.03053
1436092_at	---		1.30049	1.06296	1.43666	1.50243	1.37376	2.51096	1.93683	1.40785	2.66456	7.53925
1448236_at	Rdx	radixin	1.09351	1.2015	1.70236	1.58575	1.82755	2.0308	1.93516	1.8169	2.06112	2.78004
1452836_at	Lpin2	lipin 2	1.08858	1.28096	1.55409	1.37554	1.75582	2.01636	1.93174	1.7955	2.07831	2.80094
1434632_at	---		-1.02859	1.24262	1.79832	1.94679	1.66118	1.7192	1.93054	1.64533	2.26519	2.5804
1451804_a_at	Lrrc16a	leucine rich repeat containing 16A	1.08038	1.57965	1.56275	1.4662	1.66566	1.79709	1.93032	1.42753	2.61021	3.22035
1416632_at	Me1	similar to NADP-dependent malic enzyme (NADP-ME) (Malic enzyme 1) /// malic enzyme 1, NADP(+)-dependent, cytosolic	1.07589	-1.12987	1.04093	1.15183	-1.06303	1.26126	1.92833	2.42517	1.53328	5.93841
1433894_at	Jazf1	JAZF zinc finger 1	1.12923	1.37708	1.78118	1.34525	2.35839	2.76675	1.92558	1.49804	2.47512	6.55322
1423428_at	Ror2	receptor tyrosine kinase-like orphan receptor 2	1.81389	2.03641	2.45667	2.70969	2.22728	2.64093	1.91848	1.408	2.61405	5.19395
1455679_at	Obfc2a	oligonucleotide/oligosaccharide-binding fold containing 2A	-1.05601	1.07808	-1.05748	-1.20558	1.07808	-1.14093	1.91655	3.20279	1.14686	16.865
1434441_at	1110018J18Rik	RIKEN cDNA 1110018J18 gene	1.30937	1.65951	1.89888	1.97007	1.83027	2.15003	1.91637	1.81907	2.01887	2.35784
1434873_a_at	Acap1	centaurin, beta 1 /// similar to Centaurin, beta 1	1.01123	1.0813	-1.09106	-1.07125	-1.11123	-1.31464	1.90774	2.75407	1.32149	21.2
1449211_at	Bpnt1 /// LOC100504952	bisphosphate 3'-nucleotidase 1	-1.19749	-1.2791	1.10274	1.0498	1.15836	1.18202	1.90593	3.77873	-1.04023	2.54502
1434311_at	Cnot6l	CCR4-NOT transcription complex, subunit 6-like	1.21457	1.28613	1.62175	1.74744	1.5051	1.88928	1.90048	1.53018	2.36039	2.30773
1428140_at	Oxct1	3-oxoacid CoA transferase 1	1.24181	1.25484	1.27763	1.38049	1.18244	1.27507	1.89993	2.86377	1.26048	2.03888
1446497_at	---		1.39071	1.70545	1.60586	1.57907	1.63309	1.48675	1.89326	2.21701	1.61678	3.02582
1420981_a_at	Lmo4	LIM domain only 4	1.80137	2.03387	1.73399	1.77485	1.69407	2.1343	1.89272	1.94968	1.83743	2.13839
1418520_at	Tgoln1 /// Tgoln2	trans-golgi network protein	1.63684	1.40742	1.38334	1.41938	1.34822	1.7837	1.89148	2.05613	1.74001	2.08609
1422247_a_at	Uty	ubiquitously transcribed tetratricopeptide repeat gene, Y chromosome	2.07324	1.22809	1.1937	1.25034	1.13962	1.04906	1.88259	2.94165	1.20481	3.50043
1432332_a_at	Nudt19	nudix (nucleoside diphosphate linked moiety X)-type motif 19	-1.10436	-1.02678	1.06818	1.21042	-1.06084	-1.28158	1.87099	3.61682	-1.0332	5.61806
1441213_at	BC021891	cDNA sequence BC021891	2.21533	1.69019	1.36684	1.57717	1.18456	1.14263	1.86868	1.87548	1.86191	17.3267
1455080_at	Ppp1r16b	protein phosphatase 1, regulatory (inhibitor) subunit 16B	-1.17193	1.06369	1.17989	1.22188	1.13935	1.21978	1.8674	3.52715	-1.01146	10.0976
1436203_a_at	1110059G02Rik	RIKEN cDNA 1110059G02 gene	3.52366	2.9805	3.35564	3.60267	3.12555	2.966	1.86507	1.09076	3.18906	2.44863
1435357_at	D4Wsu53e	DNA segment, Chr 4, Wayne State University 53, expressed	1.53921	1.30404	1.81725	2.14551	1.53921	1.84913	1.85665	1.64377	2.0971	2.1696
1439088_at	Pdzd8	PDZ domain containing 8	1.29061	1.08823	1.84428	1.67324	2.0328	2.12549	1.85561	1.67324	2.05786	2.7679
1417382_at	Entpd5	ectonucleoside triphosphate diphosphohydrolase 5	-1.20998	-1.3377	-1.3302	-1.36838	-1.29309	-1.20998	1.85528	4.35883	-1.26634	3.35646
1434714_at	Ero1lb	ERO1-like beta (S. cerevisiae)	1.62563	1.37515	1.75218	1.58829	1.93298	1.94454	1.85389	1.73163	1.98478	2.21851
1450767_at	Nedd9	neural precursor cell expressed, developmentally down-regulated gene 9	1.6274	1.59279	1.91099	1.6934	2.15653	1.88515	1.85014	1.75415	1.95137	5.60855
1428479_at	Nfatc1	nuclear factor of activated T-cells, cytoplasmic, calcineurin-dependent 1	3.07864	2.47347	1.77813	1.97094	1.60418	1.75282	1.84247	2.10502	1.61266	3.00098
1428131_a_at	Cdc42se1	CDC42 small effector 1	1.4837	1.60095	1.64469	1.76174	1.53543	2.30044	1.84194	1.83028	1.85368	2.36496
1455297_at	Spin2	spindlin family, member 2	1.26821	1.38536	2.11368	2.04274	2.18709	2.37323	1.83545	1.5566	2.16425	5.03953
1434653_at	Ptk2b	PTK2 protein tyrosine kinase 2 beta	1.99242	1.62687	1.01803	1.02072	1.01535	1.22063	1.83012	2.39821	1.3966	7.31983
1415899_at	Junb	Jun-B oncogene	2.1367	2.3001	1.29539	1.3174	1.27375	8.21257	1.83002	1.80852	1.85178	2.15392
1433536_at	Lrp11	low density lipoprotein receptor-related protein 11	-1.10131	-1.07167	1.41114	1.49249	1.33422	1.68389	1.82599	1.40668	2.37029	3.64052
1438040_a_at	Hsp90b1	heat shock protein 90, beta (Grp94), member 1	1.0524	2.03041	2.27691	1.30265	3.97983	1.16866	1.8249	2.23133	1.4925	2.79113
1430623_s_at	Obfc2a	oligonucleotide/oligosaccharide-binding fold containing 2A	1.08787	1.2694	1.19297	1.03475	1.37537	1.09576	1.8235	2.45237	1.35588	3.07632
1460577_at	Jmy		1.72625	1.69634	1.96468	2.05189	1.88117	2.17904	1.82167	1.39547	2.37804	2.01754
1418736_at	B3galnt1	UDP-GalNAc:betaGlcNAc beta 1,3-galactosaminyltransferase, polypeptide 1	1.84799	2.008	2.18252	2.27013	2.09829	2.03099	1.81821	1.43739	2.29994	2.20373
1416468_at	Aldh1a1	aldehyde dehydrogenase family 1, subfamily A1	2.09468	2.56083	2.27156	2.51748	2.04966	1.81604	1.8161	1.62609	2.0283	4.17227
1435830_a_at	5430435G22Rik	RIKEN cDNA 5430435G22 gene	1.88161	2.01096	1.92425	1.71399	2.16029	1.90198	1.81411	1.65494	1.98859	2.66354
1433976_at	Reep3	Receptor accessory protein 3, mRNA (cDNA clone MGC:6708 IMAGE:3585133)	1.7058	1.75437	1.83353	1.98492	1.6937	1.93412	1.81394	1.52315	2.16025	2.0005
1423089_at	Tmod3	tropomodulin 3	-1.26317	1.26977	2.38235	1.60524	3.53567	1.55727	1.81333	2.01579	1.6312	2.59971
1449538_a_at	Gcnt1	glucosaminyl (N-acetyl) transferase 1, core 2	1.41107	-1.01365	1.1029	1.155	1.05316	-1.1693	1.81307	4.2432	-1.29081	6.1644
1417409_at	Jun	Jun oncogene	2.30604	1.4897	2.24432	2.37702	2.11903	3.51776	1.81009	1.33798	2.44879	2.30207
1423865_at	Slc44a1	solute carrier family 44, member 1	1.53813	1.56935	1.73889	1.8836	1.6053	1.90047	1.8079	1.56594	2.08724	2.07378
1421129_a_at	Atp2a3	ATPase, Ca++ transporting, ubiquitous	1.0043	1.14975	1.5512	1.73176	1.38947	2.11641	1.80528	1.41132	2.30921	3.23288
1426965_at	Rap2a	RAS related protein 2a	1.61648	1.64242	2.0107	1.95651	2.0664	2.11484	1.8043	1.51401	2.15024	3.16571
1421034_a_at	Il4ra	interleukin 4 receptor, alpha	2.79564	2.73182	1.76361	1.66045	1.87319	1.67667	1.79748	1.60833	2.00889	2.26023
1420405_at	Slco1a4	solute carrier organic anion transporter family, member 1a4	1.39093	1.50989	1.52563	1.88835	1.23259	1.43008	1.79493	1.5114	2.13165	2.49432
1427231_at	Robo1	roundabout homolog 1 (Drosophila)	1.54987	1.71395	2.52052	2.71565	2.33942	2.45147	1.79286	1.20034	2.67787	13.185
1448978_at	Ngef	neuronal guanine nucleotide exchange factor	1.1135	1.0235	1.24654	1.24654	1.24654	1.55966	1.79037	2.53633	1.2638	4.31997
1426978_at	Klhl2	kelch-like 2, Mayven (Drosophila)	1.50292	1.3331	1.54627	1.66251	1.43816	2.09529	1.78249	1.75479	1.81064	2.13144
1422946_a_at	Dnmt1	DNA methyltransferase (cytosine-5) 1	-2.00947	-1.73974	1.3935	-1.09446	2.12527	2.0865	1.78248	1.38791	2.28923	2.04384
1425518_at	Rapgef4	Rap guanine nucleotide exchange factor (GEF) 4	-1.60934	-1.45302	1.36663	1.56557	1.19298	1.15177	1.77986	1.21082	2.61634	7.74484
1458974_at	---		1.13045	1.33061	1.27265	1.42384	1.13752	1.33061	1.77946	2.36445	1.33921	3.06751
1434667_at	Col8a2	collagen, type VIII, alpha 2	2.01376	2.30355	2.30561	2.82461	1.88198	2.10892	1.77774	1.73164	1.82506	17.478
1423653_at	Atp1a1	ATPase, Na+/K+ transporting, alpha 1 polypeptide	1.02385	1.01357	-1.12761	-1.11822	-1.13708	-1.01725	1.77071	3.12635	1.0029	4.32159
1445667_at	Tbc1d10a	TBC1 domain family, member 10a	1.54788	1.32304	1.67626	1.53355	1.83225	1.9814	1.76799	1.58874	1.96746	2.21229
1422484_at	Cycs	cytochrome c, somatic	-1.20594	-1.0644	1.09654	1.06265	1.13151	1.33128	1.76719	3.0854	1.01217	5.72118
1459453_at	---		1.8406	1.27509	2.38091	2.88935	1.96194	2.69318	1.76555	1.28184	2.43179	6.21302
1435197_at	Pou3f3	POU domain, class 3, transcription factor 3	1.03619	1.44665	-1.0098	1.00455	-1.02434	1.03567	1.76329	3.00211	1.03567	2.66845
1434395_at	Man1a2	mannosidase, alpha, class 1A, member 2	1.25581	1.44928	1.65908	1.86429	1.47646	1.7654	1.76122	1.52678	2.03165	2.81995
1418436_at	Stx7	syntaxin 7	1.5953	1.41061	1.33613	1.28084	1.39381	1.33954	1.75606	2.17981	1.41468	2.33065
1428527_at	Snx7	sorting nexin 7	1.56706	1.40507	1.17451	1.22116	1.12965	1.05699	1.75382	2.44965	1.25564	2.91171
1430307_a_at	Me1	similar to NADP-dependent malic enzyme (NADP-ME) (Malic enzyme 1) /// malic enzyme 1, NADP(+)-dependent, cytosolic	-1.27077	-1.58237	-1.13534	-1.29131	1.00179	1.03956	1.75199	2.34842	1.30704	7.384
1420170_at	Myh9	myosin, heavy polypeptide 9, non-muscle	1.31868	1.33066	1.78978	1.91954	1.66879	1.97984	1.74976	1.71429	1.78596	2.01295
1437132_x_at	Nedd9	neural precursor cell expressed, developmentally down-regulated gene 9	1.67481	1.3331	1.88501	2.01736	1.76134	1.70594	1.74349	1.82258	1.66783	4.5955
1445191_at	Exd1	exonuclease 3'-5' domain-like 1	-1.48234	-1.78008	1.04666	-1.38169	1.51364	2.56219	1.73803	1.11108	2.71875	2.36153
1416136_at	Mmp2	matrix metallopeptidase 2	2.05326	2.43513	1.98579	1.91246	2.06192	1.90253	1.73003	1.58988	1.88254	4.30088
1429987_at	9930013L23Rik	RIKEN cDNA 9930013L23 gene	-1.2319	1.44915	2.2039	2.35515	2.06236	2.2067	1.72697	1.18638	2.51389	6.00218
1451071_a_at	Atp1a1	ATPase, Na+/K+ transporting, alpha 1 polypeptide	1.09444	1.02584	-1.09778	-1.0906	-1.105	1.00916	1.7263	2.83288	1.05197	3.457
1444735_at	---		-1.05646	1.08307	1.48481	1.76886	1.24638	1.427	1.72569	1.44828	2.05623	8.31933
1436570_at	Pag1		-1.72875	-1.2817	1.41149	1.43072	1.39253	1.60192	1.72556	1.37776	2.16116	4.32136
1450044_at	Fzd7	frizzled homolog 7 (Drosophila)	1.59666	1.41117	1.91446	2.03252	1.80325	1.54121	1.72517	1.24893	2.38302	3.51261
1427276_at	Smc4	structural maintenance of chromosomes 4	-1.2788	1.30499	2.17688	1.45527	3.25629	1.13768	1.7222	2.14558	1.38235	2.78499
1428429_at	Rgmb	RGM domain family, member B	1.48853	1.47328	1.5844	1.61414	1.55521	2.67263	1.72159	1.30855	2.265	2.17046
1433944_at	Hectd2	HECT domain containing 2	1.455	1.777	2.69819	3.40515	2.138	3.43144	1.72012	1.06465	2.77915	10.1921
1456210_at	5430407P10Rik	RIKEN cDNA 5430407P10 gene	-1.06353	1.18479	1.30702	1.4972	1.141	2.16064	1.71851	1.03543	2.85222	4.1155
1456908_at	BC023202	cDNA sequence BC023202	1.56169	1.95682	1.89438	2.0839	1.72209	2.10138	1.71341	1.14635	2.56097	2.30526
1440823_x_at	Smtnl2	smoothelin-like 2	1.51183	1.3495	2.07426	2.61981	1.64231	1.81151	1.70632	1.57948	1.84334	5.43671
1450058_at	Asph	aspartate-beta-hydroxylase	1.35718	1.21593	1.6776	1.88654	1.49181	2.11092	1.69667	1.45177	1.98288	3.5373
1450627_at	Ank	progressive ankylosis	3.28914	3.52773	2.68571	3.1122	2.31766	2.51965	1.69032	1.16574	2.45098	2.31984
1423626_at	Dst	dystonin	1.7233	1.35504	1.93059	2.04654	1.8212	1.78446	1.69022	1.63923	1.74281	3.37849
1425264_s_at	Mbp	myelin basic protein	1.31325	1.41129	1.32531	1.32949	1.32114	1.36136	1.68882	1.44737	1.97056	3.22817
1437339_s_at	Pcsk5	proprotein convertase subtilisin/kexin type 5	-1.10605	1.59081	2.16999	2.17141	2.16856	1.83866	1.68489	1.52648	1.85975	3.00073
1433645_at	Slc44a1	solute carrier family 44, member 1	1.49995	1.43513	1.81759	1.86657	1.76989	1.90662	1.68464	1.43585	1.97653	2.47434
1460074_x_at	Epdr1	ependymin related protein 1 (zebrafish)	2.15032	3.14659	2.23832	3.21422	1.55872	2.10135	1.67622	1.61598	1.73871	2.24713
1417384_at	Entpd5	ectonucleoside triphosphate diphosphohydrolase 5	-1.01743	-1.26808	-1.04224	-1.12576	1.03636	1.05804	1.67342	2.52506	1.10902	2.6655
1439364_a_at	Mmp2	matrix metallopeptidase 2	2.03921	2.20071	1.88447	1.88353	1.88541	1.9286	1.67151	1.57732	1.77132	3.4763
1429052_at	Ptprd	protein tyrosine phosphatase, receptor type, D	-1.04673	1.01321	1.34103	1.382	1.30129	1.45937	1.66256	1.37102	2.01609	2.75791
1416793_at	Atl2	atlastin GTPase 2	1.15989	1.05071	1.49342	1.37294	1.62448	1.97598	1.65968	1.53718	1.79195	2.18275
1419177_at	Vps37a	vacuolar protein sorting 37A (yeast)	1.33814	1.38463	1.48951	1.70194	1.30359	1.67669	1.65909	1.40464	1.95963	2.95402
1457945_at	---		1.17495	1.38061	1.10256	1.01504	1.19761	1.13048	1.65827	2.60611	1.05516	7.4022
1420992_at	Ankrd1	ankyrin repeat domain 1 (cardiac muscle)	1.08555	-1.18297	-1.03801	-1.1873	1.10195	-1.17251	1.6531	2.83261	-1.03655	2.40187
1460359_at	Armcx3	armadillo repeat containing, X-linked 3 /// hypothetical protein LOC100044266	1.8316	1.84593	2.15041	2.29927	2.01119	2.12747	1.65254	1.39471	1.95803	2.17342
1418634_at	Notch1	Notch gene homolog 1 (Drosophila)	1.78771	2.34316	2.40119	2.51748	2.29027	3.34112	1.65038	1.56091	1.74499	2.05495
1417450_a_at	Tacc3	transforming, acidic coiled-coil containing protein 3	-1.78648	-1.73463	1.41424	1.04699	1.91033	1.90262	1.64954	1.35567	2.00711	3.68145
1416998_at	Rrs1	RRS1 ribosome biogenesis regulator homolog (S. cerevisiae)	-1.0156	1.08732	1.75359	1.78675	1.72105	2.17408	1.64734	1.30118	2.0856	4.29201
1433581_at	1190002N15Rik	RIKEN cDNA 1190002N15 gene /// hypothetical protein LOC100044725	2.86885	2.62834	2.67237	2.9632	2.41008	2.62641	1.64722	1.06783	2.54099	2.05718
1448904_at	Fam3c	family with sequence similarity 3, member C	1.1514	1.203	1.5684	1.50815	1.63105	1.90799	1.63849	1.24421	2.15772	2.13119
1455970_at	Pde5a		-1.28958	-1.03532	1.84438	1.8116	1.87776	1.84361	1.63664	1.33544	2.00578	6.10698
1451765_a_at	Entpd5	ectonucleoside triphosphate diphosphohydrolase 5	-1.09605	-1.2084	-1.10228	-1.0842	-1.12066	1.02066	1.63519	2.89026	-1.08094	2.67918
1418857_at	Slc13a2	solute carrier family 13 (sodium-dependent dicarboxylate transporter), member 2	-1.33536	-1.11266	-1.23812	-1.12325	-1.36473	-1.11266	1.63356	3.43769	-1.28824	3.84162
1418936_at	Maff	v-maf musculoaponeurotic fibrosarcoma oncogene family, protein F (avian)	1.75901	1.65114	1.59985	1.77238	1.44412	4.66221	1.63146	1.612	1.65114	3.4401
1436164_at	Slc30a1	solute carrier family 30 (zinc transporter), member 1	1.16886	1.20039	1.34331	1.44799	1.24619	2.78741	1.62856	1.76381	1.50369	2.07588
1433571_at	Serinc5	serine incorporator 5	1.61617	1.57039	1.86974	2.09352	1.66988	1.93675	1.62593	1.1878	2.22566	2.45321
1435484_at	Slc5a3	solute carrier family 5 (inositol transporters), member 3	-1.00883	1.00289	1.68794	1.69149	1.6844	2.07475	1.62272	1.50541	1.74917	2.92737
1428561_at	2610002J23Rik	RIKEN cDNA 2610002J23 gene	1.54039	1.63017	1.80365	1.93246	1.68342	1.94622	1.61719	1.30322	2.0068	2.0386
1452474_a_at	Art3	ADP-ribosyltransferase 3	-1.03797	1.32615	1.49973	1.37519	1.63555	2.08013	1.61552	1.77331	1.47176	2.16257
1422818_at	Nedd9	neural precursor cell expressed, developmentally down-regulated gene 9	1.85602	1.66442	2.01617	1.99878	2.03372	1.89182	1.6104	1.48812	1.74274	6.49501
1450380_at	Epdr1	ependymin related protein 1 (zebrafish)	3.39526	4.35119	3.61289	4.77252	2.73503	3.01543	1.60399	-1.07381	2.76268	3.61338
1434158_at	Gmds	GDP-mannose 4, 6-dehydratase	-1.21937	-1.15414	1.70296	1.31003	2.21375	1.58944	1.60289	1.40704	1.826	2.21277
1441254_at	Pard3b	par-3 partitioning defective 3 homolog B (C. elegans)	1.78884	1.81062	1.85641	2.05244	1.67911	2.01284	1.59924	1.34606	1.90003	6.29375
1452209_at	Pkp4	plakophilin 4	-1.56186	-1.41898	-1.01428	-1.12842	1.09688	-1.02538	1.5936	2.36518	1.07373	2.68536
1424409_at	Cldn23	claudin 23	1.34763	1.65234	1.87746	1.70701	2.06494	1.53448	1.58427	1.14136	2.19904	5.78474
1435632_at	Nufip2	nuclear fragile X mental retardation protein interacting protein 2	1.20444	1.14378	1.28862	1.39133	1.19349	2.27913	1.58255	1.29338	1.93637	2.98171
1448460_at	Acvr1	activin A receptor, type 1	1.57516	1.48316	1.76566	1.86487	1.67172	2.01814	1.57763	1.3224	1.88213	2.07642
1451406_a_at	Pcsk5	proprotein convertase subtilisin/kexin type 5	-1.12409	1.50769	2.16999	2.31872	2.03081	2.11104	1.57699	1.24557	1.99658	5.71403
1433994_at	4931406P16Rik	RIKEN cDNA 4931406P16 gene	1.01824	1.55014	2.10006	1.92794	2.28755	1.69442	1.57512	1.53514	1.61614	4.22854
1455034_at	Nr4a2	nuclear receptor subfamily 4, group A, member 2	1.17736	-1.09492	1.26013	1.34144	1.18374	1.90705	1.57137	1.0731	2.30099	5.516
1425702_a_at	Enpp5	ectonucleotide pyrophosphatase/phosphodiesterase 5	1.34845	1.34905	1.06616	1.04612	1.08658	1.31373	1.569	1.23863	1.98749	2.53282
1425627_x_at	Gstm1	glutathione S-transferase, mu 1	2.56058	2.56914	1.90895	2.19228	1.66224	1.81737	1.56346	1.34489	1.81756	4.79432
1455698_at	Sec62	SEC62 homolog (S. cerevisiae)	1.50741	1.27117	1.79287	1.82024	1.76592	2.34682	1.56333	1.478	1.65359	3.02367
1439205_at	Nfatc2	nuclear factor of activated T-cells, cytoplasmic, calcineurin-dependent 2	2.03828	1.23975	1.3397	1.3397	1.3397	-1.03428	1.5537	1.95609	1.23408	4.23905
1416357_a_at	Mcam	melanoma cell adhesion molecule	1.65924	2.40047	2.81129	2.51405	3.14367	2.7728	1.55286	1.27524	1.89091	6.57401
1434725_at	Gramd1c	GRAM domain containing 1C	-1.11291	1.0402	1.41715	1.45394	1.38129	1.46746	1.54967	1.22147	1.96607	2.25313
1415834_at	Dusp6	dual specificity phosphatase 6	1.13331	1.15394	1.23698	1.28301	1.1926	4.72504	1.54835	1.99793	1.19993	6.44581
1437101_at	Lats2	large tumor suppressor 2	-1.00313	1.15732	1.89207	1.69883	2.10728	1.48033	1.54389	1.47705	1.61377	2.31312
1432591_at	Pappa	pregnancy-associated plasma protein A	2.92862	2.40614	2.26648	2.20278	2.33203	2.38041	1.54294	1.24605	1.91057	3.10266
1424544_at	Nrbp2	nuclear receptor binding protein 2	3.48303	4.38835	2.54514	3.28921	1.96939	1.87311	1.53686	1.14341	2.06569	2.3163
1441359_at	Zcchc11	zinc finger, CCHC domain containing 11	1.09289	1.69047	1.87631	1.64093	2.14545	1.9048	1.53514	1.4829	1.58921	2.40228
1437785_at	Adamts9	a disintegrin-like and metallopeptidase (reprolysin type) with thrombospondin type 1 motif, 9	1.65525	1.88582	2.09929	2.14509	2.05446	2.2653	1.53037	1.12334	2.08488	2.11167
1451507_at	Mef2c	myocyte enhancer factor 2C	-1.0222	1.28955	1.62559	1.53783	1.71835	2.00296	1.5256	1.21513	1.9154	4.01548
1416383_a_at	Pcx	pyruvate carboxylase	-1.78811	-2.57423	-2.22018	-2.53834	-1.9419	-2.02384	1.52537	4.16046	-1.78811	2.85618
1424750_at	Zbtb1	zinc finger and BTB domain containing 1	1.23291	1.17245	1.54364	1.63317	1.45902	2.10473	1.52529	1.37713	1.68938	2.58885
1438068_at	---		1.22194	1.03176	1.40233	1.6093	1.22198	1.28768	1.52028	1.00257	2.30533	41.9704
1452214_at	Skil	SKI-like	1.61793	1.56865	1.72055	1.70982	1.73133	3.38883	1.51336	1.32682	1.72612	2.16924
1440624_at	---		-1.14129	-1.26989	1.5072	1.59948	1.42024	1.49427	1.51226	1.16119	1.96948	5.21783
1458341_x_at	Pde5a		1.06269	-1.14284	1.89959	1.63896	2.20166	1.87662	1.51122	1.13547	2.01131	4.58327
1437259_at	Slc9a2	solute carrier family 9 (sodium/hydrogen exchanger), member 2	1.10324	-1.10475	-1.08388	-1.05019	-1.11864	-1.08584	1.51073	2.06505	1.1052	9.68611
1435867_at	Jhdm1d	jumonji C domain-containing histone demethylase 1 homolog D (S. cerevisiae)	1.20798	1.08382	1.45096	1.50363	1.40012	1.97223	1.50707	1.1289	2.01193	3.85473
1454809_at	Ncoa7	nuclear receptor coactivator 7	1.4539	1.61823	1.19725	1.26036	1.13729	2.23599	1.50686	1.53852	1.47585	3.41507
1455554_at	A830039N20Rik	RIKEN cDNA A830039N20 gene	2.01346	2.18036	1.83094	2.14136	1.56552	2.18125	1.50676	1.1292	2.01055	2.78233
1435375_at	Fam105a	family with sequence similarity 105, member A	2.16257	1.38345	1.16554	1.11479	1.21861	-1.17387	1.49782	1.55456	1.44314	3.16539
1424051_at	Col4a2	collagen, type IV, alpha 2	1.40521	1.80253	2.2041	2.18526	2.22311	2.2906	1.49317	1.32221	1.68622	2.15083
1416803_at	Fkbp7	FK506 binding protein 7	2.08683	1.94312	1.81172	1.83168	1.79198	1.6914	1.48974	1.45637	1.52386	2.80018
1436660_at	Rrbp1	ribosome binding protein 1	1.47521	1.42864	1.4563	1.50827	1.40612	1.96146	1.48844	1.56421	1.41635	2.84509
1429275_at	---		1.09825	1.23246	1.23219	1.25643	1.20841	1.37667	1.48802	1.11139	1.99228	2.65206
1423860_at	Ptgds	prostaglandin D2 synthase (brain)	2.74241	3.14087	2.36472	3.12759	1.78792	1.9156	1.48754	1.70092	1.30092	71.8091
1456005_a_at	Bcl2l11	BCL2-like 11 (apoptosis facilitator)	1.68974	2.38521	1.84927	1.32253	2.58579	1.23197	1.4856	1.30042	1.69715	2.18512
1422790_at	Nppc	natriuretic peptide precursor type C	1.3315	-1.06778	1.50088	1.37045	1.64373	1.9878	1.47991	1.08246	2.02328	2.46707
1419706_a_at	Akap12	A kinase (PRKA) anchor protein (gravin) 12	1.53487	1.67999	2.06562	1.79069	2.38277	2.00999	1.47791	1.61226	1.35476	2.38851
1439015_at	Gfra1	glial cell line derived neurotrophic factor family receptor alpha 1	1.01869	-1.01764	-1.00537	1.25749	-1.27104	-1.19671	1.47471	2.13486	1.01869	2.29136
1436585_at	BB182297	expressed sequence BB182297	1.05542	1.00984	1.65338	1.49567	1.82771	1.85834	1.47288	1.01816	2.13069	2.63389
1420362_a_at	Bik	BCL2-interacting killer	-1.15347	-1.22316	-1.0818	-1.16916	-1.00097	1.0105	1.46961	2.23319	-1.03401	3.28976
1433763_at	Entpd5	ectonucleoside triphosphate diphosphohydrolase 5	1.06662	-1.10006	-1.01028	-1.03087	1.00999	1.06986	1.46668	1.97122	1.09128	2.9334
1455262_at	Thsd4	thrombospondin, type I, domain containing 4	-1.06366	1.18376	1.3641	1.48153	1.25599	1.75887	1.46385	1.01335	2.11461	4.92051
1455050_at	E130203B14Rik	RIKEN cDNA E130203B14 gene	1.64506	1.76189	2.27813	2.55618	2.03033	1.84429	1.46129	1.00538	2.12392	2.24888
1441927_at	Syt7	synaptotagmin VII	-1.60796	-1.03589	1.8222	2.1083	1.57493	2.33568	1.45752	1.13996	1.86354	2.76165
1460081_at	Syt7	synaptotagmin VII	-1.65422	1.2672	1.66551	1.76385	1.57266	2.04096	1.45297	1.14194	1.84872	2.0262
1438408_at	Sowahb	ankyrin repeat domain 56	-1.27313	1.06638	-1.07785	1.03405	-1.20132	1.03405	1.45251	2.18492	-1.03561	26.1455
1458588_at	---		1.33805	1.18349	1.5963	1.7486	1.45726	2.52943	1.45219	1.61692	1.30424	4.20425
1449031_at	Cited1	Cbp/p300-interacting transactivator with Glu/Asp-rich carboxy-terminal domain 1	-1.14026	1.56147	2.25049	2.1335	2.37389	2.78095	1.44086	-1.00599	2.08852	4.17025
1451340_at	Arid5a	AT rich interactive domain 5A (MRF1-like)	1.51108	1.4049	1.34845	1.29427	1.4049	2.16877	1.43399	1.50419	1.36707	2.07052
1438545_at	Slc25a5		-1.29704	-1.22734	-1.11336	1.02314	-1.26825	-1.01142	1.42323	2.30062	-1.13578	2.07955
1430118_at	2700046A07Rik	RIKEN cDNA 2700046A07 gene	-1.35021	-1.33312	1.17762	1.07477	1.29031	1.24943	1.42284	1.02748	1.97032	3.90199
1420357_s_at	Xlr3a /// Xlr3b /// Xlr3c		-1.77136	-1.91956	-1.33544	-1.85324	1.03916	1.24809	1.42089	-1.01885	2.05697	3.33386
1415884_at	Cela3b	elastase 3, pancreatic	1.84857	2.0239	1.40147	1.52798	1.28543	1.40151	1.41978	1.29492	1.55668	2.14187
1442207_at	Atg16l2	autophagy related 16 like 2 (S. cerevisiae)	1.45103	1.35333	1.81343	2.02212	1.62627	1.75964	1.41121	1.18754	1.677	2.34261
1429084_at	Vezf1	vascular endothelial zinc finger 1	1.10171	1.00845	1.45296	1.56381	1.34997	1.96259	1.41085	1.13	1.76151	2.25628
1435987_x_at	1110059G02Rik	RIKEN cDNA 1110059G02 gene	2.39382	2.32497	2.4759	2.57731	2.37848	1.75765	1.39599	-1.02788	2.00311	2.6781
1450754_at	Cacna2d2	calcium channel, voltage-dependent, alpha 2/delta subunit 2	-1.33289	2.17023	2.93386	2.77977	3.09649	1.74265	1.39293	1.12406	1.72611	3.05442
AFFX-PyruCarbMur/L09192_3_at	Pcx	pyruvate carboxylase	-1.64372	-2.20917	-2.10178	-2.459	-1.79645	-1.96798	1.39186	3.59004	-1.85313	2.5273
1422021_at	Spry4	sprouty homolog 4 (Drosophila)	-1.30943	-1.22934	-1.09115	-1.18139	-1.0078	2.37033	1.38935	1.25445	1.53876	2.33651
1448330_at	Gstm1	glutathione S-transferase, mu 1	2.65191	4.20872	2.0332	2.18564	1.8914	1.73656	1.38333	1.04463	1.83187	9.14969
1450714_at	Azin1	antizyme inhibitor 1	1.19525	1.18176	1.53333	1.58827	1.4803	1.95135	1.38228	1.25105	1.52728	2.51212
1451532_s_at	Steap1	six transmembrane epithelial antigen of the prostate 1	1.99161	1.23694	-1.16874	-1.08621	-1.25754	-1.35423	1.37285	1.75435	1.07432	4.0373
1435880_at	Ankrd50	ankyrin repeat domain 50	1.53575	1.60705	1.91926	1.81494	2.02959	2.05203	1.36392	1.02975	1.80653	3.29987
1425559_a_at	Acsm3	acyl-CoA synthetase medium-chain family member 3	1.83306	2.18907	-1.0249	1.18237	-1.24198	-1.31502	1.35429	3.0386	-1.65671	3.27954
1416416_x_at	Gstm1	glutathione S-transferase, mu 1	2.47007	3.72479	1.93663	2.07857	1.80439	1.72057	1.34534	1.01318	1.78641	7.93103
1448694_at	Jun	Jun oncogene	1.97743	1.57693	1.69008	1.87874	1.52037	2.10763	1.34427	1.0979	1.64591	3.09965
1450713_at	Cspg5	chondroitin sulfate proteoglycan 5	1.18179	1.38648	2.05563	1.68729	2.50438	1.62357	1.34226	1.20156	1.49944	2.76807
1438602_s_at	Masp1	mannan-binding lectin serine peptidase 1	2.07037	1.57233	1.78627	1.73604	1.83796	1.5374	1.34024	1.18923	1.51043	2.17494
1456152_at	Paqr5	progestin and adipoQ receptor family member V	1.0302	-1.08427	1.08983	1.27015	-1.0694	1.01468	1.3383	1.98577	-1.10872	3.15541
1452094_at	P4ha1	procollagen-proline, 2-oxoglutarate 4-dioxygenase (proline 4-hydroxylase), alpha 1 polypeptide	1.69309	1.3181	1.58276	1.37227	1.82555	2.01878	1.33811	1.26483	1.41564	3.38512
1424807_at	Lama4	laminin, alpha 4	1.74064	1.87729	2.12751	2.02118	2.23943	2.18719	1.31726	1.0823	1.60324	7.24499
1456071_a_at	Cycs	cytochrome c, somatic /// predicted gene, ENSMUSG00000058927	-1.3715	-1.33285	-1.14147	-1.23538	-1.0547	-1.04929	1.31646	2.00987	-1.15972	3.32708
1426880_at	Etl4	enhancer trap locus 4	2.05871	1.91706	2.27952	2.80069	1.85533	2.11025	1.31274	-1.07774	1.85725	13.1446
1418322_at	Crem	cAMP responsive element modulator	1.63158	1.25518	1.2773	1.42112	1.14803	2.18781	1.31217	1.05266	1.63565	2.13913
1458374_at	Mis18bp1	expressed sequence C79407	-1.0089	1.36724	2.09145	1.75063	2.49863	1.1583	1.30123	1.308	1.2945	2.17195
1436591_at	Vsig10	cDNA sequence BC023744	1.38755	1.57107	1.77819	2.04789	1.54401	2.16571	1.27724	-1.06694	1.74054	2.78163
1438288_x_at	1110059G02Rik	RIKEN cDNA 1110059G02 gene	2.3303	1.85659	2.13861	2.35431	1.94267	1.9513	1.2762	-1.05077	1.71137	2.20979
1423859_a_at	Ptgds	prostaglandin D2 synthase (brain)	2.11824	2.08987	1.74222	2.00838	1.51133	1.17365	1.27323	1.54282	1.05074	21.5726
1416701_at	Rnd3	Rho family GTPase 3	1.6085	1.56612	1.89007	1.84856	1.93251	2.24905	1.26992	1.15276	1.39898	2.62547
1415823_at	Scd2	stearoyl-Coenzyme A desaturase 2	-1.2202	-1.13415	1.71	1.37303	2.12967	1.72534	1.26348	-1.05645	1.6865	2.84474
1420710_at	Rel	reticuloendotheliosis oncogene	1.26722	1.03132	1.24115	1.34005	1.14955	2.37161	1.26262	1.09407	1.45713	2.50449
1428891_at	Parm1	RIKEN cDNA 9130213B05 gene	2.87148	2.62646	2.09847	2.24904	1.95798	1.57491	1.26054	1.02208	1.55463	3.64682
1425985_s_at	Masp1	mannan-binding lectin serine peptidase 1	2.00289	1.65163	1.57306	1.49785	1.65206	1.66319	1.25579	1.12165	1.40597	3.07507
1457473_at	Chd1	chromodomain helicase DNA binding protein 1	1.28487	-1.02894	1.36173	1.44319	1.28487	2.05623	1.2431	1.09116	1.41619	3.37204
1460589_at	Zfp597	zinc finger protein 597	1.26963	1.15634	1.43473	1.51173	1.36165	2.45101	1.23576	-1.10074	1.68093	2.51358
1417389_at	Gpc1	glypican 1	2.19289	2.38645	2.19143	2.49401	1.92557	2.00545	1.23399	-1.10015	1.67523	2.10423
1438007_at	Fam19a2	family with sequence similarity 19, member A2	-1.01487	-1.60221	1.02024	1.02024	1.02024	1.67398	1.22774	-1.57058	2.36741	12.5424
1416239_at	Ass1	argininosuccinate synthetase 1	-2.05999	-2.67053	-3.12162	-3.56973	-2.72976	-4.40883	1.21897	6.17177	-4.15358	2.40726
1418616_at	Mafk	v-maf musculoaponeurotic fibrosarcoma oncogene family, protein K (avian)	1.13163	1.18265	1.28831	1.36344	1.21732	2.16668	1.21795	1.19689	1.23937	2.45955
1448871_at	Mapk13	mitogen-activated protein kinase 13	2.15098	2.21661	2.35272	2.78548	1.9872	1.95569	1.20466	-1.15115	1.67056	7.86664
1434528_at	Aard	alanine and arginine rich domain containing protein	1.67914	1.94961	2.02144	2.03694	2.00605	1.88309	1.20181	-1.07793	1.55691	19.835
1419489_at	Fam19a5	family with sequence similarity 19, member A5	1.82253	2.24855	1.85206	2.07827	1.65047	1.873	1.19941	-1.20497	1.73344	2.71407
1417441_at	Dnajc12	DnaJ (Hsp40) homolog, subfamily C, member 12	-1.16938	-1.34985	-1.71187	-1.59773	-1.83417	-1.96187	1.18668	2.8121	-1.99692	3.67311
1454742_at	Rasgef1b	hypothetical protein LOC100044232 /// RasGEF domain family, member 1B	1.39171	1.39171	1.5296	1.56456	1.49542	2.51555	1.18461	-1.27558	1.79002	5.15267
1416505_at	Nr4a1	nuclear receptor subfamily 4, group A, member 1	1.24115	-1.10272	-1.07414	1.02264	-1.1799	6.47565	1.18453	-1.28066	1.7969	2.19728
1432901_at	Etl4	enhancer trap locus 4	2.09626	1.7739	1.95743	2.2803	1.68027	2.18649	1.16956	-1.08653	1.48624	7.30774
1427894_at	Vasn	vasorin	1.26155	1.28091	1.56339	1.6093	1.51878	2.58591	1.15506	-1.05174	1.40319	2.74965
1416700_at	Rnd3	Rho family GTPase 3	1.58601	1.68306	1.80798	2.0385	1.60353	2.21037	1.14672	-1.02805	1.35185	4.23549
1419204_at	Dll1	delta-like 1 (Drosophila)	1.52911	1.61642	1.12321	1.26957	-1.00632	2.13164	1.1366	1.18331	1.09174	2.05698
1419490_at	Fam19a5	family with sequence similarity 19, member A5	1.66007	2.17137	1.69013	2.04814	1.39469	1.77378	1.13279	-1.26546	1.62386	3.00722
1451538_at	Sox9	SRY-box containing gene 9	1.84967	1.30004	1.19004	1.27723	1.1088	1.95146	1.11305	-1.03816	1.28616	8.0733
1431339_a_at	Efhd2	EF hand domain containing 2	1.98217	1.74392	1.12127	1.15695	1.08668	-1.00654	1.10191	1.18708	1.02286	2.90866
1427339_at	Slc30a2	solute carrier family 30 (zinc transporter), member 2	-1.33227	-1.71141	-2.34666	-2.08764	-2.63782	-2.7932	1.09862	2.69548	-2.23326	4.44381
1416688_at	Snap91	synaptosomal-associated protein 91	-1.64804	-1.04288	1.33694	-1.31005	2.3416	1.3713	1.07628	-1.31707	1.52567	2.93607
1416411_at	Gstm2	glutathione S-transferase, mu 2	1.95749	2.80476	1.82369	2.06235	1.61266	1.45808	1.02494	-1.25122	1.31439	8.0035
1420504_at	Slc6a14	solute carrier family 6 (neurotransmitter transporter), member 14	1.61093	1.65573	2.00289	2.5104	1.59799	2.04678	1.00488	-2.03211	2.05198	14.5294
1437696_at	Zfp948	cDNA sequence BC049807	-1.08357	-1.10851	1.13118	1.26433	1.01205	2.60474	-1.06164	-1.34428	1.1927	2.3298
1437199_at	Dusp5		-1.23713	-1.09142	-1.3606	-1.5171	-1.22024	4.12766	-1.12685	1.05106	-1.33463	2.00658
1448955_s_at	Cadps	Ca2+-dependent secretion activator	-1.05314	-1.61418	2.10392	2.3236	1.90501	1.64261	-1.14711	-1.38493	1.0525	20.1794
1423407_a_at	Fbln2	fibulin 2	2.93769	1.77571	-1.18534	-1.39337	-1.00837	-1.28	-1.23428	-1.07147	-1.42183	10.7907
1427352_at	Krt79	keratin 79	2.13555	1.61095	1.70265	1.55587	1.86327	1.48994	-1.23549	-1.79404	1.17531	2.81375
1448272_at	Btg2	B-cell translocation gene 2, anti-proliferative	-1.03149	-1.21387	-1.19436	-1.18584	-1.20295	3.50411	-1.23586	-1.38115	-1.10585	2.64499
1450673_at	Col9a2	collagen, type IX, alpha 2	2.1673	2.38893	1.92504	2.17141	1.70662	1.64839	-1.41491	-2.32352	1.16062	4.9178
1422072_a_at	Gstm6	glutathione S-transferase, mu 6	3.46877	4.73077	1.89811	2.30265	1.56463	1.02164	-1.69706	-2.60617	-1.10507	20.3053
1443013_at	---		1.59775	1.99438	-1.06418	-1.01985	-1.11044	-2.44886	-2.18819	-2.86157	-1.67327	3.93283

## Sheet: S2C pre-granulosa cell-specific
S2C. The fold change of 1,561 pre-granulosa cell-specific genes in the ovarian grafts, as compared with the 13.0 ovaries before transplantation (duplicated raw data on days 10 and 20 post-transplantation)
Probesets	Gene Symbol	Definition	4d	7d	10d ave	(#1	#2)	15d	20d ave	(#1	#2)	12.5 dpc XY > XX	12.5 dpc (p-value)
1428089_at	Slitrk1	SLIT and NTRK-like family, member 1	-1.32734	-1.44856	-2.03383	-1.56551	-2.64224	-1.71979	-4.20482	-6.94391	-2.54619	-113.138	0.0054381
1427263_at	Xist	inactive X specific transcripts	1.36505	1.62658	2.25629	1.78909	2.84549	1.83402	2.06103	1.96173	2.16537	-106.27	0.000177231
1434458_at	Fst	follistatin	-1.16528	-2.09352	-3.41254	-3.1455	-3.70226	-3.57073	-4.93163	-4.9197	-4.9436	-91.3371	0.00999783
1436936_s_at	Xist	inactive X specific transcripts	1.01209	1.19247	1.20062	1.27443	1.13109	1.20711	1.03377	-1.13514	1.21311	-80.8911	0.00660267
1454926_at	Sphkap	SPHK1 interactor, AKAP domain containing	1.36642	-1.90078	-3.14726	-2.52536	-3.92229	-2.95221	-4.26052	-4.16256	-4.36078	-73.3477	0.00131982
1417122_at	Vav3	vav 3 oncogene	-1.30153	-1.54534	-1.30762	-1.2199	-1.40165	-1.20934	-1.46819	-1.59782	-1.34908	-59.8724	0.0234406
1436659_at	Dclk1	doublecortin-like kinase 1	1.55572	1.08443	-1.14644	-1.14128	-1.15163	-1.0326	-1.55949	-1.35891	-1.78968	-51.6382	0.0435044
1435314_at	Tph2	tryptophan hydroxylase 2	-5.74617	-7.11698	-8.45956	-8.94622	-7.99936	-6.09151	-8.08148	-10.8904	-5.99707	-46.6299	0.00136104
1448600_s_at	Vav3	vav 3 oncogene	-1.30108	-1.43588	-1.35668	-1.38121	-1.33259	-1.22177	-1.62478	-2.09938	-1.25748	-46.3768	0.0489153
1460604_at	Cybrd1	cytochrome b reductase 1	1.73295	1.92641	2.59781	2.42856	2.77887	2.2594	2.60393	1.79063	3.78663	-44.4456	0.0162613
1446308_at	1700106J16Rik	RIKEN cDNA 1700106J16 gene	-2.08186	-9.10037	-10.8134	-10.3951	-11.2485	-14.4286	-13.5375	-13.1799	-13.9049	-42.6457	0.000662389
1449991_at	Cd244	CD244 natural killer cell receptor 2B4	-1.82644	-1.86667	-2.59553	-2.36734	-2.8457	-3.10568	-1.9892	-2.01296	-1.96571	-41.1857	0.000962775
1432031_at	4930563E18Rik	RIKEN cDNA 4930563E18 gene	-8.05307	-8.62899	-9.30953	-8.05307	-10.762	-8.44691	-9.9878	-8.70418	-11.4607	-41.0743	0.00235394
1460084_at	---		-5.48684	-8.65955	-11.6859	-9.27198	-14.7282	-21.1459	-21.1925	-17.6791	-25.404	-40.2454	0.0083636
1421365_at	Fst	follistatin	-1.19145	-1.09232	-2.14605	-2.53981	-1.81333	-4.0545	-4.54773	-3.88007	-5.33029	-39.8375	0.0153297
1455056_at	Lmo7	LIM domain only 7	1.94645	1.8675	2.39117	2.19299	2.60726	2.59032	3.23981	3.41378	3.07471	-33.6829	0.04697
1457352_x_at	Svopl	SV2 related protein homolog (rat)-like	-1.66643	-1.50071	1.04357	1.00166	1.08722	1.60967	1.37945	1.37584	1.38307	-33.0823	0.00921262
1452366_at	Csgalnact1	chondroitin sulfate N-acetylgalactosaminyltransferase 1	-1.22816	-1.62572	-2.70395	-2.23085	-3.27737	-2.72423	-4.33484	-4.5467	-4.13285	-32.0864	0.00209044
1442379_at	Fam196b	predicted gene, EG574403	-1.9165	-3.20331	-11.3636	-8.28572	-15.5847	-21.3894	-33.2821	-46.8433	-23.6469	-30.5681	0.000715955
1456557_at	Ccdc30	RIKEN cDNA 1700041C02 gene	-1.35806	-1.51716	-1.74728	-1.51467	-2.01562	-1.73375	-2.07782	-2.92773	-1.47464	-28.4962	0.00874692
1420771_at	Sprr2d	small proline-rich protein 2D	-1.74019	-2.27183	-2.00279	-1.94252	-2.06493	-2.01137	-1.9669	-1.73475	-2.23012	-27.7161	6.23249e-06
1418536_at	H2-Q7 /// H2-Q8 /// H2-Q9 /// LOC68395	histocompatibility 2, Q region locus 7	1.89735	2.76342	-1.16438	-1.47089	1.0849	-1.83275	2.83823	5.45684	1.47623	-26.4973	0.000122913
1441429_at	Irs4	insulin receptor substrate 4	-1.48911	-1.23674	-1.27382	-1.05397	-1.53952	-1.38797	-1.32592	-1.32592	-1.32592	-26.3824	0.0118091
1433707_at	Gabra4	gamma-aminobutyric acid (GABA-A) receptor, subunit alpha 4	-3.24355	-5.19856	-10.1095	-8.8076	-11.6038	-15.0937	-13.0056	-14.9804	-11.2911	-25.6797	0.0150662
1424271_at	Dclk1	doublecortin-like kinase 1	1.44321	1.58222	1.20909	-1.04742	1.53122	1.2646	-1.22717	1.20554	-1.81548	-24.7547	0.000127072
1440000_at	E330013P04Rik	RIKEN cDNA E330013P04 gene	-1.87082	-2.89989	-3.73864	-4.08502	-3.42163	-6.54593	-7.41488	-10.4733	-5.24959	-24.6883	0.00396379
1437112_at	Pld1	phospholipase D1	-2.21889	-2.34742	-2.20291	-2.41192	-2.012	-1.72951	-1.71847	-2.32836	-1.26834	-24.6879	0.00429619
1440452_at	Drp2	dystrophin related protein 2	-1.53002	-2.80174	-5.1422	-4.64041	-5.69824	-7.14197	-8.54662	-7.63233	-9.57044	-24.4255	0.00802493
1417504_at	Calb1	calbindin 1	-4.62644	-14.7709	-20.0794	-21.9239	-18.3901	-14.5259	-2.27517	1.67139	-8.65182	-23.6858	0.0439858
1420433_at	Taf7l	TAF7-like RNA polymerase II, TATA box binding protein (TBP)-associated factor	-3.04953	-5.32122	-11.5712	-10.0408	-13.3347	-14.3068	-14.4309	-13.9759	-14.9007	-23.0805	0.00349975
1425233_at	2210407C18Rik	RIKEN cDNA 2210407C18 gene	-8.79298	-17.3674	-21.1802	-20.6146	-21.7615	-18.1893	-23.6115	-21.6569	-25.7426	-22.3005	0.000398469
1443913_at	---		-4.10122	-5.30158	-5.87409	-5.73874	-6.01264	-8.05776	-8.71959	-7.58408	-10.0251	-22.1007	0.00226836
1450065_at	Adcy7	adenylate cyclase 7	9.488	9.09568	16.8127	16.5566	17.0727	22.3989	25.6143	23.0248	28.4951	-21.9445	0.0288331
1436853_a_at	Snca	synuclein, alpha	-2.43446	-3.28839	-5.06059	-3.71724	-6.8894	-5.14763	-8.63617	-11.3375	-6.57846	-21.6158	0.00265603
1418517_at	Irx3	Iroquois related homeobox 3 (Drosophila)	-1.55676	-1.78847	-3.67946	-3.62535	-3.73437	-5.2911	-6.34703	-8.41577	-4.78682	-21.2046	0.0408939
1454869_at	Dcaf12l1	WD repeat domain 40B	-2.49903	-3.10024	-3.53673	-3.47463	-3.59993	-4.48181	-5.69452	-7.67554	-4.22479	-20.7284	4.7128e-08
1441313_x_at	Lhx9	LIM homeobox protein 9	-5.99714	-6.87583	-5.37969	-5.77661	-5.01004	-5.82676	-6.99588	-11.8592	-4.12696	-20.643	0.0129698
1435578_s_at	Dab1	disabled homolog 1 (Drosophila)	-2.20789	-4.50316	-6.92282	-5.73321	-8.35926	-8.15963	-9.70956	-10.1446	-9.29317	-19.6468	0.00913551
1433988_s_at	C230098O21Rik	RIKEN cDNA C230098O21 gene	-1.61401	-1.98297	-4.08504	-3.66115	-4.55801	-5.86211	-8.61501	-13.7728	-5.38878	-19.6423	0.00526034
1436319_at	Sulf1	sulfatase 1	-1.20305	-1.89496	-3.35098	-3.05041	-3.68115	-4.65173	-6.96119	-9.62095	-5.03673	-19.6165	1.66168e-05
1456960_at	---		-1.22142	-1.76795	-1.96366	-1.88292	-2.04787	-2.28976	-2.05274	-2.47313	-1.7038	-19.2312	0.00251206
1447839_x_at	Adm	adrenomedullin	-4.01215	-5.7518	-3.7428	-3.47312	-4.03341	-3.00328	-2.86775	-2.41746	-3.40192	-18.5985	0.0016431
1436361_at	Vgll2	vestigial like 2 homolog (Drosophila)	-5.61963	-5.81108	-5.85005	-5.3899	-6.34949	-5.57918	-6.26018	-6.34949	-6.17213	-18.3854	0.00423595
1419324_at	Lhx9	LIM homeobox protein 9	-7.55099	-8.80347	-10.4475	-13.0026	-8.39459	-11.9131	-14.2455	-23.2951	-8.71145	-18.1512	0.00106654
1460591_at	Esr1	estrogen receptor 1 (alpha)	2.3925	2.38532	2.22168	2.09977	2.35068	2.21676	2.19657	1.94137	2.48532	-17.9121	0.00464942
1451264_at	Frmd6	FERM domain containing 6	-1.2842	-1.61543	-2.22747	-2.16688	-2.28976	-1.71688	-2.88078	-2.84166	-2.92044	-17.4615	0.00929007
1429814_at	Pank1	pantothenate kinase 1	-2.15511	-6.08594	-9.94656	-7.43919	-13.299	-13.0482	-11.1184	-12.0216	-10.283	-17.3735	5.26795e-05
1434411_at	Col12a1	collagen, type XII, alpha 1	1.54132	1.19426	1.38968	1.50601	1.28233	1.44011	1.00357	-1.56847	1.57968	-17.2864	0.000378392
1450863_a_at	Dclk1	doublecortin-like kinase 1	1.87157	1.19859	2.03357	1.64637	2.51185	2.35741	1.55163	1.29532	1.85865	-16.8936	0.013305
1437113_s_at	Pld1	phospholipase D1	-1.92724	-1.96257	-1.71293	-1.75612	-1.67079	-1.3995	-1.2651	-1.53383	-1.04346	-16.8837	0.00379356
1419719_at	Gabrb1	gamma-aminobutyric acid (GABA-A) receptor, subunit beta 1	-1.69373	-3.29559	-6.66485	-6.0214	-7.37706	-9.25678	-10.5368	-16.5677	-6.70119	-16.7232	0.000269473
1449641_at	Adk	adenosine kinase	-2.771	-4.06871	-3.88631	-3.60703	-4.18722	-3.60703	-4.52658	-6.52776	-3.13889	-16.495	0.00248
1455595_at	Ugt2b36	UDP glucuronosyltransferase 2 family, polypeptide B36	-1.103	-1.17767	-1.4088	-1.45621	-1.36293	-1.25259	-1.13916	-1.04606	-1.24055	-16.1931	0.000354341
1435577_at	Dab1	disabled homolog 1 (Drosophila)	-3.03927	-4.6354	-6.04993	-5.54074	-6.60592	-5.4052	-6.6527	-7.67871	-5.76379	-16.138	0.000110266
1455455_at	Glt28d2	glycosyltransferase 28 domain containing 2	1.00785	-1.15857	-1.20335	-1.02919	-1.40699	-1.00719	1.04494	1.14167	-1.04559	-15.7187	0.0168247
1436405_at	Dock4	dedicator of cytokinesis 4	-2.8034	-3.71323	-3.40708	-3.00986	-3.85672	-3.00986	-3.51308	-4.31235	-2.86195	-15.6753	0.0206398
1441462_at	Dock4	dedicator of cytokinesis 4	-1.80153	-1.89028	-1.82414	-1.81519	-1.83315	-1.97501	-2.19474	-2.67378	-1.80153	-15.512	0.00214862
1423072_at	6720475J19Rik	RIKEN cDNA 6720475J19 gene	1.00417	1.1161	-1.2053	-1.63729	1.12703	-3.12482	-2.29648	-2.03305	-2.59405	-15.2689	0.0334078
1435095_at	C030009O12Rik	RIKEN cDNA C030009O12 gene	-2.71449	-4.19156	-9.02946	-8.52012	-9.56925	-12.0321	-9.49117	-12.5039	-7.20434	-15.0463	0.0484711
1449319_at	Rspo1	R-spondin homolog (Xenopus laevis)	1.15474	-1.13836	-2.3186	-1.7833	-3.01459	-3.88858	-3.84314	-4.92584	-2.99842	-14.9246	0.00124891
1416454_s_at	Acta2	actin, alpha 2, smooth muscle, aorta	3.11137	3.96191	7.07	6.25617	7.9897	7.19672	7.08472	6.44598	7.78675	-14.4381	0.000651267
1452670_at	Myl9	myosin, light polypeptide 9, regulatory	1.46712	1.43222	-1.05697	-1.08396	-1.03065	-1.24523	-1.49097	-1.96797	-1.12959	-14.0332	0.0104257
1422836_at	Mbnl3	muscleblind-like 3 (Drosophila)	-1.91962	-3.93861	-6.93351	-6.46137	-7.44014	-8.12973	-15.2289	-23.7467	-9.76636	-13.9019	0.00686619
1459749_s_at	Fat4	FAT tumor suppressor homolog 4 (Drosophila)	-1.7302	-1.38569	-1.37202	-1.26854	-1.48394	-1.53721	-2.56232	-3.67877	-1.7847	-13.8225	0.00790696
1420549_at	Gbp1 /// LOC100047734	guanylate binding protein 1	1.38484	4.18506	-1.33137	-1.19775	-1.4799	-1.55323	3.77399	7.27229	1.95853	-13.7855	0.00285907
1440534_at	6330403A02Rik	predicted gene, ENSMUSG00000056615	-2.27474	-2.80788	-3.6431	-3.61475	-3.67168	-3.40482	-5.67118	-7.46727	-4.30709	-13.7048	0.00338857
1434172_at	Cnr1	cannabinoid receptor 1 (brain)	-1.26189	-2.08702	-2.79033	-1.98366	-3.92505	-2.85957	-5.93961	-8.12671	-4.34112	-13.541	0.000635859
1418131_at	Samhd1	SAM domain and HD domain, 1	-1.05032	1.37098	-1.85888	-1.88989	-1.82838	-2.14516	-1.27046	-1.01186	-1.59516	-13.2516	0.0408756
1451289_at	Dclk1	doublecortin-like kinase 1	1.9154	1.24477	1.00814	-1.07716	1.09478	1.39117	-1.3032	-1.16498	-1.45781	-13.1634	0.00298319
1447706_at	---		-1.11641	-1.13519	1.01562	1.01782	1.01342	1.00473	-1.12183	-1.49615	1.18884	-13.1408	0.000464256
1438672_at	Parvb	parvin, beta	1.10741	1.05706	-1.86927	-1.64468	-2.12453	-2.44395	-3.43921	-5.30349	-2.23027	-13.1319	0.00072654
1438532_at	Hmcn1	hemicentin 1	-1.11089	-1.33941	-1.43209	-1.44516	-1.41913	-1.83943	-3.28817	-4.30883	-2.50928	-13.0702	0.000153584
1416077_at	Adm	adrenomedullin	-4.60045	-5.86877	-4.17943	-3.99443	-4.37299	-3.82336	-3.3692	-3.38147	-3.35698	-13.0521	0.00195623
1433939_at	Aff3	AF4/FMR2 family, member 3	-1.54661	-1.43697	-1.31193	-1.11546	-1.54301	-1.18658	-1.60868	-2.09839	-1.23326	-12.9072	0.0464442
1421405_at	Zim1	zinc finger, imprinted 1	-1.44545	-2.21326	-4.31223	-3.76626	-4.93735	-6.19293	-8.69645	-9.82116	-7.70054	-12.8984	0.0280872
1417273_at	Pdk4	pyruvate dehydrogenase kinase, isoenzyme 4	-1.45724	-1.14085	-1.38131	-1.1189	-1.70525	1.68685	-1.24512	-1.56359	1.00855	-12.7552	0.0228601
1440103_at	---		-1.54614	-2.51006	-4.70488	-4.16512	-5.31458	-5.742	-9.86507	-13.4485	-7.23647	-12.7414	0.0113379
1457780_at	Stx11	syntaxin 11	-1.09774	1.05329	-1.53641	-1.63272	-1.44578	-1.80822	-1.71925	-2.09143	-1.4133	-12.4031	0.000100776
1438200_at	Sulf1	sulfatase 1	1.00451	-1.46797	-2.89055	-2.60212	-3.21095	-4.01087	-5.13623	-6.63597	-3.97543	-12.345	0.00511676
1436978_at	Wnt9a	wingless-type MMTV integration site 9A	-1.68025	-2.47059	-2.38757	-2.4225	-2.35315	-2.7629	-2.37559	-3.33323	-1.69308	-12.3338	0.00369454
1434678_at	Mbnl3	muscleblind-like 3 (Drosophila)	-1.37072	-2.0304	-3.21073	-3.02692	-3.4057	-4.61533	-7.98916	-11.795	-5.41132	-12.2753	0.00242592
1435906_x_at	Gbp2	guanylate binding protein 2	5.61537	22.8258	4.18748	2.90924	6.02732	3.61241	10.2149	9.71424	10.7415	-11.8601	0.0046088
1419414_at	Gng13	guanine nucleotide binding protein (G protein), gamma 13	-1.51089	-1.73245	-3.0143	-2.27158	-3.99986	-2.34103	-7.32483	-13.9938	-3.83407	-11.7378	0.0291002
1427974_s_at	Cacna1d	calcium channel, voltage-dependent, L type, alpha 1D subunit	1.13627	-1.2971	-1.44079	-1.36786	-1.51762	-1.80976	-2.12095	-2.26217	-1.98855	-11.6314	0.00447074
1427044_a_at	Amph	amphiphysin	1.56649	-1.04813	-2.21962	-1.80019	-2.73679	-3.92075	-10.1825	-19.8649	-5.2194	-11.5567	0.00457449
1443597_at	Med14	mediator complex subunit 14	-1.35991	-1.49603	-1.4783	-1.6375	-1.33459	-1.02843	-1.04662	-1.43395	1.30904	-11.4689	0.0314668
1439795_at	Gpr64	G protein-coupled receptor 64	2.27087	1.51214	-1.14265	-1.39496	1.06841	-1.16458	1.11654	-1.06277	1.32493	-11.3905	0.000391359
1439361_at	Gm20265		-1.55233	-4.09603	-13.1974	-12.9427	-13.4571	-31.8597	-30.5077	-35.8956	-25.9286	-11.2856	0.00167428
1453228_at	Stx11	syntaxin 11	-1.85219	-1.40088	-2.83995	-2.71369	-2.97208	-2.93604	-2.94499	-3.35267	-2.58688	-11.1717	0.000940863
1456174_x_at	Ndrg1	N-myc downstream regulated gene 1	1.0112	-1.03301	-1.07546	-1.11578	-1.03659	1.00579	4.33343	13.2671	1.41543	-11.1036	0.00286358
1420970_at	Adcy7	adenylate cyclase 7	2.20648	2.00847	3.93949	3.49531	4.44012	5.07509	5.85828	5.8494	5.86719	-11.081	0.00498792
1436453_at	BB144871	expressed sequence BB144871	-3.41153	-5.28888	-2.45748	-2.71901	-2.22111	-1.83779	1.1166	1.66423	-1.33481	-10.9696	0.00506515
1430637_at	2210016H18Rik	RIKEN cDNA 2210016H18 gene	-1.27144	-1.1976	-1.87223	-1.93312	-1.81327	-2.93796	-2.56622	-3.59601	-1.83133	-10.9212	0.004483
1443994_at	6030407O03Rik	RIKEN cDNA 6030407O03 gene	-1.19254	-1.19968	-1.07642	-1.17598	1.01494	-1.68649	-1.38548	-1.31716	-1.45734	-10.7565	0.00315347
1440150_at	Tgm3	transglutaminase 3, E polypeptide	-1.71699	-1.84729	-2.25013	-2.34906	-2.15537	-2.07033	-2.0844	-1.84729	-2.35195	-10.663	0.0150889
1456410_at	Foxl2		2.51583	2.6792	2.44217	2.65528	2.24617	2.38307	1.78184	1.14627	2.76983	-10.627	0.0013439
1434354_at	Maob	monoamine oxidase B	-1.81148	-1.21046	-1.18913	-1.19389	-1.18439	-1.14638	-1.02864	1.10182	-1.16584	-10.4	0.00115835
1447914_x_at	Prr5l	RIKEN cDNA 2600010E01 gene	1	-1.27526	-1.04726	-1.00622	-1.08997	1.16925	1.10943	1	1.23083	-10.3527	6.40524e-05
1419693_at	Colec12	collectin sub-family member 12	1.01522	-1.58739	-1.65805	-1.58739	-1.73187	-1.97189	-2.29408	-2.67582	-1.96681	-10.3434	0.000841837
1448601_s_at	Msx1	homeobox, msh-like 1	-2.60762	-2.96935	-3.81787	-3.11031	-4.6864	-6.12623	-9.00779	-12.1899	-6.65636	-10.181	0.000463247
1417355_at	Peg3	paternally expressed 3	1.2963	1.26641	-1.95283	-2.17486	-1.75347	-4.17135	-5.58699	-6.38335	-4.88998	-10.1604	0.013044
1444232_at	Prkg1	protein kinase, cGMP-dependent, type I	1.42977	1.31587	2.63991	2.75003	2.53419	2.97	2.45746	2.04761	2.94934	-10.1208	0.000506689
1431114_at	Dock4	dedicator of cytokinesis 4	-2.47117	-2.92222	-2.95179	-2.83954	-3.06848	-2.9998	-3.11759	-3.24229	-2.99769	-10.1131	1.55111e-05
1456003_a_at	Slc1a4	solute carrier family 1 (glutamate/neutral amino acid transporter), member 4	-1.14272	-1.49127	-1.21945	-1.15227	-1.29054	-1.31644	-1.59561	-1.6762	-1.51888	-10.0878	0.0145473
1440177_at	Grik3	hypothetical protein 9630027E11 /// glutamate receptor, ionotropic, kainate 3	1.43536	1.71815	1.86017	2.24171	1.54356	1.95142	1.70149	1.21001	2.39259	-10.0715	0.0020311
1456552_at	Foxl2os		2.12612	1.88883	2.03707	2.36705	1.75308	2.04454	1.5938	1.09844	2.31254	-10.0019	0.0411367
1434539_at	Lrrn3	leucine rich repeat protein 3, neuronal	-1.74635	1.0744	1.26427	1.54192	1.03662	1.01077	-1.53675	-2.11375	-1.11726	-9.97257	0.0105262
1437917_at	D530037H12Rik	RIKEN cDNA D530037H12 gene	-1.48646	-1.7062	-1.76094	-1.55458	-1.9947	-1.63419	-1.89051	-1.92483	-1.85681	-9.93746	0.00272462
1436398_at	---		-3.54247	-4.19534	-7.79437	-8.1246	-7.47756	-8.59662	-9.13789	-9.96436	-8.37997	-9.92606	0.0101489
1420719_at	Tex15	testis expressed gene 15	-3.89079	-5.03925	-2.19025	-3.28368	-1.46092	-1.54223	-1.55609	-1.57081	-1.54152	-9.88279	0.00140389
1455037_at	Plxna2	plexin A2	1.741	2.56897	2.6845	3.43589	2.09743	2.75009	1.78138	1.08219	2.9323	-9.8575	0.000302017
1431441_at	1700106J16Rik	RIKEN cDNA 1700106J16 gene	-2.37702	-6.15055	-6.93174	-7.0858	-6.78103	-7.68967	-8.60478	-8.40777	-8.80641	-9.85477	0.0151258
1424713_at	Calml4	calmodulin-like 4	1.13573	1.53444	1.58373	1.61696	1.55119	1.65646	3.61379	8.15654	1.6011	-9.85215	0.00562229
1423549_at	Slc1a4	solute carrier family 1 (glutamate/neutral amino acid transporter), member 4	-1.02977	-1.41854	-1.48826	-1.41854	-1.56141	-1.60781	-1.85942	-1.99728	-1.73109	-9.84306	0.0112364
1454942_at	Fam129a	family with sequence similarity 129, member A	1.66315	1.41155	1.09506	1.14374	1.04845	1.24571	1.18069	1.09321	1.27517	-9.84234	0.00118637
1452014_a_at	Igf1	insulin-like growth factor 1	1.6578	1.83857	2.2491	1.93071	2.62001	1.81711	2.00631	2.24884	1.78993	-9.81159	0.0039257
1437401_at	Igf1	insulin-like growth factor 1	1.69673	2.61504	3.33038	3.1265	3.54755	3.25461	3.2287	4.13926	2.51845	-9.79954	0.00299623
1454768_at	Kcnf1	potassium voltage-gated channel, subfamily F, member 1	1.00163	-1.67385	-1.83469	-2.01098	-1.67385	-1.7116	-2.13953	-2.27466	-2.01242	-9.79933	0.0036408
1436087_at	Dpp10	dipeptidylpeptidase 10 /// similar to Dipeptidylpeptidase 10	-1.83939	-1.70644	-1.97308	-2.21778	-1.75537	-1.43321	-1.27928	-1.4594	-1.12139	-9.75606	0.0124551
1458271_at	---		-1.62295	-1.92003	-2.21508	-1.9739	-2.48574	-2.31443	-2.75657	-2.93878	-2.58566	-9.75458	0.000910674
1456307_s_at	Adcy7	adenylate cyclase 7	8.39195	7.53232	14.0573	13.7784	14.3418	18.0893	22.4935	23.3677	21.652	-9.73667	0.0155151
1448816_at	Ptgis	prostaglandin I2 (prostacyclin) synthase	2.03892	2.12432	2.05504	2.13072	1.98205	1.94028	1.78664	1.91403	1.66772	-9.61553	0.0117
1429905_at	Lhx9	LIM homeobox protein 9	-6.95454	-8.8172	-8.05736	-9.29324	-6.98584	-9.51965	-12.7804	-21.4118	-7.62845	-9.56469	0.0183654
1455170_at	2810001G20Rik	RIKEN cDNA 2810001G20 gene	-1.45865	-1.92911	-3.02877	-2.66975	-3.43607	-3.55191	-4.21549	-6.09633	-2.91493	-9.53168	0.011041
1416625_at	Serping1	serine (or cysteine) peptidase inhibitor, clade G, member 1	3.21675	5.03869	2.89773	2.84181	2.95476	2.67396	4.55665	6.092	3.40824	-9.4819	0.00505319
1456258_at	Emx2	empty spiracles homolog 2 (Drosophila)	-1.57067	-1.71748	-2.52642	-2.13953	-2.98326	-3.53663	-4.08141	-5.64693	-2.94991	-9.44608	0.00053817
1422864_at	Runx1	runt related transcription factor 1	1.44377	5.06292	3.09391	2.72294	3.51541	1.08788	-1.06547	-1.47669	1.30079	-9.44572	0.00117777
1455796_x_at	Olfm1	olfactomedin 1	-1.28263	-1.85876	-2.58421	-2.01943	-3.30696	-2.97431	-4.35349	-5.51156	-3.43875	-9.39848	0.00224036
1422852_at	Cib2	calcium and integrin binding family member 2	-1.6171	-2.24639	-3.43416	-3.22191	-3.66038	-4.99196	-6.17633	-8.54151	-4.46608	-9.31793	0.00767008
1437953_at	Gpcpd1	preimplantation protein 4	-1.85085	-2.09634	-3.02222	-2.59818	-3.51547	-2.47752	-2.46614	-3.29785	-1.84419	-9.30538	0.0131742
1455851_at	Bmp5	bone morphogenetic protein 5	-3.16798	-4.22043	-5.40701	-4.66193	-6.27117	-3.61639	-3.07637	-3.49279	-2.70959	-9.30028	0.0060226
1441536_at	Hmgcs1	3-hydroxy-3-methylglutaryl-Coenzyme A synthase 1	1.57872	1.52099	-1.12573	-1.11469	-1.13689	-1.0979	-1.37197	-1.43946	-1.30764	-9.24941	0.0104638
1439887_at	Rnf152		-1.28556	-1.72601	-2.49815	-2.39084	-2.61026	-3.92725	-2.5628	-1.97754	-3.32127	-9.19969	0.0299713
1437846_x_at	Bace2	beta-site APP-cleaving enzyme 2	-1.27748	-1.65004	-1.9432	-1.61995	-2.33097	-2.08651	-1.88754	-1.71674	-2.07533	-9.04918	0.0312052
1454969_at	Lypd6	LY6/PLAUR domain containing 6	-2.9067	-3.67562	-3.88664	-3.74892	-4.02942	-3.59993	-6.33649	-11.5569	-3.4742	-9.02309	0.0234656
1419332_at	Egfl6	EGF-like-domain, multiple 6	-2.38575	-2.91076	-4.12529	-3.93775	-4.32177	-5.44376	-6.60502	-10.6863	-4.08243	-9.00196	0.00639397
1416895_at	Efna1	ephrin A1	-1.64931	-1.87539	-2.08909	-2.10135	-2.0769	-1.95424	-2.63361	-3.12456	-2.21981	-8.9981	0.000933669
1429076_a_at	Gdpd2	glycerophosphodiester phosphodiesterase domain containing 2	1.17884	-1.39883	-2.2669	-1.74191	-2.95011	-2.61183	-3.17634	-4.37525	-2.30595	-8.98698	3.49684e-05
1416673_at	Bace2	beta-site APP-cleaving enzyme 2	-1.228	-1.53802	-1.73957	-1.64815	-1.83606	-1.99799	-2.14563	-2.22976	-2.06468	-8.90784	0.0145858
1418136_at	Tgfb1i1	transforming growth factor beta 1 induced transcript 1	2.83653	2.51048	1.6275	1.55998	1.69795	1.48739	-1.12105	-1.60053	1.27355	-8.9005	5.08449e-05
1449439_at	Klf7	Kruppel-like factor 7 (ubiquitous)	-1.23765	-1.48495	-1.31792	-1.24811	-1.39162	-1.19473	-1.34966	-1.39039	-1.31013	-8.88223	0.0018983
1421072_at	Irx5	Iroquois related homeobox 5 (Drosophila)	1.61508	1.97785	-1.06159	-1.18607	1.05243	-1.86242	-1.95036	-2.97922	-1.27682	-8.84801	0.00341331
1449298_a_at	Pde1a	phosphodiesterase 1A, calmodulin-dependent	1.71848	1.86311	1.08305	1.03037	1.13842	-1.38113	1.05189	1.5188	-1.37266	-8.83164	0.0011352
1418240_at	Gbp2	guanylate binding protein 2	5.71869	23.2193	4.06106	2.85486	5.77691	3.5092	9.41129	8.91842	9.9314	-8.81537	0.00669188
1423635_at	Bmp2	bone morphogenetic protein 2	-3.46869	-6.25577	-5.22823	-5.51527	-4.95614	-3.43247	-5.93713	-8.0694	-4.3683	-8.75821	0.00191961
1416871_at	Adam8	a disintegrin and metallopeptidase domain 8	-1.10205	-1.80683	-3.1025	-2.91479	-3.3023	-3.98038	-3.22301	-3.45195	-3.00926	-8.68427	0.00834777
1457156_at	Trhde	TRH-degrading enzyme	1.25755	-1.14855	-1.15122	-1.04721	-1.26555	-1.36134	-1.28308	-1.26507	-1.30136	-8.6601	0.0124971
1455234_at	B3galt1	UDP-Gal:betaGlcNAc beta 1,3-galactosyltransferase, polypeptide 1	-1.51644	-1.55492	-1.41283	-1.46738	-1.36031	-1.50272	-2.23993	-3.25658	-1.54067	-8.61857	0.0027806
1420416_at	Sema3a	hypothetical protein LOC100044161 /// sema domain, immunoglobulin domain (Ig), short basic domain, secreted, (semaphorin) 3A	-2.88626	-5.06262	-8.27036	-8.10455	-8.43956	-11.7224	-18.567	-28.1256	-12.2569	-8.5883	0.0455737
1438645_x_at	Bace2	beta-site APP-cleaving enzyme 2	-1.11558	-1.48659	-1.4689	-1.43601	-1.50255	-1.82609	-1.66423	-1.52984	-1.81043	-8.56903	0.000320918
1455646_at	2010004M13Rik	RIKEN cDNA 2010004M13 gene	1.15728	-1.25621	-1.67115	-1.61897	-1.725	-1.95637	-2.35864	-3.64481	-1.52632	-8.48207	0.00594514
1417396_at	Podxl	podocalyxin-like	-1.46716	-2.22798	-2.43574	-2.52956	-2.3454	-1.96429	-2.90408	-3.1103	-2.71153	-8.46439	0.014517
1427308_at	Dab1	disabled homolog 1 (Drosophila)	-3.09051	-5.07532	-5.48708	-5.01826	-5.99971	-4.89478	-5.80162	-5.33951	-6.30372	-8.43357	0.00775539
1452492_a_at	Slc37a2	solute carrier family 37 (glycerol-3-phosphate transporter), member 2	1.05398	-1.97154	-3.20013	-3.17365	-3.22683	-4.28755	-3.71713	-4.36522	-3.16526	-8.43197	0.00136959
1457840_at	Plxna4	plexin A4	-1.26186	-1.44347	-1.76882	-2.31213	-1.35317	-1.43703	-1.29863	-1.65073	-1.02163	-8.39023	0.0458091
1453395_at	5330403D14Rik	RIKEN cDNA 5330403D14 gene	-1.1328	-1.05811	1.02085	1.20879	-1.15991	1.10754	-1.18603	-1.60386	1.14018	-8.37686	0.00595785
1418979_at	Akr1c14	aldo-keto reductase family 1, member C14	4.09908	5.80413	4.89378	6.20808	3.85773	4.62418	4.04485	3.56385	4.59075	-8.31176	0.00286177
1435182_at	Ccdc61	coiled-coil domain containing 61	-3.06282	-5.02845	-7.09332	-6.79773	-7.40175	-7.47906	-9.58387	-12.4378	-7.38478	-8.30362	0.00763295
1418282_x_at	Serpina1b	serine (or cysteine) preptidase inhibitor, clade A, member 1b	2.78059	3.94056	3.4442	3.25703	3.64212	4.16325	4.52304	6.43102	3.18113	-8.28905	0.0254776
1437110_at	2810474O19Rik	RIKEN cDNA 2810474O19 gene	2.58585	5.71345	3.74879	2.74946	5.11133	1.46002	2.56573	3.3006	1.99448	-8.24576	0.0328115
1451976_s_at	Cmtm1 /// Cmtm2a	CKLF-like MARVEL transmembrane domain containing 2A	-1.11916	1.10268	1.81111	1.90795	1.71919	2.60819	2.52581	1.75413	3.63697	-8.17475	0.036757
1434325_x_at	Prkar1b	protein kinase, cAMP dependent regulatory, type I beta	-1.18385	-1.30797	-1.38164	-1.34451	-1.4198	-1.27889	-1.8737	-2.74293	-1.27992	-8.13002	0.000320992
1448688_at	Podxl	podocalyxin-like	-3.04685	-4.96615	-6.41712	-6.47222	-6.36248	-7.48641	-8.4286	-9.30684	-7.63324	-8.09615	0.0183139
1448783_at	Slc7a9	solute carrier family 7 (cationic amino acid transporter, y+ system), member 9	-3.3168	-5.38101	-4.19006	-4.82538	-3.63838	-5.9625	1.78004	13.7696	-4.3457	-8.01513	0.0261925
1437085_at	D630039A03Rik	RIKEN cDNA D630039A03 gene	-2.97458	-3.11275	-4.89068	-5.00961	-4.77458	-5.07881	-5.41391	-6.36885	-4.60216	-7.98892	0.0246197
1420760_s_at	Ndrg1	N-myc downstream regulated gene 1	1.07733	1.04685	-1.25429	-1.35734	-1.15906	-1.25518	3.49282	11.2787	1.08167	-7.9723	0.00087397
1417110_at	Man1a	mannosidase 1, alpha	-1.18408	-1.34472	-1.3066	-1.64011	-1.04091	-1.69918	-1.12474	1.59645	-2.01958	-7.94227	0.0393394
1429269_at	BC068157	cDNA sequence BC068157	1.05725	1.098	-1.42894	-1.11854	-1.82548	-1.2687	-2.62246	-4.94089	-1.39192	-7.90815	0.00563578
1429175_at	Tmem178	transmembrane protein 178	2.11059	2.03771	1.15872	1.3297	1.00972	-1.00432	-1.09764	-1.73727	1.44195	-7.87607	0.00326768
1418672_at	Akr1c13	aldo-keto reductase family 1, member C13	6.85063	3.05692	2.84934	2.82678	2.87208	1.82235	3.30948	3.31095	3.308	-7.84619	0.0196481
1421505_at	Mixl1	Mix1 homeobox-like 1 (Xenopus laevis)	1.09848	-1.31375	-1.47467	-1.56899	-1.38603	-1.50224	-1.45799	-1.31375	-1.61806	-7.82488	0.0207203
1433930_at	Hpse	heparanase	1.5445	1.35598	-1.28243	-1.48988	-1.10386	-1.1973	1.40789	1.42239	1.39354	-7.78134	0.000523927
1434170_at	Dcaf12l1	WD repeat domain 40B	-1.82479	-2.92909	-3.5925	-3.4404	-3.75132	-4.09704	-5.22253	-7.839	-3.47938	-7.76412	0.0066996
1434295_at	Rasgrp1	RAS guanyl releasing protein 1	1.56249	1.37682	-1.44457	-1.03032	-2.02539	-2.46582	-2.43447	-2.85632	-2.07492	-7.7276	2.24678e-06
1433489_s_at	Fgfr2	fibroblast growth factor receptor 2	-1.85797	-2.34457	-2.63494	-2.49216	-2.7859	-2.97355	-3.32962	-3.95231	-2.80504	-7.71754	0.00383805
1445201_at	Zfp53	zinc finger protein 53	1.43451	1.28092	1.06009	1.2699	-1.13002	1.24838	-1.30708	-1.88552	1.10363	-7.70724	0.00574089
1440878_at	Runx1	runt related transcription factor 1	1.74487	1.73996	-1.02666	1.26107	-1.32919	-1.14011	-1.87858	-3.62425	1.02697	-7.64303	0.010014
1437269_at	Ttc38	tetratricopeptide repeat domain 38	-1.143	-1.34241	-1.79475	-1.54411	-2.08608	-1.86575	-1.64272	-1.64522	-1.64022	-7.6337	0.00691575
1434982_at	Rnf182		1.01391	-1.14021	-1.13721	1.0254	-1.3261	-1.32764	-2.95822	-6.56822	-1.33233	-7.62706	0.0159326
1418219_at	Il15	interleukin 15	2.59992	3.816	2.65468	2.79738	2.51927	1.97376	4.27451	5.26988	3.46715	-7.6194	0.000708771
1441687_at	Wnt4	wingless-related MMTV integration site 4	-1.16663	-1.50681	-2.31649	-2.01294	-2.66582	-2.05673	-3.3228	-4.7449	-2.32692	-7.60509	0.0333556
1437605_at	Nphs2	nephrosis 2 homolog, podocin (human)	6.76621	8.9414	10.3136	12.3498	8.61316	10.022	9.31449	7.27457	11.9264	-7.59987	0.000144915
1455991_at	Ccbl2	cysteine conjugate-beta lyase 2	-2.53337	-3.71091	-5.26865	-4.96989	-5.58537	-5.24158	-4.62143	-5.60689	-3.80917	-7.58162	0.00360987
1427747_a_at	Lcn2	lipocalin 2	-1.77907	-2.27248	1.80494	-1.26008	4.10509	1.49115	6.1733	3.80597	10.0131	-7.56337	0.000102365
1444229_at	Nr2f2	nuclear receptor subfamily 2, group F, member 2	-1.39621	1.48759	2.18157	1.76178	2.70138	1.07057	1.56138	1.93932	1.2571	-7.49746	0.0136907
1460574_at	Fat4	FAT tumor suppressor homolog 4 (Drosophila)	-1.68882	-1.34264	-1.45782	-1.37452	-1.54616	-1.7271	-2.98238	-4.79816	-1.85375	-7.49323	0.01104
1418084_at	Nrp1	neuropilin 1	1.60127	2.22387	2.34851	2.29535	2.40291	2.55204	2.31207	2.58166	2.07063	-7.42798	0.0014755
1448962_at	Myh11	myosin, heavy polypeptide 11, smooth muscle	-1.40496	-1.22824	2.31181	1.75722	3.04142	1.89526	2.28737	2.14491	2.43929	-7.41975	0.00459304
1443868_at	Atp13a3	ATPase type 13A3	1.14265	-1.11504	-1.2798	-1.46194	-1.12035	1.11809	-1.39384	-1.56854	-1.2386	-7.36992	0.0315483
1456777_at	Mgam	maltase-glucoamylase	1.20098	-1.28184	-1.32885	-1.18902	-1.48513	-1.77998	1.49809	3.83827	-1.71026	-7.35135	0.000275156
1435162_at	Prkg2	protein kinase, cGMP-dependent, type II	-2.17112	-2.54704	-4.75002	-5.71131	-3.95052	-5.44902	-4.59998	-7.48201	-2.8281	-7.32508	0.00928479
1438407_at	Dsel	dermatan sulfate epimerase-like	1.92344	2.28552	2.92421	2.94418	2.90438	2.91236	2.42084	1.94639	3.01094	-7.3184	0.000167507
1451513_x_at	Serpina1b	serine (or cysteine) peptidase inhibitor, clade A, member 1a /// serine (or cysteine) preptidase inhibitor, clade A, member 1b	1.72326	2.48015	2.23453	2.33029	2.1427	2.45422	2.9748	4.13005	2.1427	-7.31519	0.0158217
1437418_at	Gm3515	predicted gene, 100041799	-3.52521	-5.89502	-11.4498	-9.92927	-13.2032	-19.6183	-20.0498	-23.5875	-17.0426	-7.2864	0.00243073
1426562_a_at	Olfm1	olfactomedin 1	-1.18277	-1.35465	-2.43455	-2.04553	-2.89755	-3.33987	-4.09226	-5.89492	-2.84085	-7.20659	0.00164183
1417782_at	Lass4	LAG1 homolog, ceramide synthase 4	1.17979	1.06764	-1.16191	-1.04738	-1.28896	-1.8752	-2.08754	-2.85087	-1.5286	-7.19394	0.00322773
1453417_at	4933407K13Rik	RIKEN cDNA 4933407K13 gene	-1.69591	-1.1257	-1.14176	-1.08671	-1.1996	-1.34938	-1.49405	-1.70756	-1.30723	-7.18906	0.00676129
1433431_at	Pnlip	pancreatic lipase	-2.41068	-4.95751	-6.65425	-7.17278	-6.1732	-8.4964	-8.97132	-9.22085	-8.72855	-7.17507	0.000218654
1444517_at	4930485B16Rik /// Gm872		-1.18564	-1.46024	-1.584	-1.48641	-1.68799	-1.70378	-2.21733	-3.36696	-1.46024	-7.16807	0.000492902
1420273_x_at	Samhd1	SAM domain and HD domain, 1	1.09762	1.48603	-1.1815	-1.05908	-1.31807	-1.10555	1.20966	1.71191	-1.16992	-7.11345	0.000260009
1420272_at	Samhd1	SAM domain and HD domain, 1	1.22606	1.31675	-1.10185	1.00551	-1.22076	-1.27173	1.31548	1.74869	-1.01051	-7.08734	0.00143573
1452412_at	Hoxc8	homeo box C8	-1.02575	1.12377	1.11739	1.0819	1.15404	1.05501	1.03779	-1.19394	1.28587	-7.072	0.000222499
1422890_at	Pcdh18	protocadherin 18	-2.14369	-2.18466	-2.02967	-2.23578	-1.84257	-3.68083	-3.67659	-4.40201	-3.07072	-7.0531	0.0100956
1435622_at	Hs3st3a1	heparan sulfate (glucosamine) 3-O-sulfotransferase 3A1	-1.92049	-2.71543	-3.34689	-3.47905	-3.21975	-3.79086	-4.95974	-4.78498	-5.14089	-7.00411	0.00317785
1443939_at	Gm12824	predicted gene, OTTMUSG00000008561	1.34243	1.18888	-1.15696	1.01291	-1.35585	-1.61568	-1.01224	2.02536	-2.07525	-6.95	0.00336449
1434470_at	Syt13	synaptotagmin XIII	-1.2113	-1.32939	-1.2113	-1.2113	-1.2113	-1.19542	-1.33437	-1.46994	-1.2113	-6.94887	0.00719644
1424463_at	Mfsd6	major facilitator superfamily domain containing 6	3.40437	3.93033	4.72112	4.48924	4.96497	4.80647	5.12557	4.71066	5.57703	-6.93818	0.000157084
1417411_at	Nap1l5	nucleosome assembly protein 1-like 5	-1.18057	1.01135	3.27126	2.51749	4.25072	9.00049	26.1388	27.8769	24.509	-6.92806	1.41918e-05
1424842_a_at	Arhgap24	Rho GTPase activating protein 24	-1.09813	-1.14844	1.19738	1.23036	1.16528	1.02636	1.58586	2.47715	1.01526	-6.8058	0.0475904
1425784_a_at	Olfm1	olfactomedin 1	-1.25262	-1.27218	-2.61668	-2.28219	-3.0002	-3.68319	-4.76245	-5.99565	-3.7829	-6.70031	0.0226376
1416346_at	Timm8a1	predicted gene, ENSMUSG00000045455 /// translocase of inner mitochondrial membrane 8 homolog a1 (yeast)	-2.25553	-3.03434	-3.18764	-3.53453	-2.87479	-2.64818	-3.78005	-4.05824	-3.52094	-6.69677	0.00873459
1443848_at	---		-1.21596	1.02038	-1.3403	-1.24867	-1.43865	-1.25673	-1.38396	-1.46025	-1.31166	-6.63658	0.000323132
1436739_at	Agtr1a	angiotensin II receptor, type 1a	-3.11863	-3.77983	-4.47878	-3.77983	-5.30699	-5.05889	-3.58822	-2.30524	-5.58522	-6.62616	0.00876436
1457110_at	Pank1	pantothenate kinase 1	-1.3648	-1.97533	-2.68311	-2.12344	-3.39029	-3.93838	-4.33535	-5.51333	-3.40907	-6.62545	0.0077292
1454631_at	Gtf2a1	general transcription factor II A, 1	1.3911	1.33259	1.45463	1.51334	1.3982	1.42162	1.02487	-1.43606	1.50838	-6.60372	0.0038666
1453906_at	Med13l	mediator complex subunit 13-like	1.55653	1.11771	1.08256	1.22427	-1.04466	1.347	-1.14357	-1.39316	1.06531	-6.56012	0.000503808
1435714_x_at	Il17d	interleukin 17D /// similar to IL-17D	-1.07582	-1.05149	1.2757	1.23884	1.31367	1.42275	1.11911	-1.01401	1.26994	-6.55377	0.0458006
1431356_at	6430710C18Rik	RIKEN cDNA 6430710C18 gene	-2.36475	-5.13424	-2.76244	-3.77116	-2.02353	-1.44047	-1.38407	-2.15034	1.12252	-6.54136	0.00741812
1445984_at	---		1.56668	1.28416	-1.06698	1.27578	-1.45241	1.08614	1.56893	1.39556	1.76383	-6.52413	0.000509506
1436984_at	Abi2	abl-interactor 2	-1.12441	-1.39334	-1.19946	-1.22958	-1.17007	-1.05861	-1.83815	-2.54245	-1.32895	-6.52244	7.16386e-06
1439707_at	C230034O21Rik	RIKEN cDNA C230034O21 gene	-2.42464	-3.13818	-2.55615	-2.44313	-2.67439	-2.38495	-3.07728	-3.83394	-2.46995	-6.47074	0.00106443
1418794_at	Cds2	CDP-diacylglycerol synthase (phosphatidate cytidylyltransferase) 2	-1.09087	-1.34705	-1.20462	-1.19054	-1.21887	-1.07521	-1.11251	-1.09864	-1.12656	-6.46807	0.00262402
1435171_at	2810416G20Rik	RIKEN cDNA 2810416G20 gene	1.02196	-1.30282	-1.25899	-1.14485	-1.3845	-1.67405	-1.61162	-2.15165	-1.20713	-6.46272	0.00120989
1429639_at	Gpcpd1	preimplantation protein 4	-1.10177	1.06206	-1.83921	-1.90057	-1.77983	-2.17127	-2.37167	-2.87755	-1.95473	-6.46082	0.000381446
1460627_at	Thsd7b	thrombospondin, type I, domain containing 7B	-2.98069	-6.74455	-8.40973	-6.95197	-10.1732	-12.0398	-14.6616	-16.789	-12.8039	-6.40823	0.0483143
1457042_at	AI256396	EST AI256396	-1.20658	-1.63061	-1.58833	-1.58833	-1.58833	-1.75228	-2.11903	-2.72094	-1.65027	-6.39585	0.00802014
1419356_at	Klf7	Kruppel-like factor 7 (ubiquitous)	-1.47953	1.25497	1.29637	-1.07318	1.80356	-1.16719	-1.09523	1.06853	-1.28174	-6.38821	0.00440979
1435663_at	Esr1	estrogen receptor 1 (alpha)	2.19592	3.79437	2.83878	2.17916	3.69806	1.97676	1.81531	1.60385	2.05465	-6.38201	0.0119405
1457698_at	AI314831	expressed sequence AI314831	-2.74773	-3.04119	-4.72497	-4.00123	-5.57962	-6.01334	-8.49407	-15.0084	-4.80726	-6.36066	0.0284079
1435955_at	Siglecg	sialic acid binding Ig-like lectin G	-1.45024	-1.50941	-1.70437	-1.50853	-1.92563	-2.14126	-1.60571	-1.49149	-1.72869	-6.33511	0.000372544
1449561_at	Nkapl	NFKB activating protein-like	-1.45751	-1.85932	-1.99426	-1.91622	-2.07548	-2.48555	-3.18525	-4.01343	-2.52796	-6.32837	0.0274345
1435468_at	B3gnt9-ps	UDP-GlcNAc:betaGal beta-1,3-N-acetylglucosaminyltransferase 9	1.44674	1.94473	1.56144	1.63929	1.48728	1.31418	1.29114	1.14721	1.45314	-6.29665	0.00159667
1449530_at	Trps1	similar to Trps1 protein /// trichorhinophalangeal syndrome I (human)	-1.20053	1.19071	1.22474	-1.06875	1.60311	1.00619	-1.10461	-1.22381	1.00299	-6.29492	0.013345
1441224_at	Drp2	dystrophin related protein 2	-1.01612	-1.7591	-2.69845	-2.44993	-2.97219	-3.19682	-4.30732	-4.50397	-4.11926	-6.25849	0.0468057
1438059_at	Ctxn3	cortexin 3	-1.29948	-1.35914	-1.79897	-1.68827	-1.91694	-2.53504	-2.65254	-2.8964	-2.42921	-6.251	0.000342785
1448656_at	Cacnb3	calcium channel, voltage-dependent, beta 3 subunit	1.16044	1.06015	-1.18073	-1.23239	-1.13124	-1.43877	-1.81579	-2.27483	-1.44937	-6.18208	0.0433042
1440688_at	Arhgap26	Rho GTPase activating protein 26	-1.29618	-1.43082	-1.5766	-1.45209	-1.71178	-1.42059	-1.53975	-1.56442	-1.51547	-6.17196	0.00140678
1443665_at	Dennd5b	DENN/MADD domain containing 5B	-1.20461	-1.22736	1.08785	1.10533	1.07065	1.29812	1.11386	-1.12097	1.39076	-6.1689	0.0202054
1421100_a_at	Dab1	disabled homolog 1 (Drosophila)	-4.00076	-5.6328	-5.74703	-6.99122	-4.72426	-5.35348	-5.40357	-5.34821	-5.45951	-6.13831	0.00412924
1419249_at	Cdk14	PFTAIRE protein kinase 1	-1.28642	-1.4166	-1.50282	-1.39226	-1.62216	-1.49921	-1.80313	-2.21641	-1.46692	-6.1147	0.0249263
1439352_at	Trim7	tripartite motif-containing 7	1.36802	1.046	-1.46263	-1.1414	-1.87427	-1.71404	-1.39579	-1.23183	-1.58158	-6.11081	0.00138286
1434413_at	Igf1	insulin-like growth factor 1	1.48191	2.2531	2.75911	2.75189	2.76634	2.55656	2.58176	3.19865	2.08385	-6.10844	0.00807147
1440436_at	Gm5083	predicted gene, 328235	-3.00769	-3.38381	-4.09612	-4.01377	-4.18017	-3.12052	-2.84123	-2.62219	-3.07856	-6.10754	0.0150691
1451753_at	Plxna2	plexin A2	1.45246	1.76087	2.18911	2.30386	2.08008	2.13713	1.50834	1.19935	1.89693	-6.10701	0.000447165
1431226_a_at	Fndc4	fibronectin type III domain containing 4	-1.53169	-1.70243	-1.4548	-1.60519	-1.31851	-1.60536	-2.18473	-3.03844	-1.57089	-6.10548	0.0033707
1425383_a_at	Pbx1	region containing RIKEN cDNA 2310056B04 gene; pre B-cell leukemia transcription factor 1 /// pre B-cell leukemia transcription factor 1	-1.37352	-1.13266	1.12566	-1.13266	1.43519	-1.13266	-1.38358	-1.57609	-1.21457	-6.05908	7.51425e-06
1448390_a_at	Dhrs3	dehydrogenase/reductase (SDR family) member 3	2.72831	1.97573	1.07708	1.13419	1.02285	1.00804	1.20817	1.19306	1.22348	-6.05532	1.75814e-05
1436600_at	Tox3	TOX high mobility group box family member 3	1.05694	1.07075	-1.45978	-1.39021	-1.53283	-1.95614	-2.77464	-3.99813	-1.92555	-6.01171	0.00735137
1430427_a_at	Pcdh18	protocadherin 18	-2.54047	-2.12878	-2.28393	-3.18378	-1.6384	-3.62025	-4.83538	-5.906	-3.95883	-5.98879	0.0226069
1442101_at	Elfn1	leucine rich repeat and fibronectin type III, extracellular 1	-1.13395	-2.29456	-4.7566	-4.08401	-5.53996	-8.41088	-9.01398	-10.1655	-7.9929	-5.98078	0.0196106
1453360_a_at	Tex9	testis expressed gene 9	-1.38181	-1.43272	-1.35307	-1.50389	-1.21738	-2.00266	-1.58242	-1.55137	-1.61409	-5.97398	0.00151118
1416345_at	Timm8a1	predicted gene, ENSMUSG00000045455 /// translocase of inner mitochondrial membrane 8 homolog a1 (yeast)	-2.04233	-2.94452	-2.88541	-3.01041	-2.7656	-2.27793	-2.9902	-3.05153	-2.9301	-5.94917	6.34477e-06
1429178_at	Odz3	odd Oz/ten-m homolog 3 (Drosophila)	-3.35931	-2.99311	-2.19463	-2.04822	-2.35151	-2.31875	-3.19611	-4.39011	-2.32685	-5.92708	0.0401298
1455140_at	Pitpnm3	PITPNM family member 3	-1.10029	-1.58803	-1.76095	-1.48306	-2.09091	-1.94579	-2.15402	-2.49605	-1.85885	-5.90844	0.047993
1417050_at	C1qtnf4	C1q and tumor necrosis factor related protein 4	-1.04291	-1.46421	-2.13014	-1.7845	-2.54272	-2.26431	-3.76825	-5.93542	-2.39236	-5.86955	0.00608308
1458240_at	---	Putative membrane-associated guanylate kinase 1 (Magi-1) mRNA, alternatively spliced c form	-1.43316	-1.51213	-2.14522	-2.0071	-2.29284	-1.96161	-2.86954	-4.24937	-1.93776	-5.86173	0.00376634
1422567_at	Fam129a	family with sequence similarity 129, member A	1.21262	-1.07505	-1.32459	-1.3793	-1.27206	-1.36441	-1.28722	-1.40613	-1.17836	-5.85031	0.00164381
1454637_at	Klhl8	kelch-like 8 (Drosophila)	-1.4088	-1.70187	1.01153	-1.21178	1.23989	1.59129	1.74768	1.36042	2.24518	-5.83509	0.0123629
1424218_a_at	Creb3l4	cAMP responsive element binding protein 3-like 4	1.2672	1.06849	-1.11441	-1.50681	1.2133	1.41205	1.90408	1.21208	2.99116	-5.82819	0.00433192
1452889_at	Lhpp	RIKEN cDNA 2310007H09 gene	-2.35755	-2.89668	-4.26618	-4.11896	-4.41867	-3.27572	-4.3082	-5.27808	-3.51654	-5.80668	0.000436104
1446364_at	---		-1.0906	-1.18319	-1.44763	-1.31165	-1.59771	-1.51085	-1.79522	-1.59227	-2.02404	-5.79903	0.000883317
1449026_at	Ifnar1	interferon (alpha and beta) receptor 1	-1.33757	-1.67362	-1.80932	-1.69265	-1.93403	-2.25988	-2.87825	-3.41546	-2.42554	-5.79279	0.00904707
1437155_a_at	Wwtr1	WW domain containing transcription regulator 1	1.0358	-1.66291	-1.28532	-1.38997	-1.18855	-1.69358	-1.77937	-1.65588	-1.91207	-5.77966	3.21452e-05
1439618_at	Pde10a	phosphodiesterase 10A	1.20404	-1.21165	-1.37513	-1.4289	-1.32337	-1.29688	-1.62993	-2.18741	-1.21453	-5.76107	0.000787781
1417130_s_at	Angptl4	angiopoietin-like 4	-1.30696	1.00074	1.06763	1.08227	1.05318	-1.00588	-1.4029	-1.6356	-1.2033	-5.73521	0.0031354
1450455_s_at	Akr1c12 /// Akr1c13	aldo-keto reductase family 1, member C12 /// aldo-keto reductase family 1, member C13	5.73506	2.56388	2.53319	2.50286	2.56388	1.83243	3.0398	3.15833	2.92571	-5.73251	0.0135887
1452840_at	1500009L16Rik	RIKEN cDNA 1500009L16 gene	-1.72817	-1.92345	1.05641	1.04189	1.07114	1.49636	1.05109	-1.90945	2.10954	-5.73203	0.00535019
1424638_at	Cdkn1a	cyclin-dependent kinase inhibitor 1A (P21)	-2.05834	-3.1694	-4.50218	-3.88656	-5.21531	-3.04827	-5.14604	-4.27088	-6.20053	-5.72364	0.00188367
1418230_a_at	Lims1	LIM and senescent cell antigen-like domains 1	1.7281	3.09722	4.28181	3.25433	5.6337	1.91908	2.83312	3.50485	2.29013	-5.7201	0.000736802
1429887_at	Nos1	nitric oxide synthase 1, neuronal	1.26071	1.02979	-1.07672	-1.25569	1.08311	-1.25732	-1.50641	-1.56622	-1.44887	-5.6897	0.0182701
1429691_at	Ptprg	protein tyrosine phosphatase, receptor type, G	-1.95312	1.57617	1.23572	1.42454	1.07192	1.58625	1.39142	1.39036	1.39248	-5.6881	0.000971863
1419354_at	Klf7	Kruppel-like factor 7 (ubiquitous)	-1.15427	-1.05283	-1.02149	-1.02364	-1.01936	1.00368	-1.03468	-1.06073	-1.00927	-5.67957	0.000844764
1447757_x_at	Inpp5f	inositol polyphosphate-5-phosphatase F	1.17015	-1.08355	-1.34886	-1.16705	-1.559	-1.58136	-1.59132	-1.55115	-1.63253	-5.67593	0.0173935
1432331_a_at	Prrx2	paired related homeobox 2	-1.37056	-1.92435	-2.9824	-3.14435	-2.82879	-2.79869	-5.79052	-7.98187	-4.20079	-5.65682	0.0087264
1426465_at	Dlgap4	discs, large homolog-associated protein 4 (Drosophila)	1.30651	1.38561	1.09108	1.03916	1.14559	1.09123	-1.17367	-1.42928	1.03759	-5.65581	0.000499988
1456967_at	Trim66	tripartite motif-containing 66	-1.00275	-2.0308	-6.83567	-5.2067	-8.97428	-9.03495	-7.95017	-9.5099	-6.64626	-5.65402	0.00483903
1424834_s_at	Itpr2	inositol 1,4,5-triphosphate receptor 2	1.36212	1.36935	1.17828	1.29662	1.07074	1.18593	-1.12773	-1.46619	1.15288	-5.62275	0.0150938
1445542_at	---		-2.32454	-3.59838	-3.94926	-3.76961	-4.13748	-3.4786	-3.40528	-3.17177	-3.65597	-5.6189	0.00161613
1454734_at	Lef1	lymphoid enhancer binding factor 1	-3.82981	-7.0391	-11.2683	-10.3683	-12.2465	-12.8343	-9.94575	-11.4639	-8.62862	-5.60354	0.0323059
1448459_at	Kcnip1	Kv channel-interacting protein 1	-10.5517	-5.00063	-2.56992	-2.91787	-2.26346	-2.60356	-3.02856	-2.74605	-3.34012	-5.60294	4.84212e-06
1419606_a_at	Tnnt1	troponin T1, skeletal, slow	-3.05294	-6.01695	-6.21336	-6.72847	-5.73769	-6.81016	-6.16122	-6.616	-5.73769	-5.59913	0.0102599
1421011_at	Hsd17b11	hydroxysteroid (17-beta) dehydrogenase 11	-1.91714	-2.67585	-2.47051	-2.54762	-2.39574	-1.68456	-1.67252	-1.61407	-1.73308	-5.59866	0.0301433
1428393_at	Nrn1	neuritin 1	1.07844	-1.00204	1.12106	-1.03646	1.3026	1.14106	-1.15353	-1.52319	1.14472	-5.56315	0.000459769
1448288_at	Nfib	nuclear factor I/B	-1.38347	-1.18144	-1.15397	-1.11124	-1.19835	-1.34046	-1.29109	-1.07058	-1.55702	-5.5457	0.0238221
1428724_at	Pcf11	cleavage and polyadenylation factor subunit homolog (S. cerevisiae)	-2.14452	-3.02596	-3.47517	-3.05402	-3.95441	-3.85798	-4.13993	-4.69612	-3.64961	-5.53875	0.0329396
1447988_at	---		-1.26901	-1.37375	-1.12412	-1.10743	-1.14107	-1.10555	-1.33242	-1.48832	-1.19285	-5.51942	0.0100294
1425163_at	AI661453	expressed sequence AI661453	2.18382	1.61797	-1.06911	1.01459	-1.15967	-1.12073	-1.23521	-1.39165	-1.09636	-5.49783	0.0333399
1451893_s_at	Magi1	membrane associated guanylate kinase, WW and PDZ domain containing 1	-1.42285	-1.64411	-2.02633	-1.9256	-2.13234	-2.19811	-2.27199	-3.05974	-1.68704	-5.49163	0.00041213
1458548_at	---		-2.802	-3.33987	-3.60264	-3.33987	-3.8861	-3.33987	-4.34568	-4.93533	-3.82648	-5.49025	0.00438317
1415927_at	Actc1	actin, alpha, cardiac muscle 1 /// similar to alpha-actin (AA 27-375)	-8.73077	-8.02358	-3.61604	-4.66125	-2.80521	-6.90825	-6.98182	-4.85388	-10.0426	-5.48018	9.12948e-05
1416617_at	Acss1	acyl-CoA synthetase short-chain family member 1	-2.12727	-3.25922	-3.69261	-3.43549	-3.96897	-4.37819	-1.30245	1.50559	-2.55405	-5.47528	0.000483172
1451063_at	Stxbp4	syntaxin binding protein 4	-1.083	-1.2076	-1.09819	-1.07549	-1.12137	-1.2936	-1.42554	-1.76923	-1.14862	-5.47466	0.00814978
1438861_at	Bnc2	basonuclin 2	1.15281	1.69809	1.59403	1.49334	1.7015	1.24015	1.6578	1.63257	1.68342	-5.47255	0.000399667
1417817_a_at	Wwtr1	WW domain containing transcription regulator 1	1.01928	-1.63745	-1.37405	-1.43481	-1.31586	-1.69631	-1.80808	-1.65517	-1.9751	-5.45004	0.0127296
1421355_at	Tgm3	transglutaminase 3, E polypeptide	-1.42526	-1.39261	-1.55929	-1.40348	-1.7324	-1.39261	-1.4625	-1.37805	-1.55212	-5.44911	0.000260223
1460592_at	Epb4.1l1	erythrocyte protein band 4.1-like 1	-1.00703	-1.15217	-1.51428	-1.30871	-1.75213	-1.59241	-2.12555	-2.92282	-1.54576	-5.44892	0.00153155
1422726_x_at	Speer4a	spermatogenesis associated glutamate (E)-rich protein 4a	1.32837	1.30841	1.75313	1.56022	1.9699	1.70115	1.88781	1.24507	2.86235	-5.42799	0.00258178
1438195_at	Gpd1l	glycerol-3-phosphate dehydrogenase 1-like	-1.12685	-1.08255	1.17067	1.08281	1.26566	1.36489	1.59591	1.62703	1.56539	-5.42632	0.0124311
1457146_at	Dock4	dedicator of cytokinesis 4	-1.76126	-1.77617	-1.72747	-1.88548	-1.5827	-1.85809	-2.04888	-2.21287	-1.89705	-5.42452	0.0259698
1426114_at	Hnrnpab	heterogeneous nuclear ribonucleoprotein A/B	1.1004	1.03949	1.52265	1.53383	1.51155	1.42164	1.26895	1.19294	1.34981	-5.42107	0.00689165
1452250_a_at	Col6a2	collagen, type VI, alpha 2	4.15166	4.91983	4.16647	4.47154	3.8822	4.04843	3.26105	3.07403	3.45944	-5.41364	0.0345767
1446190_at	Dclk1	doublecortin-like kinase 1	1.1579	-1.21971	-1.24748	-1.26423	-1.23096	-1.1269	-1.90637	-1.86826	-1.94526	-5.41121	0.0054944
1454159_a_at	Igfbp2	insulin-like growth factor binding protein 2	-6.83165	-10.8524	-13.3571	-13.6038	-13.1148	-10.4537	-19.6468	-27.1929	-14.1948	-5.4075	0.000143727
1458299_s_at	Nfkbie	nuclear factor of kappa light polypeptide gene enhancer in B-cells inhibitor, epsilon	1.89331	2.36275	1.70086	1.85002	1.56373	1.81871	3.38672	4.92954	2.32677	-5.40463	0.0494206
1422571_at	Thbs2	thrombospondin 2	3.56436	2.46635	1.57926	1.5427	1.61669	1.32842	-1.28797	-1.57025	-1.05644	-5.39611	0.00762559
1444302_at	Gxylt2	glycosyltransferase 8 domain containing 4 /// similar to CDNA sequence BC049816	-1.54756	-1.76851	-2.05239	-1.93648	-2.17524	-2.17195	-3.12064	-4.46656	-2.1803	-5.37813	0.0424634
1435940_at	Dclk1	doublecortin-like kinase 1	1.4802	1.32459	1.32953	1.31514	1.34407	1.50309	1.01664	1.06766	-1.03299	-5.36853	0.0122584
1427299_at	Rps6ka3	ribosomal protein S6 kinase polypeptide 3	-2.17302	-2.45122	-2.87041	-2.77775	-2.96616	-2.66223	-3.60275	-4.43731	-2.92516	-5.3567	0.00271241
1454745_at	Arhgap29	Rho GTPase activating protein 29	1.18162	1.00746	-1.18007	-1.16463	-1.19572	-1.30018	-1.51907	-1.97468	-1.16858	-5.35625	0.000128933
1438745_at	Gm10638	predicted gene, ENSMUSG00000074178	-1.88739	-2.90873	-4.29355	-3.9078	-4.71738	-4.6046	-7.18319	-9.3776	-5.50228	-5.35001	0.00559038
1428751_at	Pacrg	Park2 co-regulated	-1.51673	-2.23973	-2.04057	-2.3177	-1.79658	-1.69114	-1.14036	-1.35662	1.04322	-5.31884	8.07446e-05
1426650_at	Myh8	myosin, heavy polypeptide 8, skeletal muscle, perinatal	-7.3261	-13.1083	-13.8701	-12.7976	-15.0326	-14.4786	-13.206	-14.0263	-12.4338	-5.30417	0.0202819
1445693_at	Araf	v-raf murine sarcoma 3611 viral oncogene homolog	-1.09752	-1.33559	-1.25003	-1.2085	-1.29299	-1.36677	-1.67054	-2.01689	-1.38367	-5.30185	0.00209919
1452114_s_at	Igfbp5	insulin-like growth factor binding protein 5	1.32719	1.56332	1.19405	1.25393	1.13704	1.13455	-1.06368	-1.2128	1.07193	-5.29744	0.0465466
1442222_at	Ifnar1	interferon (alpha and beta) receptor 1	-1.23192	1.18557	-1.12642	-1.23192	-1.02995	-2.26195	-1.62161	-1.20911	-2.17484	-5.29226	0.0392
1440801_s_at	Adrbk2	adrenergic receptor kinase, beta 2	1.15826	1.48226	2.02086	1.97111	2.07185	2.42285	2.67625	2.9737	2.40855	-5.29173	0.0262932
1418260_at	Hunk	hormonally upregulated Neu-associated kinase	-1.94815	-1.58585	-1.76499	-1.64454	-1.89426	-1.59628	-2.3324	-3.51781	-1.54644	-5.27289	0.000791226
1455858_x_at	Pomc	pro-opiomelanocortin-alpha	-2.14961	-4.03286	-4.01754	-3.48693	-4.62891	-6.28648	-4.84936	-6.92815	-3.39431	-5.25432	0.00603474
1433525_at	Ednra	endothelin receptor type A	1.28826	1.50733	1.82625	1.65845	2.01104	1.87705	1.32757	1.05164	1.6759	-5.22897	0.0389111
1441187_at	E330037M01Rik	RIKEN cDNA E330037M01 gene	7.76287	8.56747	9.80033	10.0683	9.53945	8.84118	10.5043	8.9485	12.3305	-5.20268	0.0037762
1428525_at	4930488B01Rik	RIKEN cDNA 4930488B01 gene	1.01958	-1.37466	-1.15919	-1.15919	-1.15919	-1.69292	-1.6093	-2.36	-1.09738	-5.19471	0.0402447
1456648_at	---		-1.15781	-1.59587	-1.62264	-1.64985	-1.59587	-1.90329	-1.94935	-1.92262	-1.97644	-5.18699	0.0042567
1418484_at	Tekt2	tektin 2	1.25991	-1.66354	-1.96062	-1.80019	-2.13536	-1.61517	-2.73077	-3.87785	-1.923	-5.18457	0.00640352
1426146_a_at	Chpt1	choline phosphotransferase 1	1.02885	-1.00716	-1.49486	-1.51473	-1.47525	-1.87443	1.94551	6.05192	-1.59891	-5.1551	0.000432565
1447640_s_at	Pbx3	pre B-cell leukemia transcription factor 3	-1.13055	-1.11125	-1.16443	-1.06213	-1.27658	-1.55051	-1.98144	-2.11147	-1.85942	-5.14034	0.00922149
1449315_at	Odz3	odd Oz/ten-m homolog 3 (Drosophila)	-2.82252	-2.4006	-1.62493	-1.60838	-1.64166	-1.79239	-2.52308	-3.08286	-2.06494	-5.13118	0.00389109
1425016_at	Ephb2	Eph receptor B2	-1.2033	-1.16992	-1.2833	-1.38336	-1.19049	-1.40963	-1.68676	-1.67083	-1.70284	-5.11199	1.72641e-05
1429909_at	Prr5l	RIKEN cDNA 2600010E01 gene	-1.28772	-1.35062	-1.02622	1.03312	-1.088	1.16668	1.01126	-1.13945	1.16524	-5.11103	0.00107994
1424624_at	2900011O08Rik	RIKEN cDNA 2900011O08 gene	-3.05794	-4.32296	-6.38724	-5.94856	-6.85827	-7.30664	-8.58154	-9.28852	-7.92837	-5.09725	0.00453551
1445211_at	---		-1.20581	1.0131	-1.52251	-1.50348	-1.54179	-1.39976	-1.77802	-2.15766	-1.46518	-5.08565	0.00307735
1449145_a_at	Cav1	caveolin 1, caveolae protein	1.41652	1.42712	1.40923	1.42268	1.3959	1.24472	-1.04752	-1.08652	-1.00992	-5.08515	0.00177691
1428046_a_at	Zfx	zinc finger protein X-linked	-1.27978	-1.22506	1.18709	-1.23929	1.7464	1.47201	-1.04755	-1.06987	-1.02569	-5.06821	2.97907e-05
1449064_at	Tdh	L-threonine dehydrogenase	-3.46745	-5.00696	-5.52616	-6.10172	-5.00488	-4.89871	-6.17145	-7.69424	-4.95005	-5.06565	0.0360236
1447551_x_at	Lphn3	latrophilin 3	1.1817	-1.17769	-1.06012	1.01103	-1.13625	1.02065	-1.64718	-2.53293	-1.07118	-5.05277	0.0170536
1441300_at	Kcnf1	potassium voltage-gated channel, subfamily F, member 1	-1.11879	-1.191	-1.24882	-1.27995	-1.21846	-1.59252	-1.37797	-1.1826	-1.60562	-5.04981	0.020287
1433977_at	Hs3st3b1	heparan sulfate (glucosamine) 3-O-sulfotransferase 3B1	-3.26993	-4.30996	-4.27592	-4.28506	-4.26681	-4.53304	-8.96042	-10.4578	-7.6774	-5.04466	0.0151242
1423756_s_at	Igfbp4	insulin-like growth factor binding protein 4	-1.27671	-1.46352	-1.53968	-1.54946	-1.52996	-1.81836	-1.58995	-1.25407	-2.01579	-5.0424	0.000962671
1427763_a_at	Camk2d	calcium/calmodulin-dependent protein kinase II, delta	1.21568	1.96422	1.29646	1.06063	1.58474	1.07997	1.28643	1.30911	1.26413	-5.0275	0.00727063
1435456_at	Ttc28	tetratricopeptide repeat domain 28	1.26437	1.68457	1.45622	1.58015	1.34202	1.34465	1.22572	-1.01322	1.52225	-5.01231	0.00344358
1421156_a_at	Dsc2	desmocollin 2	1.08523	-1.08457	-1.0803	-1.04397	-1.1179	-1.37026	-2.91145	-5.78108	-1.46626	-5.00947	0.00520419
1455878_at	2700023E23Rik	RIKEN cDNA 2700023E23 gene	-1.25203	-1.26715	-1.38194	-1.2804	-1.49152	-1.416	-1.67228	-2.37846	-1.17577	-5.00485	0.00253872
1418493_a_at	Snca	synuclein, alpha	-2.2627	-2.49898	-3.4516	-2.91655	-4.08481	-3.27644	-6.44561	-8.52889	-4.8712	-4.99939	0.0132781
1422644_at	Sh3bgr	SH3-binding domain glutamic acid-rich protein	-1.44797	-1.27318	1.36402	1.14592	1.62364	-1.10664	-1.21056	-1.38396	-1.05887	-4.99748	0.00438284
1458324_x_at	---		2.64675	2.64675	2.70073	3.01154	2.42199	3.90595	3.55584	2.94837	4.28848	-4.98239	0.00135327
1453469_at	1810073G21Rik	RIKEN cDNA 1810073G21 gene	1.42495	1.05907	1.08797	1.21624	-1.02751	-1.02727	-1.04013	1.04676	-1.13246	-4.98179	0.0112908
1433953_at	Zfp277	zinc finger protein 277	-1.76505	-2.21424	-2.11288	-2.12081	-2.10498	-2.09566	-2.25052	-2.64015	-1.91839	-4.96763	0.000801147
1424029_at	Tspyl4	TSPY-like 4	-1.37204	1.04671	1.007	1.00834	1.00567	1.08551	1.52649	1.24602	1.8701	-4.94157	0.000360843
1456482_at	Pik3r3	phosphatidylinositol 3 kinase, regulatory subunit, polypeptide 3 (p55)	-1.17335	-2.41737	-2.65077	-2.80627	-2.50388	-2.44756	-3.68921	-4.73532	-2.87421	-4.92378	3.69677e-05
1422655_at	Ptch2	patched homolog 2	-1.84318	-1.95296	-2.52144	-2.37292	-2.67926	-2.15727	-1.91361	-2.38414	-1.53594	-4.92056	0.0270733
1454623_at	Cpa2	carboxypeptidase A2, pancreatic	-1.55349	-5.97718	-15.4423	-15.3879	-15.4969	-28.9824	-48.8025	-42.8226	-55.6174	-4.9148	0.00875001
1433542_at	Inpp5f	inositol polyphosphate-5-phosphatase F	1.27093	1.20076	-1.14341	-1.06182	-1.23127	-1.3505	-1.41887	-1.54544	-1.30266	-4.90041	0.00454157
1431218_at	Zdhhc20	zinc finger, DHHC domain containing 20	1.43156	2.41721	2.0793	1.74536	2.47713	1.33534	1.10213	-1.05833	1.28554	-4.89988	0.00158154
1430520_at	Cpne8	copine VIII	-5.69889	-7.34131	-9.34368	-9.48482	-9.20464	-9.68972	-10.9372	-14.3545	-8.33349	-4.89757	0.0276677
1457279_at	Gm17586		-1.41825	-1.3909	-1.45773	-1.31834	-1.61185	-1.6382	-1.37408	-1.32905	-1.42065	-4.8869	0.0040506
1424186_at	Ccdc80	coiled-coil domain containing 80	2.19403	1.97443	2.00044	2.01777	1.98326	1.94248	1.85728	1.77037	1.94844	-4.85877	0.0197164
1455882_x_at	Vwc2	von Willebrand factor C domain containing 2	-1.34093	-1.44455	1.25228	1.13671	1.37961	3.57166	3.40009	2.55299	4.52825	-4.84227	0.000960334
1449404_at	Pip4k2a	phosphatidylinositol-5-phosphate 4-kinase, type II, alpha	1.89463	1.81592	2.13246	2.26133	2.01093	2.45404	2.54996	2.32144	2.80099	-4.84074	0.0183572
1437442_at	---	Protocadherin 7 (Pcdh7), transcript variant 2, mRNA	1.57888	2.32865	3.37747	3.33833	3.41708	3.73557	2.84714	1.99737	4.05844	-4.8347	0.0268381
1419573_a_at	Lgals1	lectin, galactose binding, soluble 1	1.61701	1.52509	1.21462	1.21147	1.21779	1.1021	-1.04796	-1.23437	1.12398	-4.82498	0.0153874
1428502_at	Actr6	ARP6 actin-related protein 6 homolog (yeast)	-2.22044	-3.24972	-3.94471	-3.68015	-4.22829	-4.36362	-4.76758	-5.87621	-3.8681	-4.81842	0.00677192
1415777_at	Pnliprp1	pancreatic lipase related protein 1	4.36966	2.04524	1.47848	1.41785	1.54171	1.21707	-1.07493	-1.57619	1.36411	-4.79316	0.0107402
1435832_at	Lrrc4	leucine rich repeat containing 4	1.73552	1.16185	1.56067	1.64958	1.47655	2.03764	1.38181	-1.06855	2.04027	-4.7731	2.04694e-05
1420505_a_at	Stxbp1	syntaxin binding protein 1	1.05302	1.04283	-1.48932	-1.37598	-1.612	-1.19272	-1.72718	-2.28969	-1.30287	-4.75916	0.027822
1457385_at	---		-1.8048	-2.27138	-2.17804	-1.96175	-2.41819	-1.72381	-2.26384	-2.41951	-2.1182	-4.7591	0.000154804
1459823_at	Ehd2	EH-domain containing 2	-1.12256	1.04461	1.29458	1.36551	1.22734	1.04461	1.08834	1.04461	1.13391	-4.75176	0.0461069
1440734_at	Ttbk2	tau tubulin kinase 2	-1.49182	-1.38595	-1.1707	-1.30912	-1.04692	-1.30435	-1.32494	-1.34095	-1.30912	-4.751	0.0105286
1439885_at	Hoxc5	homeo box C5	-1.42324	-1.67369	-2.05862	-2.17063	-1.9524	-2.51692	-2.75111	-4.18496	-1.80853	-4.74793	0.0022003
1420532_at	Magi2	membrane associated guanylate kinase, WW and PDZ domain containing 2	1.09248	1.40501	-1.47662	-1.54226	-1.41378	-2.20452	-1.8691	-1.78426	-1.95798	-4.73796	0.00171666
1452217_at	Ahnak	AHNAK nucleoprotein (desmoyokin)	2.4278	2.71754	2.79556	2.72304	2.87	2.92177	2.56532	2.30233	2.85836	-4.71629	0.00821183
1439568_at	Greb1	gene regulated by estrogen in breast cancer protein /// similar to Greb1 protein	3.19247	3.40625	2.9745	3.55995	2.48533	3.48206	2.34595	1.44936	3.79718	-4.71168	0.00651844
1425516_at	Ogt	O-linked N-acetylglucosamine (GlcNAc) transferase (UDP-N-acetylglucosamine:polypeptide-N-acetylglucosaminyl transferase)	-1.12347	-1.54318	-1.50719	-1.52656	-1.48806	-1.7873	-1.89576	-2.4083	-1.4923	-4.69739	0.017308
1416319_at	Adk	adenosine kinase	-1.1774	-1.53073	-1.92521	-1.81893	-2.03769	-1.71662	-1.53471	-1.56605	-1.50399	-4.68962	0.00661183
1419039_at	Cyp2d22	cytochrome P450, family 2, subfamily d, polypeptide 22	1.29952	1.06977	-1.15935	-1.17178	-1.14704	-1.09814	-1.10784	-1.1348	-1.08152	-4.67736	0.0171415
1455439_a_at	Lgals1	lectin, galactose binding, soluble 1	1.69514	1.45525	1.30257	1.33182	1.27395	1.1967	1.11179	1.01223	1.22114	-4.67251	0.000496662
1453084_s_at	Col22a1	collagen, type XXII, alpha 1	-1.41113	-4.72263	-6.11265	-5.92066	-6.31086	-5.89728	-8.30992	-9.44438	-7.31173	-4.62967	0.0158077
1434249_s_at	Trim9	tripartite motif-containing 9	-1.46135	-1.25374	1.38506	1.38833	1.38181	1.4657	-1.09984	-1.05211	-1.14974	-4.62876	0.00380625
1452819_at	Lphn3	latrophilin 3	1.47779	1.20903	1.08818	1.03195	1.14747	1.25099	-1.26671	-1.57537	-1.01853	-4.60926	0.00250497
1416840_at	Mid1ip1	Mid1 interacting protein 1 (gastrulation specific G12-like (zebrafish))	-1.08292	1.29245	1.30124	1.4627	1.15759	1.36748	1.01477	-1.17445	1.2094	-4.60024	0.00424555
1429028_at	Dock11	dedicator of cytokinesis 11	-1.04943	-1.23198	-1.66634	-1.50885	-1.84027	-2.01488	-2.11436	-2.45403	-1.8217	-4.59659	0.0083102
1425684_at	Akr1b10	RIKEN cDNA 2310005E10 gene	-1.05483	1.05201	-1.34709	-1.33185	-1.3625	-1.51447	-1.03526	-1.13161	1.05583	-4.58853	0.0152632
1457915_at	4833442J19Rik	RIKEN cDNA 4833442J19 gene	1.77225	2.08407	1.12368	1.1964	1.05537	-1.07808	1.03473	-1.56708	1.67781	-4.57956	0.0215283
1429977_at	9030425L15Rik	RIKEN cDNA 9030425L15 gene	1.20467	1.72495	3.06686	3.02668	3.10758	2.98996	2.76275	2.26231	3.37389	-4.56935	8.1759e-05
1436172_at	Gm20559	hypothetical protein 9530028C05	2.62918	2.261	1.65157	1.94252	1.4042	1.27856	1.68202	1.74517	1.62115	-4.56542	0.00911295
1439560_x_at	Gm5480	predicted gene, EG432995	-1.58599	-1.23471	-1.14404	-1.07612	-1.21624	-1.20514	1.84275	3.25359	1.04369	-4.56083	5.28198e-05
1417649_at	Cdkn1c	cyclin-dependent kinase inhibitor 1C (P57)	-2.63593	-3.74495	-6.25498	-6.88318	-5.68412	-10.0558	-14.896	-15.8351	-14.0126	-4.55238	0.000623737
1436195_at	BC046404	cDNA sequence BC046404	-1.00714	-1.11648	-1.0718	-1.03828	-1.10641	-1.07301	-1.28289	-1.7911	1.08828	-4.54726	0.000195258
1428771_at	Klhdc10	kelch domain containing 10	-1.82858	-2.17215	-2.18297	-2.60606	-1.82858	-1.64664	-2.06181	-2.3248	-1.82858	-4.53413	0.000308011
1417780_at	Lass4	LAG1 homolog, ceramide synthase 4	1.12633	-1.19119	-1.57091	-1.60712	-1.53552	-2.41958	-2.78295	-3.56223	-2.17415	-4.53039	0.0352697
1426284_at	Krt20	keratin 20	1.75136	1.40355	-1.28306	-1.14928	-1.43241	-1.34923	-1.47382	-1.51643	-1.43241	-4.53009	0.00238504
1417781_at	Lass4	LAG1 homolog, ceramide synthase 4	1.421	1.28334	-1.13993	-1.14347	-1.13641	-1.49753	-1.70948	-2.28819	-1.27713	-4.52717	0.00155192
1425212_a_at	Tnfrsf19	tumor necrosis factor receptor superfamily, member 19	-1.37338	-1.78696	-2.84837	-2.40563	-3.37259	-3.64679	-8.22955	-16.2955	-4.15607	-4.52589	0.00389379
1449459_s_at	Asb13	ankyrin repeat and SOCS box-containing 13	1.52419	1.92212	1.64695	1.74322	1.55599	1.52053	2.6719	3.79124	1.88304	-4.5187	0.0031065
1447854_s_at	Hist2h2be	histone cluster 2, H2be	2.06665	1.48173	1.1333	1.3017	-1.01349	-1.11022	-1.04754	-1.41933	1.29343	-4.51779	0.00252839
1453196_a_at	Oasl2	2'-5' oligoadenylate synthetase-like 2	4.65789	13.778	2.47847	2.36586	2.59644	2.20006	3.22299	2.95624	3.5138	-4.51509	0.0075817
1421330_at	Ptpn4	protein tyrosine phosphatase, non-receptor type 4	-1.98873	-2.67324	-3.07766	-2.67324	-3.54328	-2.8378	-3.008	-3.18978	-2.83658	-4.51196	0.0142681
1451105_at	Vash2	vasohibin 2	-1.4993	-1.65707	-1.5608	-1.50821	-1.61523	-1.78085	-2.96189	-4.12425	-2.12712	-4.51136	5.22205e-05
1434369_a_at	Cryab	crystallin, alpha B	1.18725	1.31513	2.02838	1.92472	2.13762	1.50724	2.97218	4.07637	2.16709	-4.50107	0.0469042
1450047_at	Hs6st2	heparan sulfate 6-O-sulfotransferase 2	-1.17492	-1.03272	1.37273	1.42137	1.32576	1.2051	-1.16993	-1.4281	1.04336	-4.49424	0.00848835
1448152_at	Igf2	insulin-like growth factor 2	-1.57855	-2.03442	-5.72532	-5.18193	-6.32569	-6.44015	-13.5696	-14.5087	-12.6913	-4.48743	0.0203556
1430183_at	---		2.06251	4.81004	5.78313	5.17971	6.45684	3.4251	4.98811	5.98072	4.16025	-4.4864	0.000459132
1439373_x_at	Wnt5b	wingless-related MMTV integration site 5B	-1.45389	-2.03418	-1.76732	-1.58772	-1.96724	-1.81598	-2.21753	-2.53237	-1.94182	-4.4811	0.00167221
1427287_s_at	Itpr2	inositol 1,4,5-triphosphate receptor 2	1.43565	1.5013	1.38949	1.40027	1.3788	1.49103	1.26485	1.01568	1.57515	-4.47973	0.00224584
1431022_at	Snca	synuclein, alpha	-1.15901	-1.21433	-1.1743	-1.15939	-1.1894	-1.26427	-1.28323	-1.08381	-1.51935	-4.47079	0.00428732
1436737_a_at	Sorbs1	sorbin and SH3 domain containing 1	-1.13412	-1.06104	1.5105	1.43305	1.59214	1.7601	2.59965	3.25804	2.07431	-4.47024	0.00184082
1430543_at	Clip3	CAP-GLY domain containing linker protein 3	1.11496	1.06975	-1.26574	-1.15746	-1.38416	-1.42241	-2.23245	-2.77688	-1.79476	-4.46954	0.0127306
1439959_at	Fgf11	fibroblast growth factor 11	1.02381	-1.34551	-1.66265	-1.39467	-1.98213	-1.79921	-2.24594	-2.86909	-1.75813	-4.46692	0.0196884
1428638_at	Efhc2	EF-hand domain (C-terminal) containing 2	-1.23488	-1.60895	1.12998	-1.04955	1.34013	2.24643	1.92928	1.34013	2.77742	-4.45757	0.00120896
1444065_at	Cyb5d2	cytochrome b5 domain containing 2	-1.31722	-1.27009	-1.52329	-1.4424	-1.60872	-2.43154	-1.88137	-2.25681	-1.56839	-4.4316	0.000259134
1448839_at	Kank3	KN motif and ankyrin repeat domains 3	-1.24471	-1.21912	-1.70316	-1.49976	-1.93414	-1.84316	-2.34207	-2.73159	-2.0081	-4.42426	0.00119688
1434671_at	B230337E12Rik	RIKEN cDNA B230337E12 gene	-1.77941	-2.19485	-2.53099	-2.33607	-2.74218	-2.38607	-2.69363	-3.2404	-2.23911	-4.42009	0.000779053
1424768_at	Cald1	caldesmon 1	1.07827	3.17496	2.8827	1.48637	5.59078	1.01523	2.21159	3.75368	1.30302	-4.41334	0.0477724
1456464_x_at	Syt11	Synaptotagmin XI, mRNA (cDNA clone MGC:32353 IMAGE:5030173)	1.90188	1.23987	1.24027	1.22156	1.25926	1.16408	-1.00405	-1.18025	1.17075	-4.41313	8.06807e-05
1426530_a_at	Klhl5	kelch-like 5 (Drosophila)	-1.97247	-2.27712	-2.76784	-2.37759	-3.22214	-2.61535	-3.23776	-4.24001	-2.47243	-4.40871	0.0237975
1436894_at	Ildr2	immunoglobulin-like domain containing receptor 2	1.43059	1.62247	1.53585	1.22979	1.91807	1.04335	1.58411	1.77877	1.41075	-4.40347	0.0205712
1442145_at	Atp13a3	ATPase type 13A3	1.12528	-1.40136	-1.65594	-1.43339	-1.91303	-1.48537	-1.83265	-1.88393	-1.78277	-4.40238	0.0235946
1442782_at	---		-1.61666	-2.01611	-1.58604	-1.39494	-1.80333	-2.26104	-1.9292	-2.53501	-1.46817	-4.40029	0.0256238
1440879_at	Abca9	ATP-binding cassette, sub-family A (ABC1), member 9	6.33151	8.03541	10.3124	11.3182	9.39598	9.85295	8.94496	7.29623	10.9663	-4.39766	0.0417483
1437556_at	Zfhx4	zinc finger homeodomain 4	1.01587	-1.07651	-1.40182	-1.24866	-1.57377	-1.54394	-2.18652	-2.94683	-1.62237	-4.39019	0.000622199
1427205_x_at	Ccdc46	coiled-coil domain containing 46	-1.73246	-1.635	-1.62815	-1.37572	-1.92689	-1.52475	-2.22015	-3.21648	-1.53244	-4.38951	0.0407052
1418778_at	Ccdc109b	coiled-coil domain containing 109B	14.3432	10.5095	7.87514	5.25436	11.8031	14.1634	19.1837	17.7152	20.7739	-4.38525	0.00191048
1435581_at	Bace2	beta-site APP-cleaving enzyme 2	-1.43442	-2.31598	-1.7173	-1.55158	-1.90073	-2.08983	-2.88311	-3.99874	-2.07874	-4.3831	0.0106396
1428578_s_at	Ppfia4	protein tyrosine phosphatase, receptor type, f polypeptide (PTPRF), interacting protein (liprin), alpha 4	-1.10473	-1.90361	-2.38852	-2.10262	-2.71329	-2.47606	-2.0703	-1.8776	-2.28278	-4.37168	0.00137966
1448745_s_at	Lor	loricrin	-3.53738	-5.28638	-4.18068	-3.53377	-4.94603	-2.11242	-5.45037	-6.633	-4.4786	-4.35065	0.00335307
1417300_at	Smpdl3b	sphingomyelin phosphodiesterase, acid-like 3B	-1.08631	-1.13121	-1.1241	-1.08058	-1.16937	-1.077	-1.43755	-1.98063	-1.04337	-4.34135	0.00226984
1441960_x_at	5730494M16Rik	RIKEN cDNA 5730494M16 gene	1.28709	1.05959	1.21211	1.08431	1.35497	1.36123	1.25901	1.04966	1.51011	-4.32325	0.00668076
1425517_s_at	Ogt	O-linked N-acetylglucosamine (GlcNAc) transferase (UDP-N-acetylglucosamine:polypeptide-N-acetylglucosaminyl transferase)	-1.02832	-1.28093	-1.2931	-1.30119	-1.28505	-1.48545	-1.51299	-1.78709	-1.28093	-4.32192	0.0143872
1420979_at	Pak1	p21 (CDKN1A)-activated kinase 1	-1.65673	-2.29895	-2.58445	-2.93075	-2.27906	-2.39705	-1.54131	-1.27094	-1.86921	-4.32089	0.00566798
1423836_at	Zfp503	zinc finger protein 503	-1.77901	-1.34307	-1.77015	-1.80838	-1.73272	-2.62435	-2.33828	-2.50429	-2.18327	-4.31205	0.00778933
1420430_a_at	Ccdc159	RIKEN cDNA 2510048L02 gene	-2.43851	-3.77991	-3.8154	-3.98911	-3.64926	-3.73685	-5.08428	-5.95722	-4.33925	-4.29264	0.0100347
1428440_at	Slc25a12	solute carrier family 25 (mitochondrial carrier, Aralar), member 12	1.3069	1.66736	1.58356	1.69122	1.48275	1.6217	1.76954	1.64108	1.90804	-4.284	0.0443918
1424844_at	Angel1	angel homolog 1 (Drosophila)	-1.35469	-1.59665	-1.57725	-1.77561	-1.40105	-1.30703	-1.43438	-1.61299	-1.27555	-4.27928	0.000383611
1452968_at	Cthrc1	collagen triple helix repeat containing 1	6.84292	2.09151	-1.71827	-1.8211	-1.62124	-2.93582	-3.14557	-2.6911	-3.67678	-4.27657	0.00268346
1444706_at	---		-1.27508	-1.62101	-3.01583	-2.81651	-3.22924	-3.60715	-4.24563	-5.19873	-3.46727	-4.2736	0.000304773
1419118_at	Vstm2b	hypothetical protein LOC100045106 /// V-set and transmembrane domain containing 2B	-1.12275	-1.34011	1.0991	1.24009	-1.02654	-1.15293	-1.20193	-1.49401	1.03418	-4.26694	0.00450956
1427191_at	Npr2	natriuretic peptide receptor 2	1.58962	1.95631	1.40296	1.46573	1.34287	1.19753	-1.04295	-1.25855	1.15701	-4.26337	0.00165794
1419032_at	2610018G03Rik	RIKEN cDNA 2610018G03 gene	-1.78737	-1.53695	-1.3664	-2.23123	1.19505	-2.21771	-1.63838	-1.70834	-1.57128	-4.26056	0.00232686
1417434_at	Gpd2	glycerol phosphate dehydrogenase 2, mitochondrial	-1.2512	1.74406	1.23673	1.09769	1.39338	-1.08003	1.33589	1.78109	1.00197	-4.25813	0.00261203
1455447_at	D430019H16Rik	RIKEN cDNA D430019H16 gene	-1.05067	-1.04408	-1.04173	-1.01338	-1.07087	-1.1142	-1.82817	-3.28408	-1.0177	-4.25365	0.00069344
1426869_at	Boc	biregional cell adhesion molecule-related/down-regulated by oncogenes (Cdon) binding protein	-1.23631	-1.41158	-1.78295	-1.49489	-2.12652	-1.93369	-2.21794	-2.37991	-2.067	-4.23805	3.80172e-05
1418355_at	Nucb2	nucleobindin 2	1.3468	1.29217	1.09661	1.18284	1.01666	1.06081	1.41831	1.49811	1.34276	-4.23593	0.000601094
1429918_at	Arhgap20	Rho GTPase activating protein 20	1.53776	1.3528	1.71332	1.86666	1.57257	1.31853	1.07399	1.01951	1.13138	-4.23251	0.0183674
1450782_at	Wnt4	wingless-related MMTV integration site 4	-1.21516	-1.54117	-2.56162	-2.3249	-2.82245	-2.37746	-3.51978	-4.60724	-2.689	-4.23103	0.0241262
1427518_at	Zfp930	cDNA sequence D10627	-1.45591	-1.56796	-1.31398	-1.30242	-1.32564	-1.26772	-1.17797	-1.47926	1.06605	-4.21683	0.00793044
1443457_at	A230055J12Rik	RIKEN cDNA A230055J12 gene	-1.36762	-1.24459	-1.55894	-1.40862	-1.7253	-1.40862	-1.75875	-2.07917	-1.48772	-4.20134	0.0416816
1448494_at	Gas1	growth arrest specific 1	1.18892	1.39408	1.11978	-1.00175	1.2561	-1.43526	-1.11992	-1.0676	-1.1748	-4.19871	0.0131806
1450582_at	Gm10499	histocompatibility 2, Q region locus 5	-1.08298	-1.85694	-4.01096	-4.17821	-3.85041	-4.21936	-3.61047	-3.86129	-3.37594	-4.18464	0.000571799
1453841_at	2310050P20Rik	RIKEN cDNA 2310050P20 gene	-1.18446	3.61981	2.475	1.60926	3.80649	-1.20143	1.87614	2.58088	1.36383	-4.18177	0.000711681
1434255_at	Pacs2	phosphofurin acidic cluster sorting protein 2	-1.36345	-1.53792	-1.49445	-1.53792	-1.45222	-1.457	-1.83468	-2.07144	-1.62498	-4.17458	0.00636424
1442276_at	---		-1.18071	1.02625	-1.30027	-1.2527	-1.34965	-1.45299	-2.1993	-2.95868	-1.63482	-4.17266	0.0100418
1456629_at	Kank3	KN motif and ankyrin repeat domains 3	-1.31501	-1.41545	-2.09437	-1.81446	-2.41746	-2.37304	-2.47579	-2.76284	-2.21856	-4.17187	0.030914
1431385_a_at	Mbtps1	membrane-bound transcription factor peptidase, site 1	-1.14857	-1.78631	1.02077	1.10504	-1.06052	1.00201	-1.71694	-3.90383	1.32428	-4.1654	0.00122558
1438378_at	1700013G23Rik	RIKEN cDNA 1700013G23 gene	-2.05214	-4.39111	-3.91005	-3.81376	-4.00878	-3.58586	-3.77791	-4.77477	-2.98917	-4.16001	0.00284452
1451260_at	Aldh1b1	aldehyde dehydrogenase 1 family, member B1	-1.3032	-2.45368	-4.16038	-3.31718	-5.21792	-8.38427	-13.8618	-21.2016	-9.06292	-4.15541	0.00113254
1430247_at	Daam2	dishevelled associated activator of morphogenesis 2	-1.68309	-2.04041	-2.22319	-2.04041	-2.42234	-2.66799	-2.90394	-4.13294	-2.04041	-4.14878	0.0319808
1450699_at	Selenbp1	hypothetical protein LOC100044204 /// selenium binding protein 1	1.08969	-1.1072	-1.45345	-1.31728	-1.60369	-1.6725	1.27834	2.27483	-1.39206	-4.14493	0.00361988
1429314_at	Syt11	synaptotagmin XI	1.80626	1.48402	1.34152	1.35775	1.32549	1.23863	1.06125	-1.17691	1.32549	-4.14486	0.0140021
1423055_at	Nsg1	neuron specific gene family member 1	-1.11676	-1.50548	-1.38527	-1.20589	-1.59132	-1.39443	-2.17218	-2.90555	-1.62392	-4.14455	0.00810541
1452843_at	Il6st	interleukin 6 signal transducer	1.2686	1.03107	1.11435	1.14115	1.08817	1.04197	1.11874	1.16921	1.07044	-4.11892	0.00620065
1417356_at	Peg3	paternally expressed 3	-1.32458	-1.81861	-2.333	-2.38858	-2.27872	-3.8654	-8.04452	-12.3925	-5.22207	-4.11745	0.0297189
1431751_a_at	Mpped2	metallophosphoesterase domain containing 2	-1.75585	-1.81944	-2.30128	-2.27403	-2.32885	-2.30718	-2.01338	-1.85111	-2.18988	-4.11144	0.00215126
1449865_at	Sema3a	hypothetical protein LOC100044161 /// sema domain, immunoglobulin domain (Ig), short basic domain, secreted, (semaphorin) 3A	-3.64279	-6.98916	-10.0801	-10.7313	-9.46835	-13.1576	-18.3006	-21.5722	-15.5251	-4.11064	0.00435298
1453914_at	Gm9817	heat shock protein 25, pseudogene 1	1.06652	-1.0527	-1.00157	-1.02554	1.02233	-1.08248	1.01528	1.03079	1	-4.10847	0.00112236
1449169_at	Has2	hyaluronan synthase 2	1.20196	1.10841	1.104	1.15447	1.05575	1.52436	-1.65109	-1.93359	-1.40987	-4.10601	0.0309918
1429030_at	C1qtnf7	C1q and tumor necrosis factor related protein 7	1.32276	1.28311	1.22717	1.25944	1.19573	1.15936	-1.03227	-1.4676	1.37728	-4.09397	0.0103785
1452298_a_at	Myo5b	myosin Vb	1.01997	-1.38258	-2.22909	-2.58405	-1.92288	-2.36872	-2.34736	-2.34846	-2.34626	-4.08916	0.0187793
1425040_at	Cybrd1	cytochrome b reductase 1	-1.11466	-1.1527	-1.30844	-1.209	-1.41605	-1.54887	-1.64229	-2.00488	-1.34528	-4.04264	0.0369072
1436845_at	Axin2	axin2	-1.48918	-1.7357	-2.65743	-2.58981	-2.72683	-2.65208	-2.85259	-3.91913	-2.07629	-4.03926	0.00209067
1440461_at	---		1.34401	1.42015	1.26257	1.20268	1.32544	1.01148	1.27052	1.55304	1.03939	-4.02396	0.020941
1426766_at	6330403K07Rik	RIKEN cDNA 6330403K07 gene	-1.02208	-1.18783	-1.38912	-1.28057	-1.50687	-1.62517	-3.42393	-5.0618	-2.31603	-4.02061	0.00127952
1423771_at	Prkcdbp	protein kinase C, delta binding protein	2.0356	2.12116	2.25986	2.07861	2.45691	2.12604	1.63302	1.34929	1.97641	-4.02034	0.000419002
1416414_at	Emilin1	elastin microfibril interfacer 1	1.42053	1.36322	1.85272	1.84311	1.86238	1.89787	1.28744	-1.05389	1.74683	-4.01933	4.14911e-06
1421357_at	Gtf2a1	general transcription factor II A, 1	-1.06561	-1.14099	-1.21619	-1.33998	-1.10384	-1.05587	-1.39813	-1.76729	-1.10608	-4.01928	0.0468648
1441104_at	Myo5b	myosin Vb	-1.0342	-1.13552	1.33231	-1.23032	2.18389	2.92288	2.35298	1.73448	3.19203	-4.01622	0.00393995
1449283_a_at	Mapk12	mitogen-activated protein kinase 12	-1.10847	-1.54345	-2.17575	-2.58779	-1.82932	-1.79377	-2.09323	-2.1612	-2.02739	-4.00887	8.98403e-05
1426911_at	Dsc2	desmocollin 2	1.33785	-1.04927	-1.14248	-1.02891	-1.26858	-1.57146	-2.96513	-5.53007	-1.58986	-3.9965	0.010641
1434438_at	Samhd1	SAM domain and HD domain, 1	1.05094	1.79698	-1.34115	-1.2681	-1.4184	-1.50292	-1.03441	1.16423	-1.24573	-3.9946	0.0304494
1427202_at	4833442J19Rik	RIKEN cDNA 4833442J19 gene	1.73529	2.12877	1.51801	1.58797	1.45114	1.26793	1.42743	-1.02555	2.08963	-3.99433	0.000122881
1456435_at	Morn1	MORN repeat containing 1	-2.9745	-2.9745	-3.69422	-2.9745	-4.5881	-3.41535	-3.15692	-3.33134	-2.99164	-3.98445	0.00963986
1447575_at	---		-1.10494	-1.76102	-1.24917	-1.25525	-1.24311	-1.08646	-1.54995	-2.3398	-1.02673	-3.9814	0.030109
1444186_at	Agxt2l2	alanine-glyoxylate aminotransferase 2-like 2	1.13888	1.05014	1.0311	-1.1616	1.23499	-1.56762	-1.00895	1.09721	-1.11694	-3.97277	0.0107907
1417580_s_at	Selenbp1	hypothetical protein LOC100044204 /// selenium binding protein 1	1.06902	-1.09509	-1.47051	-1.39561	-1.54943	-1.69225	1.2906	2.31599	-1.39044	-3.96311	0.00235506
1437405_a_at	Igfbp4	insulin-like growth factor binding protein 4	-1.21325	-1.29453	-1.32838	-1.29653	-1.36101	-1.61405	-1.3938	-1.12605	-1.72521	-3.96213	0.00915338
1436365_at	Zbtb7c	zinc finger and BTB domain containing 7C	-1.18872	-1.59018	-3.28588	-2.5314	-4.26522	-3.57669	-3.89641	-6.70123	-2.26556	-3.96108	0.0163828
1424077_at	Gdpd1	glycerophosphodiester phosphodiesterase domain containing 1	1.83185	1.35626	2.31607	1.37546	3.89993	1.70786	2.26067	2.06106	2.47962	-3.95003	0.042095
1460440_at	Lphn3	latrophilin 3	-1.20186	-1.50361	-1.89545	-1.7535	-2.04891	-1.49239	-3.56293	-6.36012	-1.99595	-3.94103	0.000154649
1453285_at	Tmem88	transmembrane protein 88	-1.9222	-1.66787	-1.18845	-1.15481	-1.22307	-1.26595	-1.5201	-1.59937	-1.44476	-3.93629	0.0105406
1420750_at	1110006O24Rik	RIKEN cDNA 1110006O24 gene	-2.22689	-2.395	-2.71644	-2.46385	-2.99492	-3.61092	-3.12589	-3.70973	-2.63393	-3.92824	0.000846971
1447544_at	---		-2.66164	-3.78451	-4.21875	-4.19741	-4.2402	-4.36257	-5.74876	-6.22071	-5.31262	-3.92169	0.0090819
1459984_at	Mia3	melanoma inhibitory activity 3	2.41047	3.83762	3.25362	2.07198	5.10916	2.0897	3.05573	3.79298	2.46178	-3.91715	0.00796485
1435580_at	C230081A13Rik	RIKEN cDNA C230081A13 gene	-1.1167	-1.39582	-1.43001	-1.44902	-1.41126	-1.56231	-1.62451	-1.79757	-1.46812	-3.911	0.0314784
1457073_at	---		1.082	1.30235	-1.00358	1.00479	-1.01201	-1.15995	-1.19095	-1.16764	-1.21472	-3.91076	0.0055321
1423835_at	Zfp503	zinc finger protein 503	-1.3882	-1.2337	-1.38883	-1.38883	-1.38883	-1.7823	-1.50872	-1.38883	-1.63896	-3.90982	0.00574487
1415893_at	Sgpl1	sphingosine phosphate lyase 1	-1.17221	-1.59881	-1.16997	-1.63282	1.19285	-1.21846	-1.21216	-1.73308	1.1795	-3.87998	0.0174884
1438972_x_at	2810410L24Rik	RIKEN cDNA 2810410L24 gene	-1.11277	-1.34229	-1.96689	-1.92795	-2.00663	-2.56683	-2.38827	-3.46119	-1.64794	-3.87933	0.00742767
1452445_at	Slc41a2	Mus musculus, clone IMAGE:3980872, mRNA	2.61924	2.43457	2.02398	2.49072	1.64471	2.21979	2.27811	2.33797	2.21979	-3.87583	0.00875747
1440884_s_at	A530047J11Rik	RIKEN cDNA A530047J11 gene	-1.25656	1.14917	2.07036	2.17217	1.97331	1.68492	1.34254	1.50753	1.19561	-3.86621	0.00711375
1435606_at	Gal3st4 /// Gpc2	galactose-3-O-sulfotransferase 4	1.01273	-1.60771	-1.895	-1.60771	-2.23364	-1.88695	-2.17624	-2.42005	-1.95699	-3.85422	0.000114759
1446927_at	---		-1.01341	-1.19399	1.26861	1.45029	1.10969	-1.09211	1.14444	1.14608	1.14281	-3.84772	0.000200122
1426366_at	Eif2c2	eukaryotic translation initiation factor 2C, 2	1.0253	1.7526	1.18283	-1.16864	1.63503	-1.24835	-1.13728	1.28707	-1.66469	-3.83944	0.0249832
1426517_at	Gnaz	guanine nucleotide binding protein, alpha z subunit	-1.53393	-1.42509	-1.75309	-1.7416	-1.76466	-1.78202	-1.84813	-2.06574	-1.65344	-3.82109	0.0427281
1428923_at	Ppp1r3g	protein phosphatase 1, regulatory (inhibitor) subunit 3G	-1.26751	-3.47245	-5.99788	-5.88845	-6.10933	-6.23923	-7.82908	-10.091	-6.0742	-3.81172	0.000318469
1428667_at	Maoa	monoamine oxidase A	-1.39418	-1.23606	-1.15809	-1.14352	-1.17284	-1.17284	-1.41015	-1.69779	-1.17125	-3.8031	8.83501e-06
1443521_at	---		1.56852	1.96309	1.55749	1.58301	1.53239	1.20218	1.54645	1.91859	1.24648	-3.79626	0.0142411
1455342_at	Prune2	RIKEN cDNA A230083H22 gene	1.32165	1.17506	-1.0472	1.01195	-1.10973	-1.29885	-1.14796	1.04126	-1.37218	-3.79462	0.0207611
1416910_at	Dnajc15	DnaJ (Hsp40) homolog, subfamily C, member 15	-1.2264	-1.69229	-2.47991	-2.60728	-2.35876	-3.16559	-2.97489	-2.99661	-2.95333	-3.79142	0.00373602
1457884_at	4732496C06Rik	RIKEN cDNA 4732496C06 gene	-1.58578	-1.60146	-1.29479	-1.08121	-1.55054	-1.12792	-1.22448	-1.36765	-1.0963	-3.78795	0.00787146
1432261_at	Ces1h	RIKEN cDNA 2310039D24 gene	-2.10337	-3.39997	-4.45868	-4.10593	-4.84174	-5.16856	-4.41401	-3.60933	-5.39808	-3.78547	0.0109056
1440180_x_at	Zbtb3	zinc finger and BTB domain containing 3	-1.23472	-1.45051	-1.38359	-1.47391	-1.2988	-1.5597	-1.66247	-1.8583	-1.48727	-3.78303	0.0101419
1429594_at	Slc38a2	solute carrier family 38, member 2	-1.19089	-1.36287	-1.28324	-1.2155	-1.35475	-1.35089	-1.44579	-1.52455	-1.37109	-3.78203	0.00451825
1431771_a_at	Irak1bp1	interleukin-1 receptor-associated kinase 1 binding protein 1	-1.48394	-1.44525	-1.194	-1.1289	-1.26286	-1.24479	-1.05563	1.09396	-1.21904	-3.78195	0.00465833
1435815_at	Ldoc1	leucine zipper, down-regulated in cancer 1	1	1.03352	1.13206	1.28155	1	-1.30603	-1.04886	-1.07402	-1.02429	-3.77903	0.000198747
1435275_at	Cox6b2	cytochrome c oxidase subunit VIb polypeptide 2	-3.16276	-3.09941	-3.81743	-4.23533	-3.44076	-3.59854	-5.22055	-7.78214	-3.50214	-3.77252	9.67246e-06
1434948_at	Rab11fip2	RAB11 family interacting protein 2 (class I)	-1.799	-1.37354	-1.21694	-1.39965	-1.05808	-1.60072	-1.65811	-2.02161	-1.35996	-3.76849	0.0137628
1417551_at	Cln3	ceroid lipofuscinosis, neuronal 3, juvenile (Batten, Spielmeyer-Vogt disease)	1.17783	-1.1675	-1.60852	-1.70004	-1.52192	-1.58457	-2.19655	-2.66134	-1.81293	-3.75984	0.00079422
1422865_at	Runx1	runt related transcription factor 1	1.34302	1.60232	1.66229	1.66579	1.65879	1.35621	-1.33073	-2.62708	1.48352	-3.75612	0.0294126
1439814_at	Atp8b4	ATPase, class I, type 8B, member 4	1.97663	-1.16156	-1.94994	-1.90378	-1.99722	-2.7637	-1.83509	-1.87518	-1.79586	-3.75454	0.00530967
1437126_at	---		-1.2238	-1.34202	-1.26689	-1.26266	-1.27113	-1.22785	-1.26076	-1.46325	-1.0863	-3.75443	4.29154e-05
1423475_at	Cnnm2	cyclin M2	1.13085	-1.41257	1.12828	-1.00181	1.27531	1.28327	1.14615	-1.03138	1.35487	-3.75413	0.00356161
1418589_a_at	Mlf1	myeloid leukemia factor 1	1.66986	1.15818	1.61929	1.60541	1.63329	1.54192	1.14523	-1.52979	2.0064	-3.75207	0.001469
1450663_at	Thbs2	thrombospondin 2	4.47441	3.6716	2.29498	2.45502	2.14538	1.74514	1.23845	-1.05512	1.6183	-3.74366	0.000887945
1431800_at	1300010F03Rik	RIKEN cDNA 1300010F03 gene	-1.84478	-2.10503	-1.56484	-1.5413	-1.58875	-1.59482	-1.65665	-1.69509	-1.61908	-3.74352	0.0122897
1420667_at	Doc2b	double C2, beta	-1.43053	-1.78837	-3.20427	-2.65072	-3.87342	-3.08499	-5.96767	-9.8171	-3.62766	-3.73702	0.0274433
1440254_at	Snord104	hypothetical protein LOC100045398	-1.16295	-1.29792	-1.90802	-1.83196	-1.98725	-2.30646	-2.68993	-3.36404	-2.1509	-3.73542	0.000455349
1427104_at	Zfp612	zinc finger protein 612	-1.0724	-1.43558	-1.85979	-1.80891	-1.91211	-1.80986	-2.01708	-2.33465	-1.7427	-3.72066	0.000165431
1428332_at	Pik3ip1	phosphoinositide-3-kinase interacting protein 1	1.57761	1.35021	-1.05951	1.03143	-1.15785	-1.24036	-1.10338	-1.57085	1.29029	-3.7132	0.0130447
1428972_at	Tctex1d2	Tctex1 domain containing 2	-1.05379	-1.14072	-1.24784	-1.23115	-1.26475	-1.38132	-1.08828	-1.05498	-1.12264	-3.70509	0.00467785
1420561_at	Trpc7	transient receptor potential cation channel, subfamily C, member 7	-2.48646	-3.05963	-3.82994	-3.27695	-4.47625	-3.44189	-3.99792	-3.27695	-4.8775	-3.69535	0.00182616
1424770_at	Cald1	caldesmon 1	1.27486	1.92418	2.23765	1.66085	3.01476	1.13483	1.51083	1.67477	1.36293	-3.68347	0.0224778
1429222_at	Pus3		-1.17586	-1.13917	-1.15787	-1.14016	-1.17586	-1.11752	-1.48723	-1.74244	-1.26939	-3.67855	0.0300658
1419722_at	Klk8	kallikrein related-peptidase 8	-3.99348	-5.21202	-5.9189	-7.05394	-4.9665	-5.09826	-7.67572	-7.19133	-8.19274	-3.67522	0.000785316
1449983_a_at	Nqo2	NAD(P)H dehydrogenase, quinone 2	-1.54549	-1.71976	-1.9736	-2.00132	-1.94627	-1.85217	-2.35924	-2.62666	-2.11906	-3.66096	0.00784123
1455618_x_at	Tspan33	tetraspanin 33	1.80194	1.22701	-1.10215	-1.08259	-1.12206	-1.40443	1.06448	1.34655	-1.18837	-3.66028	0.00138629
1455493_at	Syne1	synaptic nuclear envelope 1	1.49652	1.35644	1.28892	1.27277	1.30527	1.45969	1.22452	-1.0164	1.52404	-3.6581	0.000950971
1437584_at	---		2.94383	3.18339	3.52895	3.68222	3.38206	4.52529	3.89539	3.92608	3.86494	-3.65259	0.0171707
1457256_x_at	Ptch2	similar to Protein patched homolog 2 (PTC2) /// patched homolog 2	-1.69167	-1.48055	-1.74966	-1.69047	-1.81092	-1.9141	-1.53097	-1.4507	-1.61568	-3.64862	2.54283e-05
1456559_at	Emx2os	EMX2OS mRNA, complete sequence	-1.45784	-2.13231	-3.30689	-2.8953	-3.77701	-4.6581	-5.4202	-7.60949	-3.86079	-3.64846	0.00205905
1419401_at	Asb13	ankyrin repeat and SOCS box-containing 13	1.55128	1.87692	1.73622	1.81561	1.6603	1.49684	2.67825	3.60796	1.98811	-3.64437	0.00987812
1424769_s_at	Cald1	caldesmon 1	-1.06651	-1.179	-1.01896	-1.05002	1.0113	-1.05002	-1.10147	-1.21844	1.00429	-3.63153	0.0343552
1429886_at	Ltn1	ring finger protein 160	-1.22867	1.08399	1.09569	-1.12384	1.3492	-1.45662	-1.01003	1.16698	-1.19051	-3.62777	0.0137881
1460561_x_at	Sepw1	selenoprotein W, muscle 1	-1.02369	1.00442	-1.29234	-1.44686	-1.15432	-1.47665	-1.48066	-1.45689	-1.50482	-3.62753	0.0137262
1435137_s_at	1200015M12Rik /// A130040M12Rik	RIKEN cDNA 1200015M12 gene /// RIKEN cDNA 1200016E24 gene /// RIKEN cDNA A130040M12 gene /// RIKEN cDNA E430024C06 gene	5.82665	7.74842	6.72945	5.02659	9.00919	3.79192	6.86184	10.1036	4.6602	-3.61031	0.00484076
1421312_a_at	Kifc2	kinesin family member C2	-1.25143	-1.8366	-3.24239	-2.96801	-3.54213	-3.50911	-3.37414	-3.60291	-3.1599	-3.60771	0.00523063
1417111_at	Man1a	mannosidase 1, alpha	1.13233	1.065	1.07392	1.10976	1.03924	-1.12045	-1.06177	1.00032	-1.12771	-3.60151	0.0274245
1436636_at	---		1.11045	-1.02645	-1.08927	-1.09878	-1.07983	-1.29611	-1.32329	-1.71618	-1.02034	-3.60055	0.01305
1455645_at	Mybpc1	RIKEN cDNA 8030451F13 gene	-5.23696	-6.07379	-5.4051	-5.80037	-5.03677	-5.03677	-6.17565	-5.88635	-6.47916	-3.59813	0.0185167
1447976_at	AI596198	expressed sequence AI596198	-1.59046	-1.37791	-1.22512	-1.22735	-1.2229	-1.38399	-1.57294	-2.09733	-1.17966	-3.59363	0.0151659
1436852_at	E130308A19Rik	RIKEN cDNA E130308A19 gene	-1.78146	-1.60105	-2.45677	-2.24218	-2.6919	-2.51213	-3.03661	-3.4668	-2.6598	-3.5825	0.0066251
1449184_at	Pglyrp1	peptidoglycan recognition protein 1	-1.59261	-2.48413	-5.10449	-5.28843	-4.92695	-5.43121	-5.98742	-7.99521	-4.48383	-3.57869	0.00644938
1459875_x_at	5730494M16Rik	RIKEN cDNA 5730494M16 gene	1.15989	1.02476	1.18845	1.14627	1.23219	1.24065	1.26862	1.14627	1.40403	-3.57757	0.00502425
1455378_at	Rimkla	ribosomal modification protein rimK-like family member A	-1.56009	-2.07562	1.30412	-1.17886	2.00493	2.94195	3.83905	3.06686	4.80568	-3.57674	0.0109909
1450076_at	4933411K20Rik	RIKEN cDNA 4933411K20 gene	-1.67233	-2.07745	-1.42913	-1.56408	-1.30582	-1.95602	-1.8704	-1.97485	-1.77147	-3.57454	0.0017983
1441938_x_at	Cables1	CDK5 and Abl enzyme substrate 1	2.34944	1.90982	4.2229	3.75654	4.74714	4.14933	3.54094	2.99535	4.18592	-3.56897	0.0218877
1447849_s_at	Maf	avian musculoaponeurotic fibrosarcoma (v-maf) AS42 oncogene homolog	1.39345	1.08841	1.1055	1.02811	1.18871	-1.1009	1.16017	-1.21123	1.63031	-3.56844	0.0320101
1445843_at	Chd2	chromodomain helicase DNA binding protein 2	-1.22526	2.64375	2.88602	1.71021	4.87023	-1.1989	1.83935	2.62617	1.28826	-3.56803	0.00926486
1448786_at	Plbd1	RIKEN cDNA 1100001H23 gene /// similar to RIKEN cDNA 1100001H23 gene	2.72413	2.7343	2.58197	2.99247	2.22778	2.24155	3.03053	3.43097	2.67682	-3.55698	0.000115207
1422889_at	Pcdh18	protocadherin 18	-2.37244	-2.60051	-3.18291	-2.85433	-3.54932	-3.71183	-5.67584	-7.85381	-4.10186	-3.55567	0.0262721
1455807_at	Tspyl5	testis-specific protein, Y-encoded-like 5	-2.0204	-2.48986	-2.60899	-2.522	-2.69898	-2.66543	-3.58077	-4.1164	-3.11484	-3.55536	0.000674093
1460297_at	Nphs2	nephrosis 2 homolog, podocin (human)	-1.10604	1.21324	1.15285	1.41235	-1.06266	-1.03096	1.18128	1.05329	1.32482	-3.55435	0.0213796
1427809_at	---		-1.21713	1.13662	-1.22326	-1.39658	-1.07146	-1.78577	-2.15612	-2.22862	-2.08597	-3.54686	0.00370591
1451299_at	Prkx	protein kinase, X-linked	1.61769	1.60248	1.46883	1.48913	1.4488	2.3858	1.39474	1.30957	1.48544	-3.5397	0.000210514
1418713_at	Pcbd1	pterin 4 alpha carbinolamine dehydratase/dimerization cofactor of hepatocyte nuclear factor 1 alpha (TCF1) 1	-1.40822	-1.50447	-1.84342	-1.74033	-1.95261	-1.64783	1.12263	1.90695	-1.51308	-3.5396	0.000959315
1459713_s_at	Ano1	anoctamin 1, calcium activated chloride channel	-1.13926	1.00412	1.12064	1.00632	1.24793	-1.02737	-1.29413	-1.57829	-1.06113	-3.53861	0.000255769
1428523_at	Lphn3	latrophilin 3	-1.28334	-1.38952	-1.76285	-1.74075	-1.78524	-1.67916	-3.71368	-5.85181	-2.35678	-3.53657	0.000345857
1435071_at	Zfyve1	zinc finger, FYVE domain containing 1	-1.23052	-1.59004	-1.67623	-1.77357	-1.58424	-1.85746	-2.42822	-3.06112	-1.92618	-3.53026	0.00159547
1421324_a_at	Akt2	thymoma viral proto-oncogene 2 /// similar to serine/threonine kinase	1.05935	-1.10897	-1.1666	-1.36968	1.00641	-1.26986	-1.77822	-2.18096	-1.44985	-3.52882	0.00944768
1455869_at	---		3.88358	6.93041	4.97447	2.05561	12.038	-3.13636	2.40573	-1.09922	6.36173	-3.52791	0.0224708
1454803_a_at	Hdac11	histone deacetylase 11	-1.11082	-1.31061	-1.50308	-1.28796	-1.75413	-1.47425	-1.48432	-1.70379	-1.29312	-3.527	0.00163677
1424076_at	Gdpd1	glycerophosphodiester phosphodiesterase domain containing 1	1.04744	-1.19953	1.43021	-1.09225	2.23421	1.70398	1.43976	1.07333	1.93128	-3.52366	0.0451308
1443554_at	---	Single-stranded DNA-binding protein	-1.0353	-1.25203	-1.65149	-1.6442	-1.65881	-1.74278	-3.14417	-3.87877	-2.54869	-3.52048	0.00114065
1444486_at	Klhl5	kelch-like 5 (Drosophila)	-2.76235	-2.9333	-3.04254	-2.9333	-3.15586	-3.98761	-3.52744	-3.28799	-3.78432	-3.51714	0.0105523
1437568_at	Mmp16	matrix metallopeptidase 16	2.48601	2.90725	2.71259	2.87724	2.55737	2.50763	1.30014	-1.44305	2.43928	-3.5163	0.00822346
1417752_at	Coro1c	coronin, actin binding protein 1C	-1.82722	-1.83043	-1.1852	-1.50714	1.07293	1.07438	-1.40044	-1.73768	-1.12865	-3.51053	0.0286293
1435432_at	Agap1	ArfGAP with GTPase domain, ankyrin repeat and PH domain 1	-1.04579	-1.10293	1.03513	-1.21268	1.29938	1.08841	-1.15319	-1.27162	-1.04579	-3.50901	0.00157485
1437188_at	Gabbr1	gamma-aminobutyric acid (GABA-B) receptor, 1	-1.45287	-1.57479	-1.95381	-1.80506	-2.11481	-2.00436	-2.39581	-2.50993	-2.28687	-3.50641	0.0115815
1421498_a_at	2010204K13Rik	RIKEN cDNA 2010204K13 gene	-1.86355	-2.67212	-4.31121	-3.61917	-5.13556	-5.29738	-6.46552	-8.17632	-5.11269	-3.50627	0.019567
1447263_at	---		1.22984	1.51198	1.34083	1.31322	1.36901	1.33234	1.13565	-1.01823	1.31322	-3.49784	0.0108538
1452107_s_at	Npnt		-1.89326	-2.55822	-2.30256	-2.17788	-2.43437	-3.01303	-2.20248	-1.42132	-3.41298	-3.4877	0.00675767
1433511_at	Gtf2a1	General transcription factor II A, 1 (Gtf2a1), transcript variant 1, mRNA	2.01853	1.98917	2.26983	2.73293	1.8852	2.5415	1.80768	1.24822	2.61789	-3.48268	0.0274248
1437698_at	Myo5b	myosin Vb	1.22636	-1.10973	-1.38776	-1.5907	-1.2107	-1.27092	-1.47366	-1.79373	-1.2107	-3.47998	0.00367325
1453173_at	Akr1b10	RIKEN cDNA 2310005E10 gene	1.00976	-1.13887	-1.35443	-1.33549	-1.37365	-1.15946	-1.2413	-1.42628	-1.08031	-3.47567	4.97671e-07
1451602_at	Snx6	sorting nexin 6	1.86862	1.66923	-1.2474	-1.34556	-1.1564	1.4815	-1.52499	-1.96524	-1.18337	-3.47017	0.00389464
1417959_at	Pdlim7	PDZ and LIM domain 7	-1.4245	-1.78016	-1.75213	-1.96564	-1.56181	-1.71607	-2.16159	-2.73746	-1.70687	-3.46988	0.000616789
1419063_at	Ugt8a	UDP galactosyltransferase 8A	-2.47146	-3.35598	1.53671	-1.16361	2.74784	2.95156	11.0566	37.6786	3.24453	-3.46198	0.00601784
1439911_at	---		-1.0027	1.03448	1.11473	1.26834	-1.02069	-1.10768	-1.17739	-1.79675	1.29613	-3.46118	0.0193058
1440041_at	---		1.97642	2.05751	2.18051	2.31708	2.05199	3.51264	2.0817	1.62913	2.66	-3.45684	0.0283064
1447862_x_at	Thbs2	thrombospondin 2	3.75493	2.92407	1.82246	1.9987	1.66175	1.45643	1.18128	1.02578	1.36036	-3.44679	0.000580194
1436959_x_at	Nelf	nasal embryonic LHRH factor	1.26789	1.01478	-1.10002	1.00945	-1.22149	-1.0062	-1.10869	-1.15344	-1.06568	-3.43694	0.000133814
1442580_at	A530020G20Rik	RIKEN cDNA A530020G20 gene	1.66255	1.15289	-1.00172	1.03859	-1.04217	1.16818	1.54979	1.41058	1.70274	-3.42871	0.0208704
1422804_at	Serpinb6b	serine (or cysteine) peptidase inhibitor, clade B, member 6b	1.0508	-1.57704	-2.2141	-2.08826	-2.34752	-2.25697	-2.7773	-3.20324	-2.408	-3.41539	0.0399358
1436242_a_at	Cklf	chemokine-like factor	-1.03659	-1.21701	-1.00552	1.00382	-1.01493	1.06179	-1.24883	-1.51542	-1.02913	-3.40181	0.00415268
1416242_at	Klhl13	kelch-like 13 (Drosophila)	-3.05558	-3.3381	-3.07012	-2.97913	-3.16388	-3.17078	-4.02777	-4.384	-3.70049	-3.40137	0.0170226
1451738_at	Ogt	O-linked N-acetylglucosamine (GlcNAc) transferase (UDP-N-acetylglucosamine:polypeptide-N-acetylglucosaminyl transferase)	-1.1876	-1.84975	-2.21966	-2.32997	-2.11458	-2.58438	-2.66643	-3.31088	-2.14743	-3.39901	0.0495337
1431220_at	2810416G20Rik	RIKEN cDNA 2810416G20 gene	-1.24959	-1.44775	-1.38182	-1.34823	-1.41625	-1.811	-1.67376	-2.53297	-1.106	-3.39366	0.0145783
1418678_at	Has2	hyaluronan synthase 2	1.13232	-1.19073	-1.05259	-1.07137	-1.03415	1.16378	-1.52338	-1.24821	-1.85921	-3.39164	0.000518203
1431892_a_at	Plcd3	phospholipase C, delta 3	-1.42151	-1.80799	-2.37905	-2.01362	-2.8108	-2.46586	-2.54656	-2.79719	-2.31838	-3.39087	0.00261796
1433768_at	Palld	palladin, cytoskeletal associated protein	1.30649	1.1104	1.17806	1.1104	1.24985	1.21153	-1.0179	-1.16146	1.12096	-3.37639	0.0110635
1422948_s_at	Hist1h4a /// Hist1h4b /// Hist1h4c /// Hist1h4d /// Hist1h4f /// Hist1h4h /// Hist1h4i /// Hist1h4j /// Hist1h4k /// Hist1h4m /// Hist1h4n /// Hist2h4 /// Hist4h4 /// LOC100862646		1.03749	-1.22125	-1.44794	-1.37858	-1.52079	-1.79102	-1.39052	-1.08192	-1.78715	-3.37618	0.029902
1436026_at	Zfp703	zinc finger protein 703	-1.45778	-1.7393	-2.30734	-2.36302	-2.25297	-2.71774	-3.18485	-3.99977	-2.53597	-3.37535	0.0167738
1434140_at	Mcf2l	mcf.2 transforming sequence-like	1.20099	-1.11745	-1.31678	-1.25302	-1.38378	-1.31184	-1.37236	-1.425	-1.32167	-3.37315	0.0391994
1428357_at	2610019F03Rik	RIKEN cDNA 2610019F03 gene	-1.47278	-1.43745	-1.03988	-1.11544	1.03151	-1.15117	-1.35488	-1.64256	-1.1176	-3.36318	0.000462411
1428062_at	Cpa1	carboxypeptidase A1	-6.71304	-19.6937	-10.3498	-18.9317	-5.65814	-3.50401	-2.03637	-2.42705	-1.70857	-3.36221	7.04275e-06
1423529_at	G6pc2	glucose-6-phosphatase, catalytic, 2	-9.24873	-9.08265	-8.95246	-9.45114	-8.4801	-7.07896	-8.97252	-10.0049	-8.04671	-3.36171	0.00374514
1455176_a_at	Syt11	synaptotagmin XI	1.98456	1.56432	1.3893	1.43862	1.34168	1.20319	1.05149	-1.15745	1.27972	-3.35481	0.00262008
1434194_at	Mtap2	microtubule-associated protein 2	-3.04087	-4.47886	-3.20381	-3.20381	-3.20381	-3.22093	-5.15577	-7.94727	-3.3448	-3.35345	0.0359995
1430130_at	Vwce	von Willebrand factor C and EGF domains	1.02475	-1.79252	-2.62272	-2.02196	-3.40197	-2.84166	-3.0235	-2.37881	-3.84291	-3.34762	0.0184746
1435403_at	1700007L15Rik	RIKEN cDNA 1700007L15 gene	-2.83873	-3.36753	-4.61046	-5.26437	-4.03777	-4.01484	-2.99901	-2.82053	-3.18878	-3.3406	0.000896081
1456874_at	Flrt2	fibronectin leucine rich transmembrane protein 2	1.19227	1.01806	1.0699	-1.21692	1.393	-1.70584	-1.39669	-1.14357	-1.70584	-3.32838	0.013892
1427198_at	BC022960	cDNA sequence BC022960	-2.53793	-2.18349	-1.54836	-2.50039	1.04296	-1.30965	-1.8591	-2.8998	-1.19189	-3.32802	0.0174565
1454799_at	Agpat9	1-acylglycerol-3-phosphate O-acyltransferase 9	-1.88327	-1.89986	-1.81889	-2.04019	-1.6216	-1.40465	1.14138	1.91089	-1.4668	-3.3275	0.0211604
1451332_at	Zfp521	zinc finger protein 521	-2.02516	-2.04375	-2.37353	-2.15491	-2.61433	-2.61495	-3.57015	-4.97028	-2.56443	-3.3254	0.0250476
1419033_at	2610018G03Rik	RIKEN cDNA 2610018G03 gene	-2.03804	-2.82479	-2.81356	-3.11236	-2.54343	-2.83099	-2.63509	-3.6141	-1.92128	-3.32168	0.0044984
1438445_at	Lrrc8e	similar to Leucine rich repeat containing 8 family, member E /// leucine rich repeat containing 8 family, member E	-1.40911	-1.03242	1.3729	1.08639	1.73497	2.2114	2.05248	1.36422	3.08799	-3.32049	0.00429224
1429867_at	4933424C08Rik	RIKEN cDNA 4933424C08 gene	-1.78864	-2.66798	-2.51277	-2.26011	-2.79368	-3.0096	-2.8613	-3.88518	-2.10726	-3.32047	0.00839065
1438483_at	Nos1	nitric oxide synthase 1, neuronal	1.17116	1.13382	-1.33179	-1.55253	-1.14244	-1.23691	-1.8567	-2.28023	-1.51184	-3.31793	0.0102941
1455697_at	Fam124a		-1.24662	-1.11983	-1.51418	-1.38335	-1.65738	-1.67694	-2.03086	-2.42706	-1.69934	-3.31723	0.0296892
1429274_at	Lypd6b	LY6/PLAUR domain containing 6B	-3.31166	-3.85941	-6.47482	-7.38209	-5.67906	-6.17158	-5.70596	-7.95709	-4.0917	-3.31355	0.0154759
1422625_at	Ly6h	similar to Lymphocyte antigen 6H precursor (Ly-6H) /// lymphocyte antigen 6 complex, locus H	3.00619	3.52416	1.73285	1.98905	1.50966	1.2412	-1.19376	-1.6819	1.18023	-3.30875	0.00108157
1419108_at	Ophn1	oligophrenin 1	1.65621	1.67412	1.80332	1.76549	1.84195	1.97221	1.54119	1.46595	1.62029	-3.3049	0.00430311
1426834_s_at	D930015E06Rik	RIKEN cDNA D930015E06 gene	-1.3393	-1.65394	-1.77661	-1.68296	-1.87548	-1.72379	-2.28398	-2.9237	-1.78424	-3.30412	8.25781e-05
1440169_x_at	Ifnar2	interferon (alpha and beta) receptor 2	-1.11011	-1.09683	-1.2657	-1.176	-1.36224	-1.26074	-1.38888	-1.44249	-1.33726	-3.29471	0.00425712
1458302_at	---		1.25111	1.10625	1.12029	1.11778	1.12281	1.54106	-1.10734	-1.37062	1.11778	-3.29352	0.0385706
1439933_at	B430316J06Rik	RIKEN cDNA B430316J06 gene	-1.12822	-1.71746	-1.81962	-1.71746	-1.92786	-2.24012	-2.77563	-3.56493	-2.16109	-3.29101	0.018092
1453141_at	0610009L18Rik	RIKEN cDNA 0610009L18 gene	-1.15137	-1.52151	-1.52821	-1.42701	-1.6366	-1.6113	-1.5343	-2.0281	-1.16073	-3.28751	0.035295
1450625_at	Col5a2	collagen, type V, alpha 2	2.69968	2.88069	2.83129	3.03357	2.64249	2.52818	1.87421	2.02869	1.73148	-3.28647	0.00582034
1429521_at	Alkbh8	alkB, alkylation repair homolog 8 (E. coli)	1.1101	1.19628	1.16774	1.03992	1.31127	-1.08804	-1.08904	-1.25136	1.05511	-3.28135	0.000137459
1425860_x_at	Cklf	chemokine-like factor	-1.01562	-1.15598	1.01737	1.00049	1.03453	1.12478	-1.23922	-1.51716	-1.01219	-3.28104	0.000768314
1417695_a_at	Soat1	sterol O-acyltransferase 1	1.69532	1.57687	1.16562	1.27649	1.06437	1.12463	-1.06561	-1.42341	1.25352	-3.2794	0.000836533
1431146_a_at	Cpne8	copine VIII	-2.6228	-3.26039	-4.89622	-4.80573	-4.98841	-6.69362	-5.31553	-5.90513	-4.78479	-3.27868	0.0410467
1452619_a_at	Agbl3	ATP/GTP binding protein-like 3	-1.15872	1.00106	-1.37486	-1.34548	-1.40487	-1.74562	-1.54281	-2.05609	-1.15767	-3.276	9.0465e-06
1437406_x_at	Igfbp4	insulin-like growth factor binding protein 4	-1.1347	-1.36851	-1.3742	-1.34612	-1.40286	-1.75248	-1.42294	-1.0956	-1.84809	-3.2682	0.0188131
1434944_at	Dmpk	dystrophia myotonica-protein kinase	-1.486	-2.30715	-2.41862	-2.56163	-2.2836	-2.5372	-2.75746	-3.10278	-2.45057	-3.26668	0.0307824
1439849_at	Gm12824	predicted gene, OTTMUSG00000008561	1.13274	1.34765	-1.07372	1.15734	-1.33427	-1.13715	1.21933	2.38607	-1.60487	-3.26517	0.000241366
1433907_at	Pknox2	Pbx/knotted 1 homeobox 2	-1.00925	1.23085	1.41236	1.4416	1.3837	1.42676	1.15068	-1.18247	1.56567	-3.25913	7.8484e-06
1447350_at	---		-2.26965	-4.73562	-4.93055	-4.83906	-5.02377	-4.86592	-4.88577	-5.6376	-4.23421	-3.25831	0.0103001
1456035_at	Nxf3	nuclear RNA export factor 3	-3.58865	-8.43123	-10.1084	-10.5846	-9.65368	-9.11987	-14.8641	-15.044	-14.6863	-3.24791	0.0137666
1420183_at	Lor	Loricrin, mRNA (cDNA clone IMAGE:4190845)	-1.81761	-2.45948	-2.33885	-2.19796	-2.48878	-1.44185	-3.27744	-3.53768	-3.03634	-3.2445	8.66541e-05
1419339_at	Neu3	neuraminidase 3	1.84829	1.48016	1.28695	1.61383	1.02628	1.15486	1.02364	-1.26367	1.32412	-3.24365	0.000799508
1418197_at	Ucp1	uncoupling protein 1 (mitochondrial, proton carrier)	-2.16672	-1.67182	-2.201	-2.16672	-2.23582	-2.16672	-2.61728	-2.38986	-2.86635	-3.24156	0.0134481
1428211_at	P4htm	prolyl 4-hydroxylase, transmembrane (endoplasmic reticulum)	-1.22964	-1.27465	-1.47365	-1.36102	-1.5956	-1.31065	-1.46692	-1.72438	-1.24791	-3.23718	0.00612057
1448844_at	Cyb5b /// LOC100047577	cytochrome b5 type B	-2.4546	-2.41952	-1.79732	-1.98127	-1.63045	-1.66954	-1.53566	-1.44626	-1.63059	-3.237	0.0194219
1427334_s_at	2810474O19Rik	RIKEN cDNA 2810474O19 gene	3.03605	3.17477	2.62461	2.07379	3.32174	1.35623	1.8521	1.89963	1.80576	-3.23469	0.00212886
1422834_at	Kcnd2	potassium voltage-gated channel, Shal-related family, member 2	1.06794	1.08388	-1.96874	-2.49392	-1.55416	-4.64289	-2.8391	-4.04619	-1.99212	-3.23075	0.000665789
1421992_a_at	Igfbp4	insulin-like growth factor binding protein 4	-1.3631	-1.60815	-1.75689	-1.86608	-1.6541	-2.08384	-1.9825	-1.58087	-2.48618	-3.22933	0.00715915
1416710_at	Tmem35	ADP-ribosylation factor-like 13A /// transmembrane protein 35	1.01453	-1.26115	-1.26677	-1.10057	-1.45806	-1.27754	-2.17349	-3.74584	-1.26115	-3.22911	0.0173656
1448411_at	Wfs1	Wolfram syndrome 1 homolog (human)	1.9454	1.99454	1.47478	1.50993	1.44045	1.03347	-1.15567	-1.31104	-1.01872	-3.22628	0.000193391
1420521_at	Papln	papilin, proteoglycan-like sulfated glycoprotein	-2.85279	-3.75331	-4.11941	-3.53502	-4.80041	-3.69968	-4.38661	-3.29774	-5.83501	-3.22498	0.00314474
1425281_a_at	Tsc22d3	TSC22 domain family, member 3	1.43617	1.55816	1.93208	1.7859	2.09023	1.77522	2.18922	2.2043	2.17425	-3.224	0.000252
1430309_at	Nipbl	Nipped-B homolog (Drosophila)	1.40328	3.22565	2.12239	1.61295	2.79275	1.02352	1.60396	2.13089	1.20734	-3.22347	0.00678745
1434097_at	Zfp930	cDNA sequence D10627	-1.71099	-1.69231	-1.64842	-1.49827	-1.81361	-1.52443	-1.59091	-2.0423	-1.23928	-3.21904	0.00115453
1449813_at	Zfp30	zinc finger protein 30	1.028	-1.01488	-1.108	1.03829	-1.27467	-1.30929	-1.44784	-1.93163	-1.08522	-3.21658	0.000655655
1421307_at	Car13	carbonic anhydrase 13	1.56891	1.08682	-1.43998	-1.44602	-1.43396	-1.43474	-1.36326	-1.50951	-1.23118	-3.21465	0.00210809
1419833_s_at	Arap3	ArfGAP with RhoGAP domain, ankyrin repeat and PH domain 3	-1.38166	-1.43942	-1.07682	1.00833	-1.16919	1.12795	-1.29306	-1.50351	-1.11207	-3.20378	0.00794072
1454510_at	2900034C19Rik	RIKEN cDNA 2900034C19 gene	-1.70217	-2.3877	-2.50893	-2.45817	-2.56074	-2.29343	-2.82903	-2.67335	-2.99377	-3.19945	0.0184454
1453085_at	Serpina1f	serine (or cysteine) peptidase inhibitor, clade A, member 1f	-1.72429	-1.89641	-1.89	-1.84297	-1.93823	-1.98271	-1.80818	-1.85535	-1.76222	-3.19703	0.0150765
1433147_at	Cald1	caldesmon 1	-1.21499	1.74125	1.51637	1.22625	1.87512	1.06446	1.34207	1.19934	1.50179	-3.19097	0.0342589
1453135_at	Fndc5	fibronectin type III domain containing 5	2.2075	1.98938	-1.04042	1.20587	-1.30532	-1.41691	-2.58993	-4.01874	-1.66911	-3.19086	0.000442066
1429510_at	2810410L24Rik	RIKEN cDNA 2810410L24 gene	1.00514	-1.20021	-2.01925	-1.94798	-2.09311	-2.2394	-2.25967	-2.98059	-1.71312	-3.18988	8.93279e-05
1450773_at	Kcnd2	potassium voltage-gated channel, Shal-related family, member 2	-1.2205	-1.32514	-2.17504	-2.47015	-1.91519	-3.44141	-4.07065	-7.33978	-2.25758	-3.18724	0.0112151
1425282_at	Rnf144b	ring finger protein 144B	-1.16332	-1.21265	-1.42341	-1.44847	-1.39878	-1.21265	-1.39992	-1.63048	-1.20196	-3.18686	0.00462695
1441105_at	Gm11110	predicted gene, ENSMUSG00000079414	1.51067	-1.2234	-1.51244	-1.68147	-1.3604	1.05462	-1.76685	-1.90767	-1.63643	-3.18329	0.0030113
1427919_at	Srpx2	sushi-repeat-containing protein, X-linked 2	4.77129	4.17929	8.32485	7.27606	9.52482	7.12722	5.33151	3.89092	7.30547	-3.18088	0.00408498
1422663_at	Orc1	origin recognition complex, subunit 1-like (S.cereviaiae)	-3.00177	-4.26622	-2.15979	-2.49484	-1.86973	-1.7959	-1.75166	-2.2066	-1.39051	-3.18059	0.0113012
1436544_at	Atp10d	ATPase, class V, type 10D	1.30831	1.14154	1.10621	1.15115	1.06302	1.13107	-1.01562	-1.14378	1.10888	-3.17794	0.00410122
1425640_at	Aff1	AF4/FMR2 family, member 1	-1.12557	-1.3227	-1.22647	-1.29535	-1.16125	1.26502	-1.06542	-1.33642	1.17734	-3.17414	0.0202824
1420603_s_at	Raet1a /// Raet1b /// Raet1c /// Raet1d /// Raet1e		-2.16348	-3.65094	-4.32671	-4.35728	-4.29636	-4.23704	-4.99822	-6.00815	-4.15806	-3.16979	0.0095499
1452947_at	Gprc5c	G protein-coupled receptor, family C, group 5, member C	-1.57807	-2.35181	-1.89343	-1.7523	-2.04593	-1.90232	-2.01686	-1.86557	-2.18043	-3.16898	0.0367548
1444418_at	Itpr2	Inositol 1,4,5-triphosphate receptor 2, mRNA (cDNA clone IMAGE:4013803)	-1.0179	1.19395	1.01358	-1.00488	1.03237	1.43805	-1.05449	-1.29925	1.16844	-3.16839	0.0085022
1423889_at	Gm5617	predicted gene, EG434402	-1.77166	-2.74792	-4.43715	-4.30201	-4.57654	-5.68778	-4.75699	-4.7469	-4.76711	-3.1674	0.0181968
1421448_at	Ralgapa1	GTPase activating RANGAP domain-like 1	-1.51207	-1.67007	1.00374	-1.30458	1.31437	1.02276	-1.26976	-1.54085	-1.04637	-3.16563	0.00239182
1438426_at	Shisa4	shisa homolog 4 (Xenopus laevis)	-1.08519	-1.12344	-1.29402	-1.16249	-1.44042	-1.47535	-1.49244	-1.3407	-1.66135	-3.16519	0.0200767
1438702_at	Flrt2	fibronectin leucine rich transmembrane protein 2	1.11291	1.96657	1.44873	1.15192	1.82203	-1.49282	-1.15615	1.29563	-1.73186	-3.1637	0.00118891
1438012_at	Ppm1l	protein phosphatase 1 (formerly 2C)-like	-1.22305	1.32984	1.09528	-1.10762	1.32874	-1.55779	-1.31839	-1.38105	-1.25857	-3.16272	0.00620567
1438292_x_at	Adk	adenosine kinase	-1.28261	-1.57076	-1.91971	-1.82578	-2.01847	-1.88154	-1.47768	-1.27129	-1.71759	-3.1616	0.000116652
1433526_at	Klhl8	kelch-like 8 (Drosophila)	-2.02248	-2.21488	-1.33119	-1.93378	1.09125	1.30502	1.36954	1.18852	1.57813	-3.16129	8.70234e-05
1442008_at	Gm17399		-1.33782	-1.70986	-1.77984	-1.76717	-1.7926	-1.78591	-1.77783	-1.94942	-1.62135	-3.15813	0.00020031
1448590_at	Col6a1	collagen, type VI, alpha 1	4.97486	6.495	4.47186	4.74348	4.2158	4.40033	3.70899	3.55459	3.87009	-3.15452	0.0134852
1418799_a_at	Col17a1	collagen, type XVII, alpha 1	1.27829	1.55833	1.38152	1.59691	1.19519	1.5087	1.02118	-1.04838	1.09327	-3.15271	0.00360734
1455376_at	1300010F03Rik	RIKEN cDNA 1300010F03 gene	-1.13065	-1.34039	-1.49947	-1.48167	-1.51748	-1.49873	-1.32933	-1.21461	-1.45489	-3.14829	0.00627933
1421957_a_at	Pcyt1a	phosphate cytidylyltransferase 1, choline, alpha isoform	-1.01108	1.54144	1.2234	-1.09466	1.63838	-1.07639	1.47861	1.83118	1.19391	-3.14492	0.0026678
1434900_at	Mkl1	MKL (megakaryoblastic leukemia)/myocardin-like 1	-1.18787	-1.42454	-1.79455	-1.97736	-1.62864	-1.87289	-1.79046	-2.02775	-1.58094	-3.14386	0.000669508
1458595_at	Intu	inturned planar cell polarity effector homolog (Drosophila)	-1.32281	-2.17094	-1.7515	-1.9063	-1.60926	-1.7296	-2.12112	-1.97557	-2.27739	-3.14236	0.00181525
1417559_at	Sfxn1	sideroflexin 1	-1.46617	-1.54641	-1.74519	-1.72166	-1.76904	-2.00628	-1.03724	1.4604	-1.57121	-3.14209	0.0105442
1457736_at	Vps37d	vacuolar protein sorting 37D (yeast)	1.01267	1.06624	-1.3216	-1.1055	-1.57993	-1.40224	-1.61194	-1.95653	-1.32804	-3.13501	0.000782664
1447621_s_at	Tmem173	transmembrane protein 173	1.76834	1.65886	-1.05394	1.0333	-1.14777	1.35086	1.13939	1.13939	1.13939	-3.13429	0.0197659
1435076_at	Fam57a	family with sequence similarity 57, member A	-1.34849	-1.31158	-1.27688	-1.19149	-1.3684	-1.51034	-2.11861	-2.82975	-1.58619	-3.11443	0.0377492
1437100_x_at	Pim3	proviral integration site 3	-1.28074	-1.56042	-1.50773	-1.5916	-1.42829	-1.10966	1.03823	1.24619	-1.15611	-3.11411	0.0370754
1452413_at	C230081A13Rik	RIKEN cDNA C230081A13 gene	-1.09427	-1.6698	-1.29318	-1.32042	-1.26649	-1.04035	-1.00666	-1.25502	1.23846	-3.11216	0.00220438
1460606_at	Hsd17b13	hydroxysteroid (17-beta) dehydrogenase 13	-2.057	-2.74182	-2.55818	-2.20507	-2.96783	-2.057	-1.96369	-2.22846	-1.73039	-3.10451	0.00145915
1449588_at	Abca4	ATP-binding cassette, sub-family A (ABC1), member 4	1.52345	-1.21808	-1.2796	-1.14616	-1.42857	-1.24348	-1.14324	-1.2561	-1.04052	-3.1036	0.00247292
1439104_at	C230081A13Rik	RIKEN cDNA C230081A13 gene	1.33775	1.39034	1.42694	1.16089	1.75398	1.10959	1.70154	2.12622	1.36167	-3.10321	0.000579907
1445758_at	---		1.04475	1.10071	1.01409	-1.06504	1.09526	-1.57686	-1.4262	-1.31505	-1.54675	-3.10091	0.0162708
1427176_s_at	AI428936	expressed sequence AI428936	-1.49015	-1.84444	-2.76764	-2.67639	-2.862	-3.62201	-2.26314	-1.72404	-2.9708	-3.0984	2.76728e-05
1437279_x_at	Sdc1	syndecan 1	1.02396	-1.04646	1.19434	1.19487	1.1938	1.32775	-1.0618	-1.21292	1.07583	-3.09666	0.0085222
1457682_at	Arhgap42	RIKEN cDNA 9030420J04 gene	1.63721	1.66969	1.95852	2.0963	1.82979	2.0418	1.92813	1.53632	2.41987	-3.09648	0.0301025
1442300_at	Tshr	thyroid stimulating hormone receptor	-1.06638	-1.18683	-1.44186	-1.39626	-1.48896	-1.45175	-1.24778	-1.04871	-1.48465	-3.09631	0.00107961
1454788_at	Arl4c	ADP-ribosylation factor-like 4C /// similar to ADP-ribosylation factor-like protein 7	-1.08657	-1.05813	-1.09075	-1.14137	-1.04237	-1.00805	-1.07186	-1.23863	1.07811	-3.08281	0.00235013
1434151_at	Mettl7a1	methyltransferase like 7A1	1.44657	1.72155	2.30334	2.30272	2.30395	2.11727	5.39641	9.54919	3.04961	-3.07767	0.0213325
1423065_at	Dnmt3a	DNA methyltransferase 3A	1.9439	2.36929	1.71577	1.41025	2.08748	1.10803	1.07325	1.1497	1.00188	-3.07731	0.00713462
1455206_at	Rps6ka3		-1.45919	-1.57825	-1.98351	-1.85844	-2.117	-2.03231	-2.20015	-2.50148	-1.93511	-3.07296	2.78046e-06
1451374_x_at	Cklf	chemokine-like factor	1.20506	-1.03677	1.14982	1.14501	1.15464	1.44741	-1.13965	-1.57514	1.21277	-3.07064	0.000817258
1428841_at	Best1	bestrophin 1	1.4445	1.02625	-1.41579	-1.06784	-1.87713	-1.36112	-1.53758	-2.05858	-1.14844	-3.07044	0.00625338
1439120_at	Fam120a	family with sequence similarity 120, member A	-1.4626	-1.38271	-1.27208	-1.25933	-1.28495	-1.28495	-1.67962	-2.21601	-1.27306	-3.06995	0.0316803
1448269_a_at	Klhl13	kelch-like 13 (Drosophila)	-2.49883	-2.85792	-2.28916	-2.28991	-2.28841	-2.51447	-3.00622	-3.44095	-2.62641	-3.06976	0.0154416
1431028_a_at	Pank1	pantothenate kinase 1	-1.09639	1.99498	1.33047	1.19677	1.47912	-1.67796	-1.04775	1.5607	-1.71329	-3.06834	0.000597052
1448804_at	Cyp11a1	cytochrome P450, family 11, subfamily a, polypeptide 1	-1.65443	-2.44927	-1.55215	-1.4287	-1.68626	-1.04698	2.39749	2.38575	2.40929	-3.06402	0.000450603
1436210_at	Gk5		-1.02696	-1.27582	-1.49284	-1.33125	-1.67404	-1.41421	-1.56035	-1.97005	-1.23585	-3.06321	8.48266e-05
1415943_at	Sdc1	syndecan 1	1.06559	1.06728	1.16726	1.11837	1.2183	1.25315	-1.19001	-1.48044	1.04542	-3.06113	1.98751e-06
1434292_at	Snhg11	small nucleolar RNA host gene 11 (non-protein coding)	-3.02127	-2.93481	-2.45691	-2.18294	-2.76527	-1.7559	1.54996	3.90833	-1.62687	-3.05906	0.000410505
1434603_at	Med13l	mediator complex subunit 13-like	1.1237	1.15964	-1.14023	-1.12207	-1.15868	-1.07019	-1.27131	-1.39698	-1.15695	-3.05728	0.00768585
1449239_at	1700045I19Rik	RIKEN cDNA 1700045I19 gene	-1.07195	1.17973	-1.24985	-1.20683	-1.29442	-1.27054	-1.20922	-1.32864	-1.10053	-3.057	0.00143544
1448194_a_at	H19	H19 fetal liver mRNA	-1.24496	-1.51513	-4.50004	-4.29131	-4.71892	-6.51895	-18.0009	-23.3162	-13.8973	-3.05651	0.0152648
1426210_x_at	Parp3	poly (ADP-ribose) polymerase family, member 3	2.43707	2.81044	1.55755	1.70546	1.42246	1.41474	2.53847	3.77836	1.70546	-3.05525	0.00304839
1440001_at	Rian	RNA imprinted and accumulated in nucleus	1.10887	-1.54876	-1.46965	-1.46825	-1.47105	-1.47105	-2.95397	-3.47912	-2.50809	-3.0539	0.00266092
1455217_at	Lrig2	leucine-rich repeats and immunoglobulin-like domains 2	-1.26998	-1.44852	-1.75533	-1.63766	-1.88147	-1.75493	-1.90759	-2.24746	-1.61912	-3.05283	0.00742378
1434031_at	Zfp692	zinc finger protein 692	-1.17449	-1.63297	-2.14497	-2.10607	-2.18459	-2.56771	-2.74438	-3.26623	-2.30591	-3.05256	0.000315592
1435645_at	Mmd	similar to monocyte to macrophage differentiation-associated /// monocyte to macrophage differentiation-associated	-1.51045	-1.98471	-2.20493	-1.931	-2.51773	-2.0082	-3.14116	-4.14345	-2.38131	-3.05184	0.0197644
1451245_at	Lrrc3b	leucine rich repeat containing 3B	2.21446	3.93136	1.82266	2.22536	1.49283	2.06608	1.05601	-1.5209	1.69604	-3.04703	0.000947011
1459888_at	LOC545261	hypothetical protein LOC545261	-1.09575	-1.19872	-1.3143	-1.26696	-1.36341	-1.46639	-1.23286	-1.19494	-1.27197	-3.04633	0.0047081
1452792_at	Dzip1	DAZ interacting protein 1	-1.13506	-1.26334	-1.40923	-1.30773	-1.5186	-1.61162	-1.9631	-2.69209	-1.43152	-3.04435	0.0147355
1453828_at	4932422M17Rik	RIKEN cDNA 4932422M17 gene	-1.32281	-1.69859	-1.8608	-1.85325	-1.86838	-1.78215	-1.99554	-2.05641	-1.93646	-3.0441	0.00290063
1458218_s_at	Pde7a	phosphodiesterase 7A	-2.08057	-2.09015	-2.14542	-2.20216	-2.09015	-2.09015	-2.62138	-2.85293	-2.40862	-3.04192	0.00343816
1435644_at	Sh3pxd2b	SH3 and PX domains 2B	1.25749	1.30062	1.32358	1.33836	1.30896	1.41908	-1.04077	-1.36212	1.25749	-3.04154	0.000641509
1417730_at	Ext1	exostoses (multiple) 1	1.12974	1.05387	-1.33831	-1.44808	-1.23686	-1.32904	-1.47877	-1.66525	-1.31318	-3.04065	0.0314612
1438142_s_at	Cdhr4	RIKEN cDNA 1700021K14 gene	-1.18901	-1.58489	-1.04031	1.03558	-1.12075	-1.05798	-1.67954	-2.04409	-1.38001	-3.03974	0.00041586
1427182_s_at	D18Ertd653e	DNA segment, Chr 18, ERATO Doi 653, expressed	1.89947	2.03195	3.3231	3.76435	2.93356	3.88522	2.40901	1.74388	3.32784	-3.03653	0.0271927
1425076_at	Dnajc18	DnaJ (Hsp40) homolog, subfamily C, member 18	-1.24692	-1.35104	-1.5834	-1.54958	-1.61796	-1.65903	-2.04162	-2.60255	-1.60159	-3.03425	0.00102317
1428568_at	B230217C12Rik	RIKEN cDNA B230217C12 gene	-1.49774	-1.67966	-2.43247	-2.26508	-2.61223	-3.03182	-2.76471	-3.70144	-2.06504	-3.03328	0.0395428
1455061_a_at	Acaa2	acetyl-Coenzyme A acyltransferase 2 (mitochondrial 3-oxoacyl-Coenzyme A thiolase)	-1.58874	-2.45227	-1.76106	-1.92607	-1.61019	-1.90598	-2.92501	-4.28209	-1.99802	-3.03261	0.00684215
1456161_at	0610040B10Rik	RIKEN cDNA 0610040B10 gene	-1.90048	-2.51029	-4.03023	-3.35471	-4.84177	-4.13861	-3.98949	-5.85012	-2.72064	-3.0316	0.000264333
1460319_at	Fut8	fucosyltransferase 8	2.69875	2.65813	2.00685	2.11071	1.90811	1.72661	1.59226	1.35397	1.87249	-3.02243	0.0263022
1435483_x_at	Slc25a32	solute carrier family 25, member 32	-2.17483	-2.81372	-2.32308	-2.08419	-2.58936	-1.92852	-2.21675	-2.74426	-1.79064	-3.02093	0.000313378
1440834_at	Slc5a10	solute carrier family 5 (sodium/glucose cotransporter), member 10	-1.94854	-2.47272	-2.6154	-2.67919	-2.55313	-2.75796	1.10682	2.59345	-2.11701	-3.0189	0.029483
1431297_a_at	4933436C20Rik	RIKEN cDNA 4933436C20 gene	-1.48632	-1.23961	-2.66757	-2.63819	-2.69727	-2.97072	-2.85995	-4.34606	-1.88201	-3.01688	0.00680135
1438272_at	Csmd3	CUB and Sushi multiple domains 3	-1.27936	-1.76163	-1.9621	-1.78309	-2.15909	-1.56979	-1.803	-1.90621	-1.70538	-3.01301	0.00642299
1458492_x_at	Ntm	neurotrimin	-1.45995	-1.44906	-1.79549	-1.93566	-1.66546	-1.7974	-1.78082	-2.00931	-1.57832	-3.01224	0.00801294
1417133_at	Pmp22	peripheral myelin protein 22	1.53388	2.03739	2.08953	2.05824	2.1213	1.79764	1.66446	1.52701	1.81427	-3.01103	0.000912357
1424939_at	Asz1	ankyrin repeat, SAM and basic leucine zipper domain containing 1	-3.83024	-1.76025	-1.37423	-2.14597	1.13633	1.3576	1.62027	1.18726	2.2112	-3.00852	0.000658127
1421895_at	Eif2s3x /// Gm2223	eukaryotic translation initiation factor 2, subunit 3, structural gene X-linked /// similar to translation initiation factor eIF-2 gamma subunit	-1.83687	-2.05811	-1.25788	-1.61677	1.02181	-1.19653	-1.60805	-2.10827	-1.22651	-3.006	0.000254773
1452173_at	Hadha	hydroxyacyl-Coenzyme A dehydrogenase/3-ketoacyl-Coenzyme A thiolase/enoyl-Coenzyme A hydratase (trifunctional protein), alpha subunit	-1.87046	-1.68866	-2.33369	-2.45445	-2.21887	-2.35285	-3.36344	-3.95419	-2.86095	-3.00451	0.00537819
1421855_at	Fgl2	fibrinogen-like protein 2	12.6237	24.607	28.2427	32.8299	24.2965	38.4695	75.1072	89.3783	63.1147	-3.00337	0.00138418
1448383_at	Mmp14	matrix metallopeptidase 14 (membrane-inserted)	3.12144	3.29516	2.4811	2.51919	2.44359	2.05767	1.68163	1.38381	2.04356	-3.00243	0.0258477
1434594_at	Dnahc1	dynein, axonemal, heavy chain 1	-1.61942	-1.89334	-2.55797	-2.23029	-2.93379	-2.71076	-4.37354	-6.24835	-3.06126	-2.99822	0.000409903
1443827_x_at	Fam20c	family with sequence similarity 20, member C	1.94835	1.90455	2.65822	2.92864	2.41278	2.76123	3.41829	3.63673	3.21297	-2.99532	9.15352e-05
1458375_at	Klhl32	kelch-like 32 (Drosophila)	-5.22863	-5.51635	-5.93824	-6.74416	-5.22863	-5.3159	-5.84614	-6.53658	-5.22863	-2.99373	0.00274999
1439811_at	Mtr	5-methyltetrahydrofolate-homocysteine methyltransferase	-1.06596	-2.05124	-2.93968	-3.15944	-2.73521	-3.90003	-5.91035	-7.25277	-4.81641	-2.99272	0.00805941
1454727_at	Afap1l1	actin filament associated protein 1-like 1	1.0431	1.07322	1.35033	1.4401	1.26616	1.55172	-1.088	-1.10311	-1.0731	-2.98827	0.000191382
1447407_at	Arap3	ArfGAP with RhoGAP domain, ankyrin repeat and PH domain 3	-1.78019	-1.44356	-1.24313	-1.19247	-1.29594	1.05401	-1.38127	-1.47222	-1.29594	-2.98652	0.0147604
1425210_s_at	Zfp84	zinc finger protein 84	1.22977	1.06558	1.45681	1.45225	1.46138	1.61689	1.39929	1.18894	1.64685	-2.98421	0.000786605
1451608_a_at	Tspan33	tetraspanin 33	1.49995	1.39946	-1.08676	-1.02873	-1.14807	-1.34922	1.14487	1.59253	-1.21499	-2.98034	0.00300438
1440431_at	---		-1.05606	1.14498	-1.09748	1.02095	-1.2297	-1.53862	-1.32238	-1.5984	-1.09403	-2.9786	0.0209456
1430702_at	---	RIKEN cDNA 5830427D03 gene	1.02638	1.02638	-1.26883	-1.18046	-1.36382	1.06257	-1.43123	-1.54439	-1.32636	-2.97371	1.8021e-05
1418253_a_at	Hspa4l	heat shock protein 4 like	1.26989	1.27378	1.47822	1.22745	1.78021	2.18158	1.62196	1.50591	1.74694	-2.97339	0.0400103
1460163_at	C1qtnf7	C1q and tumor necrosis factor related protein 7	1.39384	1.47108	1.3017	1.52696	1.10968	1.43982	1.32781	-1.13213	1.99603	-2.97061	0.0491959
1416855_at	Gas1	growth arrest specific 1	1.20958	1.26521	1.21958	1.20942	1.22983	-1.18235	1.0641	1.109	1.02101	-2.96526	0.0192011
1434634_at	Gm166	gene model 166, (NCBI)	-1.48665	-2.38086	-2.95322	-2.71268	-3.21509	-4.03569	-3.27934	-3.97257	-2.70709	-2.96485	0.00413926
1453056_at	Slc16a13	solute carrier family 16 (monocarboxylic acid transporters), member 13	1.24832	-1.13251	-1.67418	-1.81202	-1.54682	-1.78022	-1.0884	1.21015	-1.43356	-2.96289	0.00316829
1419584_at	Ttc28	tetratricopeptide repeat domain 28	1.44737	1.66938	1.38996	1.48238	1.30331	1.20453	1.05563	1.00248	1.1116	-2.96286	0.00369443
1453840_at	Pabpc1	poly A binding protein, cytoplasmic 1	-1.41489	-1.98809	-1.39915	-1.5152	-1.292	1.16009	-1.48324	-1.70279	-1.292	-2.96208	0.0199395
1422960_at	Srd5a2	steroid 5 alpha-reductase 2	-1.25817	-1.69953	-1.56003	-1.29204	-1.88361	-1.74863	-1.18139	-1.13025	-1.23486	-2.96063	0.00711483
1460600_at	---	expressed sequence AA414768	-1.48427	-1.93492	-2.34275	-2.03384	-2.69857	-2.65462	-4.68281	-7.59828	-2.88601	-2.95893	0.0152805
1417760_at	Nr0b1	nuclear receptor subfamily 0, group B, member 1	-1.86436	-2.64765	-4.64975	-3.68603	-5.86544	-4.93959	-6.50556	-10.9282	-3.87276	-2.95653	0.000934673
1421282_at	Bmp5	bone morphogenetic protein 5	-2.91236	-3.07709	-2.90613	-3.09982	-2.72454	-3.31682	-2.63978	-3.08593	-2.25813	-2.9564	0.00205691
1426947_x_at	Col6a2	collagen, type VI, alpha 2	4.51469	6.3734	3.32	3.54465	3.10958	3.10018	2.15376	1.93615	2.39584	-2.94515	0.00527223
1419247_at	Rgs2	regulator of G-protein signaling 2	1.44226	2.14185	2.36857	2.13143	2.63208	1.63452	1.80444	1.72517	1.88735	-2.94378	0.0144116
1435525_at	Kctd17	potassium channel tetramerisation domain containing 17	1.24224	1.22797	-1.00101	1.09188	-1.09409	-1.05792	1.04587	1.1741	-1.07338	-2.94006	0.00383909
1439675_at	Ppara	peroxisome proliferator activated receptor alpha	-1.40643	-1.48819	-1.24081	-1.26721	-1.21496	-1.11421	1.36904	1.97222	-1.05226	-2.93965	0.000198176
1420714_at	Lbx2	ladybird homeobox homolog 2 (Drosophila)	-1.09094	-1.7635	-3.02067	-2.65419	-3.43775	-4.33884	-4.20635	-4.76295	-3.7148	-2.93865	5.40059e-05
1442732_at	Hadhb	hydroxyacyl-Coenzyme A dehydrogenase/3-ketoacyl-Coenzyme A thiolase/enoyl-Coenzyme A hydratase (trifunctional protein), beta subunit	-1.44926	-1.06375	-1.37845	-1.31605	-1.44381	-1.83028	-1.55704	-1.47967	-1.63845	-2.93479	0.0205867
1439547_at	A930007A09Rik	RIKEN cDNA A930007A09 gene	-1.49858	-1.47821	-1.61582	-1.47821	-1.76624	-1.47821	-2.00642	-2.7695	-1.45359	-2.93241	0.016814
1423557_at	Ifngr2	interferon gamma receptor 2	-1.07264	-1.08515	1.0123	-1.12035	1.14808	-1.66387	-1.17597	-1.1207	-1.23397	-2.92737	0.0077905
1422308_a_at	Lgals7	lectin, galactose binding, soluble 7	-1.18261	-1.68458	-3.05892	-2.66761	-3.50763	-4.12931	-8.49456	-13.5979	-5.30652	-2.92369	0.0301656
1434297_at	E130304F04Rik	RIKEN cDNA E130304F04 gene /// hypothetical protein LOC100040601	1.34226	1.45068	1.25536	1.55426	1.01395	1.2153	-1.20128	-1.69172	1.1723	-2.9236	0.0281853
1435281_at	Cpt1c	carnitine palmitoyltransferase 1c	-1.01585	-1.26761	-1.88661	-1.67695	-2.12249	-2.09727	-2.51732	-2.96988	-2.13372	-2.92293	0.000876861
1416645_a_at	Afp	alpha fetoprotein	-39.2468	-45.7757	-42.0195	-37.8384	-46.6627	-39.2468	-44.7474	-46.6335	-42.9376	-2.92018	6.53456e-05
1429330_at	Gabra4	gamma-aminobutyric acid (GABA-A) receptor, subunit alpha 4	-2.18105	-1.83455	-2.94671	-3.31489	-2.61943	-7.64631	-4.14207	-2.97626	-5.76453	-2.91927	0.0039232
1435003_at	Pi4ka	phosphatidylinositol 4-kinase, catalytic, alpha polypeptide	1.23682	1.19645	1.34468	1.28426	1.40795	1.30177	1.38402	1.4283	1.34111	-2.91915	0.0166799
1441816_at	2900056M20Rik	RIKEN cDNA 2900056M20 gene	-1.21834	-1.09	-1.32262	-1.11483	-1.56914	-1.65811	-1.3518	-1.77909	-1.02713	-2.91814	0.00571994
1423054_at	Wdr1	WD repeat domain 1	-1.05091	-1.03692	-1.23058	-1.40484	-1.07793	1.13821	-1.26076	-1.22214	-1.30059	-2.91683	0.000288546
1421960_at	Adcy3	adenylate cyclase 3	-1.04837	-1.33501	-1.32374	-1.24305	-1.40968	-1.25653	-1.56893	-1.73023	-1.42267	-2.90757	0.00911602
1430781_at	Ak7	adenylate kinase 7	-1.19552	-1.42863	-2.35528	-2.18187	-2.54248	-2.60987	-3.08348	-4.38734	-2.16711	-2.90725	0.0129001
1416257_at	Capn2	calpain 2	1.42379	1.34698	1.40561	1.46754	1.3463	1.45522	1.18315	1.07251	1.3052	-2.90427	0.000216306
1421328_at	A730034C02 /// Mtap2	hypothetical protein A730034C02 /// microtubule-associated protein 2	-1.58946	-2.31358	-1.7703	-1.7703	-1.7703	-1.76722	-2.14232	-2.12368	-2.16112	-2.90396	0.0328177
1444409_at	Rph3al		1.69406	1.32944	1.01349	1.09252	-1.06364	-1.00553	-1.56836	-2.06272	-1.19248	-2.90339	0.00108405
1435098_at	---	expressed sequence AA474331	-1.0551	-1.1415	-1.27834	-1.09974	-1.48594	-1.47857	-1.58342	-2.21965	-1.12956	-2.90288	0.00607106
1424870_at	Osbpl10	similar to oxysterol-binding protein-like protein OSBPL10 /// oxysterol binding protein-like 10	-1.43008	-1.89787	-1.54872	-1.86551	-1.28572	-1.12453	-1.28659	-1.28572	-1.28745	-2.90263	0.0123971
1429851_at	1700003M02Rik	RIKEN cDNA 1700003M02 gene	-1.52912	-1.38874	-1.27281	-1.27139	-1.27423	-1.42083	-1.11488	-1.12637	-1.1035	-2.90231	0.00393433
1428902_at	Chst11	carbohydrate sulfotransferase 11	1.10819	1.0613	-1.16173	-1.02772	-1.31322	1.06604	-1.16501	-1.16535	-1.16466	-2.89826	0.0254636
1447766_x_at	Limd2 /// LOC632329	LIM domain containing 2	-1.01033	-1.6324	-1.97817	-1.92225	-2.03572	-1.79909	-1.89309	-1.85042	-1.93675	-2.89804	0.000441618
1451762_a_at	Kif1b	kinesin family member 1B	-1.74235	-1.71217	-1.94774	-1.92097	-1.97489	-2.17281	-1.85108	-1.9666	-1.74235	-2.89615	0.00308428
1448889_at	Slc38a4	solute carrier family 38, member 4	-2.08584	-3.54241	-3.88972	-4.62194	-3.2735	-4.72845	-9.69261	-12.7508	-7.36793	-2.89492	0.00290328
1428497_at	Secisbp2	SECIS binding protein 2	1.20575	2.87192	2.675	1.9147	3.73719	1.1412	2.42487	3.00555	1.95638	-2.89474	0.00706858
1418245_a_at	Rbfox2	RNA binding motif protein 9	-1.07383	1.6754	1.28441	1.07335	1.53697	1.32225	-1.08118	-1.25469	1.07335	-2.89217	0.0175577
1440345_at	AI450353	expressed sequence AA465934 /// expressed sequence AI450353	1.00325	-1.35389	-1.45215	-1.35389	-1.55754	-1.53521	-1.82713	-2.52253	-1.32344	-2.89169	3.82451e-06
1416270_at	Polr2g	polymerase (RNA) II (DNA directed) polypeptide G	-1.43614	-1.72381	-1.8647	-1.97008	-1.76495	-1.87331	-2.08772	-2.35015	-1.85461	-2.88842	0.000195343
1457733_at	---		1.10582	1.06261	-1.26654	-1.06064	-1.5124	1.08781	-2.28718	-4.09265	-1.27819	-2.88334	0.000646389
1423757_x_at	Igfbp4	insulin-like growth factor binding protein 4	-1.23427	-1.38671	-1.49416	-1.46	-1.52912	-1.85294	-1.55975	-1.24651	-1.95171	-2.88258	4.98779e-05
1418955_at	Gm11677 /// Zfp93	zinc finger protein 93	-1.23816	-1.31513	-1.29767	-1.21609	-1.38471	-1.57446	-1.47929	-1.72244	-1.27047	-2.87948	0.000539534
1431209_s_at	Gm9856	predicted gene, ENSMUSG00000051562	-1.26076	-1.20756	-1.24051	-1.21607	-1.26543	-1.4333	-1.25949	-1.28779	-1.23182	-2.87483	7.34737e-05
1457260_at	5730409E04Rik		1.1743	1.12364	1.1772	1.24798	1.11043	-1.09494	1.01014	-1.18652	1.2107	-2.87107	0.0314631
1428579_at	Fmnl2	formin-like 2	1.93029	1.692	1.19122	1.31578	1.07846	1.05177	-1.4074	-2.1792	1.10017	-2.8677	0.000659932
1416097_at	Lrrc4	leucine rich repeat containing 4	1.65886	1.7962	1.50718	1.55905	1.45704	1.24404	1.14472	-1.02691	1.34564	-2.86649	0.0220459
1428600_at	Nin	ninein	1.26142	1.1808	1.05702	1.06845	1.0457	1.22619	1.0305	-1.16547	1.23764	-2.86419	0.0286564
1448944_at	Nrp1	neuropilin 1	1.65259	2.25758	2.36549	2.3486	2.3825	2.56383	2.43012	2.69505	2.19124	-2.86048	2.10921e-05
1451069_at	Pim3	proviral integration site 3	-1.38906	-1.65896	-1.72533	-1.7986	-1.65505	-1.25822	-1.21285	-1.03712	-1.41836	-2.85922	0.0114049
1451888_a_at	Odz4	odd Oz/ten-m homolog 4 (Drosophila)	1.9246	4.40547	7.3962	7.13914	7.66252	7.94669	4.1863	2.54758	6.87911	-2.8582	0.000190155
1417174_at	Tmem218	transmembrane protein 218	1.02145	-1.21859	-1.32616	-1.24703	-1.41031	-1.38812	-1.36709	-1.79714	-1.03994	-2.85293	0.00224509
1423386_at	Psmd9	proteasome (prosome, macropain) 26S subunit, non-ATPase, 9	-1.2871	-1.43119	-1.35111	-1.42964	-1.2769	-1.2769	-1.35173	-1.48012	-1.23448	-2.85191	0.00177466
1451474_a_at	Parp8	poly (ADP-ribose) polymerase family, member 8	1.28608	1.42183	1.26795	1.44238	1.11461	1.26867	1.05722	-1.16659	1.30392	-2.85148	0.00137569
1457276_at	Sik2	salt inducible kinase 2	-1.24977	-1.8697	-1.39397	-1.38227	-1.40578	1.03054	-1.64231	-1.6005	-1.6852	-2.85061	0.0246564
1441945_s_at	Abhd14a	abhydrolase domain containing 14A	-1.08681	-1.26577	-1.12687	-1.0563	-1.20216	-1.10238	1.26214	1.60854	-1.00975	-2.84666	0.00170989
1449486_at	Ces1g	carboxylesterase 1	-1.22213	-1.44842	-1.16534	-1.07096	-1.26803	-1.20651	-1.13578	1.00564	-1.29727	-2.84565	0.000189886
1422914_at	Sp5	trans-acting transcription factor 5	-3.2232	-5.00848	-9.17319	-9.62413	-8.74338	-10.5965	-10.5985	-10.6677	-10.5298	-2.84224	4.51189e-05
1428466_at	Chd3	chromodomain helicase DNA binding protein 3	1.27962	1.28232	1.01899	1.12889	-1.08722	1.0079	-1.09571	-1.13829	-1.05472	-2.84162	0.00301881
1423602_at	Traf1	Tnf receptor-associated factor 1	1.75791	1.58281	1.15712	1.21634	1.10078	1.22295	1.34767	1.60181	1.13385	-2.84134	0.00934251
1418285_at	Efnb1	ephrin B1	-1.23982	-1.22003	-1.4438	-1.42203	-1.46589	-1.67162	-2.04455	-2.52077	-1.65829	-2.84113	0.000347327
1433617_s_at	B4galt5	UDP-Gal:betaGlcNAc beta 1,4-galactosyltransferase, polypeptide 5	-1.27836	-1.59903	-2.25005	-2.16069	-2.34311	-1.62654	-1.99324	-1.78361	-2.22751	-2.83624	0.000471362
1436368_at	Slc16a10	solute carrier family 16 (monocarboxylic acid transporters), member 10	-1.74614	-3.33838	-3.01197	-3.11337	-2.91387	-2.91154	-1.77804	-1.26615	-2.4969	-2.82941	0.0457839
1422770_at	Rad51l3	RAD51-like 3 (S. cerevisiae)	-1.2893	-1.42673	-1.60128	-1.70525	-1.50365	-1.70946	-1.54011	-1.80545	-1.31376	-2.82938	0.000856351
1431163_at	2700046G09Rik	RIKEN cDNA 2700046G09 gene	-1.47519	-2.5686	-3.40947	-3.0421	-3.82119	-3.44986	-3.96565	-4.60842	-3.41254	-2.82775	0.00467937
1451703_s_at	Aprt	adenine phosphoribosyl transferase	-1.49022	-1.53406	-1.62607	-1.5739	-1.67997	-1.58819	-1.51033	-1.47713	-1.54428	-2.82774	0.000829808
1441368_at	---		1.02407	1.10553	1.07156	1.11594	1.02896	-1.04056	-1.08983	-1.21631	1.02407	-2.82567	0.00235434
1445734_at	---		-1.50623	-1.71592	-1.51264	-1.51907	-1.50623	-1.65721	-1.53413	-1.39793	-1.68359	-2.82531	0.0224149
1451969_s_at	Parp3	poly (ADP-ribose) polymerase family, member 3	2.13759	2.60571	1.23626	1.36214	1.12201	1.31869	1.88819	2.44475	1.45834	-2.82516	0.000150121
1439414_x_at	---		-1.06293	-1.06293	-1.16511	-1.02636	-1.32262	-1.206	-1.27265	-1.45029	-1.11677	-2.82515	0.00644411
1419495_at	Immp2l	IMP2 inner mitochondrial membrane peptidase-like (S. cerevisiae)	-1.42562	-1.72684	-2.17118	-2.02203	-2.33134	-1.94367	-2.09519	-2.16714	-2.02562	-2.82083	0.017829
1452620_at	Pck2	phosphoenolpyruvate carboxykinase 2 (mitochondrial)	1.38184	1.09861	1.09267	1.16339	1.02624	1.05178	-1.25845	-1.75824	1.11021	-2.81664	0.00707503
1456748_a_at	Nipsnap1	4-nitrophenylphosphatase domain and non-neuronal SNAP25-like protein homolog 1 (C. elegans)	-1.27794	-1.71823	-1.95564	-1.98657	-1.9252	-2.20516	-1.48095	-1.20431	-1.82113	-2.81572	0.0121583
1430708_a_at	Usp45	ubiquitin specific petidase 45	-1.32746	-1.28931	1.01742	-1.18426	1.22588	-1.05368	1.04097	1.40605	-1.29755	-2.81544	0.0162912
1451410_a_at	Crip3	cysteine-rich protein 3	-1.64182	-1.9125	-2.16123	-2.20387	-2.11941	-2.19233	-3.07425	-4.91042	-1.92469	-2.81448	0.0101301
1444790_at	Hsbp1l1	RIKEN cDNA 1810005K13 gene	-1.21933	-1.61468	-1.99542	-1.77109	-2.24816	-2.65117	-2.49211	-3.97877	-1.56094	-2.81444	0.00407866
1456340_at	Mettl11a	Methyltransferase like 11A (Mettl11a), mRNA	-1.20745	1.82145	1.57524	2.21589	1.11981	1.14405	1.85911	3.15362	1.09597	-2.81348	0.000481716
1428469_a_at	Dzip1	DAZ interacting protein 1	-1.37488	-1.44833	-1.42099	-1.38214	-1.46093	-1.33792	-2.35875	-3.09888	-1.79539	-2.81229	0.000486656
1418389_at	2810453I06Rik	RIKEN cDNA 2810453I06 gene	1.03939	-1.00418	1.93852	1.39459	2.69459	2.94276	2.90318	2.49207	3.38211	-2.81186	0.00304192
1435958_at	LOC100135765	cell cycle progression 1 /// hypothetical LOC100135765	-1.20605	-1.71664	-1.59716	-1.5049	-1.69507	-1.86131	-1.58923	-1.71367	-1.47383	-2.81013	0.0040065
1443870_at	Abcc4	ATP-binding cassette, sub-family C (CFTR/MRP), member 4	1.19069	1.3866	2.13689	1.81587	2.51467	2.48277	4.97974	6.02748	4.11414	-2.80864	0.0200473
1448664_a_at	Speg	SPEG complex locus	-1.46333	-2.1468	-2.46877	-2.30998	-2.63846	-3.1757	-3.56473	-4.58773	-2.76985	-2.80652	0.00217243
1429992_at	Speer4b	spermatogenesis associated glutamate (E)-rich protein 4b	1.69865	1.74694	2.19519	1.84165	2.6166	1.74694	1.78178	1.55875	2.03673	-2.80484	0.000167212
1437266_at	Txndc2	thioredoxin domain containing 2 (spermatozoa)	-1.12846	-1.24962	-1.04005	-1.12946	1.04415	2.14218	2.63756	2.40321	2.89476	-2.80226	0.00437975
1441089_at	Eif2c3	eukaryotic translation initiation factor 2C, 3	1.22432	1.56164	1.57086	1.58012	1.56164	2.47764	2.2457	1.73821	2.90135	-2.80047	0.00337652
1435828_at	Maf	avian musculoaponeurotic fibrosarcoma (v-maf) AS42 oncogene homolog	1.31801	1.0842	-1.04686	-1.01115	-1.08383	-1.26552	1.27679	1.1431	1.42612	-2.79996	0.000132023
1437614_x_at	Zdhhc14	zinc finger, DHHC domain containing 14	1.61375	1.52057	1.75846	1.73938	1.77776	1.78038	2.96369	2.56841	3.41981	-2.798	0.0125942
1449734_s_at	Bbs4	Bardet-Biedl syndrome 4 (human)	1.09637	1.08969	1.10525	1.00271	1.21827	1.34786	1.36354	1.03979	1.7881	-2.79774	0.000438632
1418790_at	Fezf2	Fez family zinc finger 2	1.35105	-1.0431	-1.02001	-1.05468	1.01371	1.39162	-1.03824	-1.09272	1.01371	-2.79587	0.000139007
1453365_at	Rabgap1l	RAB GTPase activating protein 1-like	1.11402	1.50401	1.88925	2.16507	1.64857	2.36102	1.66752	1.35163	2.05723	-2.79527	0.0027618
1449954_at	Hyal1 /// Nat6	hyaluronoglucosaminidase 1 /// N-acetyltransferase 6	-1.09168	-1.19615	1.05379	1.07938	1.0288	-1.10082	1.54604	1.96408	1.21698	-2.79453	0.0324247
1435542_s_at	Cttnbp2nl	CTTNBP2 N-terminal like	-1.21481	-1.76251	-1.51169	-1.56931	-1.45618	-1.33883	-1.645	-1.88375	-1.4365	-2.79205	0.000779555
1416689_at	Tuft1	tuftelin 1	1.08304	-1.2017	-1.42433	-1.48504	-1.3661	-1.14843	1.03684	1.28838	-1.19846	-2.79201	0.000564669
1455548_at	Dlgap4	discs, large homolog-associated protein 4 (Drosophila)	1.34574	1.38499	-1.06144	-1.046	-1.07712	-1.07575	-1.61678	-2.17621	-1.20116	-2.79015	0.0425417
1417227_at	Mccc1	methylcrotonoyl-Coenzyme A carboxylase 1 (alpha)	-1.11072	-1.84067	-2.00267	-1.84625	-2.17234	-2.0273	-1.43885	-1.11589	-1.85528	-2.78704	0.00836887
1455901_at	Chpt1	choline phosphotransferase 1	1.14065	-1.00551	-1.10461	-1.0335	-1.18061	-1.32171	1.89394	4.24281	-1.18283	-2.78678	6.89755e-05
1455038_at	5730471H19Rik	RIKEN cDNA 5730471H19 gene	-1.53876	-2.34432	-2.296	-2.1744	-2.4244	-2.5683	-3.15463	-4.2848	-2.32256	-2.7865	0.0206544
1449051_at	Ppara	peroxisome proliferator activated receptor alpha	-1.16274	1.20228	1.14984	-1.0376	1.37184	1.09929	1.81847	2.77668	1.19093	-2.78626	0.00122541
1421430_at	Rad51l1	RAD51-like 1 (S. cerevisiae)	-1.16101	-1.39893	-1.40348	-1.41696	-1.39014	-1.00997	1.16992	-1.3593	1.86049	-2.78399	0.00208323
1443937_at	---		-1.41715	3.04429	1.24454	1.25545	1.23373	1.2968	2.1053	2.85681	1.55148	-2.77944	4.9462e-05
1431777_a_at	Hmgn3	high mobility group nucleosomal binding domain 3	1.15567	1.23505	1.18811	1.32745	1.0634	1.09837	-1.20812	-1.57022	1.07582	-2.77878	0.0108597
1447351_x_at	---		-2.0565	-3.13771	-3.14879	-2.65837	-3.72969	-2.77967	-3.07735	-3.48662	-2.71613	-2.77607	0.0379084
1451326_at	Abhd14b	abhydrolase domain containing 14b	-1.03221	1.03509	-1.28213	-1.17526	-1.39872	-1.30593	1.55908	2.71706	-1.1178	-2.77336	0.0228213
1448050_s_at	Map4k4	mitogen-activated protein kinase kinase kinase kinase 4	-1.19624	-1.29046	-1.29807	-1.40146	-1.20231	-1.23017	-1.7954	-1.95625	-1.64778	-2.77123	0.00186727
1451229_at	Hdac11	histone deacetylase 11	-1.09118	-1.30924	-1.61095	-1.42856	-1.81663	-1.82244	-1.99963	-2.72562	-1.46702	-2.77003	0.000251812
1448545_at	Sdc2	syndecan 2	1.51749	1.42368	2.29404	1.9064	2.76051	1.56683	1.813	2.10171	1.56396	-2.76915	0.00050105
1434575_at	Epb4.1l1	erythrocyte protein band 4.1-like 1	1.13843	1.36064	-1.25914	-1.1559	-1.37161	-1.32006	-1.63769	-2.09752	-1.27867	-2.76793	0.0262209
1417104_at	Emp3	epithelial membrane protein 3	1.63748	1.53594	1.28294	1.35032	1.21892	1.17331	1.0299	-1.07916	1.14465	-2.76682	0.00400085
1417893_at	Sfxn3	sideroflexin 3	1.46149	1.23101	-1.26062	-1.06813	-1.4878	-1.29736	-1.62387	-2.13016	-1.23791	-2.76125	0.00555395
1430596_s_at	Vgll3	vestigial like 3 (Drosophila)	3.34996	2.86141	2.39615	1.77832	3.22864	2.6156	3.39111	4.39655	2.6156	-2.76061	0.0132604
1420675_at	Zfp113	zinc finger protein 113	-1.09469	-1.41851	-1.53287	-1.45659	-1.61314	-1.70384	-1.71237	-2.12626	-1.37904	-2.75775	0.0187864
1429722_at	Zbtb4	zinc finger and BTB domain containing 4	2.08675	2.55463	2.06292	2.12176	2.00571	2.10143	2.27053	2.36905	2.1761	-2.75755	0.0119709
1452779_at	Ube2ql1	RIKEN cDNA 3110006E14 gene	1.45031	1.49344	1.06361	1.1539	-1.02	-1.01767	-1.53493	-1.9055	-1.23643	-2.75751	0.00674037
1428074_at	Tmem158	transmembrane protein 158	1.49601	1.32738	1.73434	1.98817	1.51292	1.82481	1.55424	1.19366	2.02375	-2.75693	0.0474965
1427618_at	Cdh9	cadherin 9	-1.36899	-1.93062	-1.7769	-1.81824	-1.73649	-2.05948	-1.92026	-1.98815	-1.85468	-2.7565	0.0352404
1426247_at	Stk24	serine/threonine kinase 24 (STE20 homolog, yeast)	-1.22167	-1.38976	-2.2048	-2.01354	-2.41422	-2.25895	-3.34435	-3.97903	-2.8109	-2.75646	0.000461411
1430024_at	Yipf6	similar to Yip1 domain family, member 6 /// Yip1 domain family, member 6	-1.32149	-1.41466	-1.41079	-1.53239	-1.29885	-1.51863	-1.32149	-1.32149	-1.32149	-2.75629	0.00771524
1454654_at	Dirc2	disrupted in renal carcinoma 2 (human)	1.33498	1.2721	1.29615	1.4034	1.19709	1.2205	1.04234	-1.17792	1.27978	-2.75595	0.00207406
1434150_a_at	Mettl7a1 /// Mettl7a2	HIG1 domain family, member 1C /// methyltransferase like 7A1 /// methyltransferase like 7A2	1.39529	1.52511	2.06944	2.14745	1.99426	1.92223	5.61254	10.0454	3.13583	-2.75495	0.000443744
1423754_at	Ifitm3	interferon induced transmembrane protein 3	2.91263	3.99412	1.66671	1.57885	1.75945	1.54413	1.82212	1.94315	1.70863	-2.74891	0.0309234
1447936_at	2410006H16Rik		1.37838	1.28119	1.33383	1.39514	1.27521	1.33923	1.1549	-1.10037	1.46767	-2.74377	0.00754642
1429244_at	2610524H06Rik	RIKEN cDNA 1500011B03 gene /// RIKEN cDNA 2610524H06 gene	-1.19686	-1.33385	-1.35242	-1.31321	-1.39281	-1.71764	-1.60261	-2.00938	-1.27818	-2.74317	0.00495485
1417012_at	Sdc2	syndecan 2	1.32452	1.00657	1.57879	1.20807	2.06328	1.28465	1.22201	1.21208	1.23202	-2.74283	0.00125982
1424988_at	Mylip	myosin regulatory light chain interacting protein	1.25469	1.11441	1.07696	1.11299	1.0421	-1.01471	1.32418	1.03559	1.6932	-2.7409	0.0113487
1451020_at	Gsk3b	glycogen synthase kinase 3 beta	1.31931	1.88857	1.52287	1.15215	2.01288	1.091	1.25637	1.3637	1.15748	-2.74007	0.0103328
1417172_at	Ube2l6	ubiquitin-conjugating enzyme E2L 6	-1.22084	-1.06279	-1.78979	-1.80534	-1.77437	-2.27926	-1.91686	-2.16503	-1.69714	-2.73797	0.0175699
1426511_at	Susd2	sushi domain containing 2	1.19683	1.26217	-1.14196	-1.16283	-1.12148	-1.14547	1.88622	4.01583	-1.12873	-2.73421	0.00816565
1443708_at	BC068281	cDNA sequence BC068281	-1.42921	-1.80278	-1.33056	-1.6214	-1.09189	-1.8661	-1.63863	-1.58907	-1.68974	-2.73373	0.0050527
1425106_a_at	Wars	tryptophanyl-tRNA synthetase	-1.40663	-1.21825	-1.77695	-2.21339	-1.42656	-1.41226	-1.42252	-1.93903	-1.0436	-2.73118	0.0172777
1427159_at	Pcf11	cleavage and polyadenylation factor subunit homolog (S. cerevisiae)	-1.78018	-2.09182	-2.04943	-1.98353	-2.11753	-1.55023	-2.07352	-2.42412	-1.77363	-2.73037	0.000431824
1426235_a_at	Glul	glutamate-ammonia ligase (glutamine synthetase)	-1.08889	-1.0434	1.34095	1.22485	1.46806	1.2821	2.36531	3.23227	1.73089	-2.72727	0.00483321
1458863_at	6330415G19Rik	RIKEN cDNA 6330415G19 gene	1.03095	-1.14815	-1.12273	-1.09823	-1.14778	-1.43203	-1.52881	-1.60329	-1.4578	-2.72415	0.00111755
1447993_a_at	Snhg10	small nucleolar RNA host gene (non-protein coding) 10	1.07284	-1.16941	-1.23842	-1.21605	-1.2612	-1.11279	-1.18344	-1.49279	1.06588	-2.72161	0.0454341
1420938_at	Hs6st2	heparan sulfate 6-O-sulfotransferase 2	1.06606	1.36346	2.47916	1.87376	3.28016	1.74196	1.54677	1.30056	1.83959	-2.71534	0.0342845
1456146_at	2210411A11Rik	similar to oxysterol-binding protein-like protein OSBPL10	-1.34817	-1.44853	-1.13101	-1.29314	1.01092	1.30134	1.18523	-1.2944	1.81831	-2.71291	0.00628147
1419577_at	Fig4	FIG4 homolog (S. cerevisiae)	-1.18073	-1.18874	-1.24922	-1.26292	-1.23567	-1.13691	-1.25047	-1.45293	-1.07623	-2.70991	0.00457938
1454624_at	Dennd2a	DENN/MADD domain containing 2A	-1.41546	-1.56423	-1.55374	-1.60143	-1.50747	-1.54715	-2.19541	-2.72795	-1.76682	-2.70952	3.63594e-05
1434875_a_at	Hmgn3	high mobility group nucleosomal binding domain 3	1.11899	1.24509	1.36395	1.52153	1.22268	1.20403	1.00623	-1.12991	1.14403	-2.70896	0.0446846
1427233_at	Tshz1	teashirt zinc finger family member 1	1.12133	1.26864	1.36855	1.39103	1.34643	1.2325	1.24262	1.14605	1.34733	-2.70881	0.00183449
1449210_at	Igf2bp1	insulin-like growth factor 2 mRNA binding protein 1	-3.42565	-6.21869	-6.83709	-5.72736	-8.16183	-9.24525	-9.30961	-8.99998	-9.62989	-2.70859	0.0148761
1416818_at	Parva	parvin, alpha	-1.2262	-1.57477	-1.71091	-1.84323	-1.58809	-1.82675	-2.64827	-3.28939	-2.13211	-2.70776	0.00147323
1454858_x_at	Mettl7a1	methyltransferase like 7A1	1.39105	1.6098	1.97531	1.93595	2.01546	1.91839	4.92566	8.56747	2.83189	-2.70752	0.000812593
1431320_a_at	Myo5a	myosin Va	-1.08088	-1.4747	-1.24215	-1.29462	-1.19182	-1.12164	-1.27544	-1.52513	-1.06663	-2.70537	0.0441541
1435553_at	Pdzd2	PDZ domain containing 2	-1.33856	-1.27078	-1.0849	-1.20317	1.02222	1.06281	-1.01411	-1.11172	1.081	-2.70314	0.00203653
AFFX-18SRNAMur/X00686_3_at	---		1.60286	-1.38574	2.70137	3.05317	2.39011	3.9501	2.73747	1.9412	3.86035	-2.70152	0.00037013
1453457_at	Sri	sorcin	1.16105	1.08697	-1.09526	-1.03664	-1.15719	1.00685	-1.22147	-1.4497	-1.02917	-2.69975	0.000829453
1447315_at	---		-1.40846	-1.01117	-1.32505	-1.45287	-1.20848	-1.51248	-1.50372	-1.06853	-2.11614	-2.69677	0.00055006
1440892_at	---		1.3104	1.03811	1.11694	1.35394	-1.08527	1.18801	-1.03955	-1.2597	1.16567	-2.69497	0.0236171
1434045_at	Cdkn1b	cyclin-dependent kinase inhibitor 1B	1.10036	1.12636	1.07829	-1.01157	1.17616	-1.0966	-1.2771	-1.60615	-1.01546	-2.69386	0.0371436
1416727_a_at	Cyb5	cytochrome b-5	1.04881	1.04192	1.22437	1.24105	1.20792	1.18273	1.57782	1.77537	1.40225	-2.69332	0.000110247
1420579_s_at	Cftr	cystic fibrosis transmembrane conductance regulator homolog	3.43176	3.7099	6.03966	8.00892	4.55461	8.03006	8.50551	8.946	8.08671	-2.69309	0.00299265
1441477_at	Calu	calumenin	-1.08332	-1.52736	-1.39532	-1.29846	-1.4994	-1.13667	-2.03107	-2.8003	-1.47315	-2.69196	0.00210651
1418701_at	Comt	catechol-O-methyltransferase 1	-1.19407	-1.26543	-1.47899	-1.36598	-1.60135	-1.58418	-1.40103	-1.10488	-1.77656	-2.69186	0.000194469
1445824_at	Zfp458	zinc finger protein 458	1.38737	2.18961	2.74745	2.03111	3.71643	1.41282	2.00359	2.66299	1.50746	-2.69184	0.00350702
1451970_at	Daglb	diacylglycerol lipase, beta	1.89611	1.52706	2.26761	2.01054	2.55755	2.63955	2.55111	2.22906	2.91969	-2.69125	0.00359698
1423108_at	Slc25a20	solute carrier family 25 (mitochondrial carnitine/acylcarnitine translocase), member 20	-1.38759	-1.67381	-1.59932	-1.50497	-1.69958	-1.50497	-1.58299	-1.66617	-1.50396	-2.68807	0.00712095
1424904_at	1300010F03Rik	RIKEN cDNA 1300010F03 gene	-1.47333	-1.5205	-1.55024	-1.5942	-1.50748	-1.3332	1.0929	1.20677	-1.01034	-2.68727	0.0230908
1416528_at	Sh3bgrl3	SH3 domain binding glutamic acid-rich protein-like 3	1.24263	1.05171	-1.31863	-1.37352	-1.26594	-1.52237	-1.27247	-1.18541	-1.36592	-2.68636	0.00096534
1430172_a_at	Cyp4f16 /// Gm9705	predicted gene, 677156 /// cytochrome P450, family 4, subfamily f, polypeptide 16	-1.60324	-1.08819	-2.27393	-2.50938	-2.06057	-2.5119	-2.62987	-3.31182	-2.08835	-2.68424	0.0202573
1448465_at	Nipsnap1	4-nitrophenylphosphatase domain and non-neuronal SNAP25-like protein homolog 1 (C. elegans)	-1.39155	-1.79037	-2.05043	-2.12722	-1.97641	-2.46802	-1.51526	-1.13267	-2.02707	-2.68297	0.00722289
1435256_at	Clip3	CAP-GLY domain containing linker protein 3	1.19006	1.1183	-1.28198	-1.13479	-1.44827	-1.21666	-2.08575	-2.81619	-1.54477	-2.68028	0.00689296
1450932_s_at	Dock9	dedicator of cytokinesis 9	1.13215	1.19645	1.23446	1.28618	1.18483	1.3935	1.31863	1.15509	1.50533	-2.67979	0.00421102
1435446_a_at	Chpt1	choline phosphotransferase 1	1.20792	1.19522	-1.23856	-1.20877	-1.2691	-1.55495	2.55981	8.0815	-1.23333	-2.67951	0.0325868
1440755_at	---		-1.57372	-1.2474	-1.40807	-1.24211	-1.59621	-1.35733	-2.02281	-2.54956	-1.60489	-2.67796	0.00345729
1418060_a_at	Mapk7	mitogen-activated protein kinase 7	-1.19743	-1.28232	-1.27784	-1.15462	-1.41422	-1.21258	-1.84976	-2.41489	-1.41688	-2.67578	0.00501195
1433293_at	Sdha	succinate dehydrogenase complex, subunit A, flavoprotein (Fp)	1.52714	2.25945	1.71532	1.76284	1.66909	1.24967	1.50648	2.01273	1.12756	-2.67545	0.0240031
1427650_a_at	Runx1	runt related transcription factor 1	-1.28925	-1.49103	-1.8878	-1.79732	-1.98284	-1.7124	-2.14434	-2.30962	-1.99089	-2.67075	0.0425878
1426604_at	Rnasel	ribonuclease L (2', 5'-oligoisoadenylate synthetase-dependent)	2.05922	2.34917	2.17362	2.50245	1.888	1.62905	1.74302	1.40047	2.16936	-2.66763	0.00181505
1448927_at	Kcnn2	potassium intermediate/small conductance calcium-activated channel, subfamily N, member 2	1.30032	-1.12293	-1.31568	-1.15098	-1.50394	-1.48054	-2.48729	-4.36997	-1.41571	-2.66424	0.000452694
1419147_at	Rec8	REC8 homolog (yeast)	-2.50358	-4.21882	-10.7849	-10.6164	-10.9562	-11.0656	-13.3255	-12.0683	-14.7136	-2.6642	0.00142541
1440495_at	Rmst	rhabdomyosarcoma 2 associated transcript (non-coding RNA)	-1.67645	-2.62053	-3.36031	-3.4982	-3.22786	-3.50802	-3.93088	-3.39915	-4.54579	-2.66332	0.00207053
1425895_a_at	Id1	inhibitor of DNA binding 1	-3.00731	-2.66781	-2.50189	-2.72226	-2.29936	-2.16457	-2.32901	-2.41189	-2.24897	-2.6627	0.00585303
1427391_a_at	Col12a1	collagen, type XII, alpha 1	-1.16876	-1.48257	-1.10172	-1.16876	-1.03852	-1.20847	-1.76267	-2.38692	-1.30167	-2.66256	0.0151324
1460593_at	Susd4	sushi domain containing 4	-1.76471	-2.09273	-1.37013	-1.50347	-1.24862	-1.23883	-1.29156	-1.37976	-1.20899	-2.66168	0.0464338
1456884_at	6820445E23Rik	RIKEN cDNA 6820445E23 gene	-1.18816	-1.69158	-1.86675	-1.88293	-1.85071	-2.4635	-2.24795	-3.07378	-1.644	-2.66041	0.000167698
1421222_at	Fip1l1	FIP1 like 1 (S. cerevisiae)	-1.03867	-1.27474	-1.07874	-1.08108	-1.07641	-1.0052	1.00003	-1.05116	1.05122	-2.65286	0.0190328
1416053_at	Lrrn1	leucine rich repeat protein 1, neuronal	1.09088	-1.3136	-1.88235	-1.64515	-2.15376	-2.47072	-4.37076	-6.80951	-2.80543	-2.64957	0.000778578
1436938_at	Rbms3	RNA binding motif, single stranded interacting protein	1.20634	1.29967	1.5186	1.51394	1.52328	1.35613	1.16529	1.0379	1.30832	-2.6485	0.00371008
1421193_a_at	Pbx3	pre B-cell leukemia transcription factor 3	-1.02417	1.06944	-1.03681	1.00296	-1.07815	-1.28231	-1.93053	-2.38045	-1.56565	-2.64828	0.0351212
1453129_a_at	Rgs12	regulator of G-protein signaling 12	-1.00881	1.03851	-1.52337	-1.37137	-1.69223	-1.73551	-2.37607	-3.17763	-1.7767	-2.64385	0.023718
1419365_at	Pex11a	peroxisomal biogenesis factor 11a	-1.4083	-1.52561	-1.53356	-1.5124	-1.55503	-1.2008	1.20184	1.23232	1.17211	-2.64382	0.00461792
1441915_s_at	Plin5	RIKEN cDNA 2310076L09 gene	-1.47401	-1.8412	-1.50862	-1.32108	-1.72279	-1.75874	-1.3861	-1.21015	-1.58763	-2.64349	0.00474804
1450242_at	Tlr5	toll-like receptor 5	-1.02389	-1.41989	-1.79669	-1.64337	-1.96432	-1.56014	-1.54698	-1.45428	-1.64559	-2.64138	7.48113e-05
1422586_at	Ecel1	endothelin converting enzyme-like 1	-1.00641	1.26165	1.03031	1.06834	-1.00641	-1.26666	-1.16096	-1.14484	-1.1773	-2.64098	0.0154516
1440309_at	---	RIKEN cDNA 4833430A08 gene	1.20079	1.40235	1.25684	1.17398	1.34554	-1.089	1.05398	1.17398	-1.05681	-2.6406	0.0105838
1439153_at	Rnf144b	ring finger protein 144B	-1.01837	-1.0134	-1.13859	-1.05453	-1.22934	-1.02051	-1.07892	-1.45526	1.25016	-2.63889	0.000556905
1434360_s_at	Ptprg	similar to protein tyrosine phosphatase, receptor type, G /// protein tyrosine phosphatase, receptor type, G	-1.4224	-1.1126	-1.3067	-1.31467	-1.29879	-1.04933	-1.39415	-1.74589	-1.11327	-2.63855	0.011487
1438610_a_at	Cryz	crystallin, zeta	-1.34073	-1.61542	-1.34104	-1.34135	-1.34073	-1.54953	1.66029	4.07466	-1.47816	-2.63762	0.00016087
1436789_at	Ccnjl	cyclin J-like	-1.86942	-2.39194	-4.49735	-3.65073	-5.54031	-3.90621	-7.78103	-14.3855	-4.20871	-2.63388	0.0108159
1424308_at	Slc24a3	solute carrier family 24 (sodium/potassium/calcium exchanger), member 3	2.12103	1.93226	1.81667	1.80879	1.82458	1.66834	1.42617	1.31057	1.55196	-2.62756	0.0265876
1459201_at	---		-1.23533	-1.70611	-1.79356	-1.67078	-1.92536	-2.0699	-2.19308	-2.37688	-2.02349	-2.6217	0.0103686
1425455_a_at	Churc1	churchill domain containing 1	-1.16988	-1.1527	-1.45187	-1.36618	-1.54293	-1.67351	-1.54996	-1.85648	-1.29405	-2.61559	0.00104871
1442150_at	Gm20342		1.2527	1.09522	1.0364	1.03297	1.03985	-1.1214	-1.13211	-1.39812	1.09086	-2.61501	0.00217432
1452365_at	Csgalnact1	chondroitin sulfate N-acetylgalactosaminyltransferase 1	-1.10788	-1.1685	-1.78803	-1.7437	-1.83349	-2.30451	-3.26519	-3.34313	-3.18906	-2.6127	0.0305636
1417741_at	Pygl	liver glycogen phosphorylase	1.04368	-1.09881	-1.06399	-1.09752	-1.03147	-1.04459	-1.34245	-1.60166	-1.12519	-2.61068	0.0247655
1456684_at	Tmem74	transmembrane protein 74	-1.06491	-1.02089	-1.20658	-1.37008	-1.06259	-1.23793	-1.00927	-1.18167	1.16006	-2.60791	0.000150063
1417248_at	Ralbp1	ralA binding protein 1	1.81639	2.69252	3.31227	2.49534	4.39664	2.47921	3.10262	3.4599	2.78223	-2.60596	0.0247238
1428301_at	Gm10340 /// Gm10406 /// Gm2888 /// Gm2897 /// Gm3095 /// Gm3173 /// Gm3239 /// Gm3298 /// Gm3317 /// Gm3373 /// Gm3383 /// Gm3500 /// Gm3558 /// Gm3636 /// Gm3642 /// Gm3667 /// Gm3696 /// Gm3739 /// Gm5796 /// LOC100861615		-1.19555	-1.18502	-1.41121	-1.1962	-1.66487	-1.37727	-2.05181	-2.90531	-1.44905	-2.60571	0.0421728
1418474_at	Fam158a	family with sequence similarity 158, member A	-1.08237	-1.37865	-1.7045	-1.45083	-2.00251	-1.82145	-1.54972	-1.65006	-1.45548	-2.60556	0.0208955
1417281_a_at	Mmp23	matrix metallopeptidase 23	2.97422	2.33508	1.98415	2.27243	1.73244	1.59285	1.79687	1.74327	1.85212	-2.60124	0.00093044
1456008_at	Lrrc8e	leucine rich repeat containing 8 family, member E	-1.44953	-1.01841	1.52654	1.37112	1.69958	2.31977	1.88749	1.33052	2.67761	-2.59805	0.00396743
1417401_at	Rai14	retinoic acid induced 14	1.13588	-1.10077	1.40514	1.13588	1.73822	1.38302	1.16816	-1.04088	1.42039	-2.59741	0.000285056
1430896_s_at	Nudt7	nudix (nucleoside diphosphate linked moiety X)-type motif 7	-1.15234	-1.15043	1.03657	-1.06007	1.13901	1.1735	1.45486	1.20665	1.75411	-2.59712	0.000122441
1429582_at	Nacc2	nucleus accumbens associated 2, BEN and BTB (POZ) domain containing	-1.12855	-1.14428	1.10311	1.12652	1.08018	1.05708	1.26819	1.36091	1.18179	-2.59446	0.000400329
1437303_at	Il6st	interleukin 6 signal transducer	1.14192	2.09975	1.36754	1.21913	1.53403	-1.69234	1.0415	1.42986	-1.31819	-2.59349	0.00534761
1435872_at	---		-1.61286	-1.36415	-1.59852	-1.45979	-1.75043	-1.41276	-1.64265	-1.75334	-1.53895	-2.59131	0.000838164
1460025_at	Lrig2	leucine-rich repeats and immunoglobulin-like domains 2	-1.64367	-2.24299	-2.19595	-2.11656	-2.27831	-1.85566	-2.58783	-3.3775	-1.98278	-2.59072	0.00553338
1417359_at	Mfap2	microfibrillar-associated protein 2	1.59905	2.09415	1.56083	1.52406	1.59849	1.28625	-1.20537	-1.52628	1.05049	-2.58939	0.00772759
1417837_at	Phlda2	pleckstrin homology-like domain, family A, member 2	-10.6393	-12.8039	-11.6105	-14.2493	-9.46043	-9.95912	-6.04543	-4.35031	-8.40106	-2.58729	0.0278826
1422528_a_at	Zfp36l1	zinc finger protein 36, C3H type-like 1	-1.08781	1.5257	1.06392	-1.19304	1.35044	-1.20369	-1.07915	1.14063	-1.32833	-2.58604	0.0190782
1441836_x_at	Gtsf1	Gametocyte specific factor 1 (Gtsf1), mRNA	-2.32162	4.53859	11.1455	4.63742	26.7869	19.3478	19.8115	16.7129	23.4847	-2.58581	0.00163567
1445154_at	---		-1.19322	-1.09757	-1.19483	-1.14405	-1.24786	-1.23525	-1.54447	-2.06919	-1.15281	-2.58558	1.18957e-05
1423062_at	Igfbp3	insulin-like growth factor binding protein 3	1.93413	2.5636	2.5463	2.48833	2.60561	3.7615	2.23279	2.59198	1.92338	-2.58194	0.0144577
1451372_a_at	Art1	ADP-ribosyltransferase 1	-1.88894	-2.39713	-2.3	-2.30645	-2.29357	-1.96055	-2.30707	-2.71484	-1.96055	-2.58168	0.030858
1439087_a_at	Pik3ip1	phosphoinositide-3-kinase interacting protein 1	1.32184	1.31187	1.08386	-1.00521	1.18087	-1.16282	-1.10532	-1.54047	1.2609	-2.58166	0.000524802
1423434_at	Tead1	TEA domain family member 1	-1.13416	-1.53465	-1.74262	-1.54855	-1.96101	-1.78011	-1.88677	-1.65402	-2.15227	-2.58053	0.0050968
1455095_at	Hist2h2be	histone cluster 2, H2be	1.62706	1.34491	1.17043	1.45334	-1.06091	1.0274	-1.02924	-1.69162	1.59688	-2.57845	0.0130062
1428146_s_at	Acaa2	acetyl-Coenzyme A acyltransferase 2 (mitochondrial 3-oxoacyl-Coenzyme A thiolase)	-1.18067	-1.66628	-1.57939	-1.53806	-1.62183	-1.62183	-2.00035	-2.26281	-1.76833	-2.57758	0.00143316
1423401_at	Etv6	ets variant gene 6 (TEL oncogene)	-1.14878	-1.65504	-2.03478	-1.82859	-2.26422	-2.13236	-2.86555	-3.37007	-2.43656	-2.57665	0.0182151
1447279_at	E130308A19Rik		-2.2556	-2.83961	-4.29764	-4.32984	-4.26569	-3.72348	-3.64228	-4.34991	-3.04977	-2.57659	0.0320972
1449833_at	Sprr2f	small proline-rich protein 2F	1.31658	2.41131	12.461	10.0055	15.5191	14.6865	19.8343	6.63664	59.277	-2.57607	0.00476104
1429817_at	Sohlh2	spermatogenesis and oogenesis specific basic helix-loop-helix 2	-2.90429	-2.93393	-2.30755	-3.40005	-1.56609	-2.61355	-2.3647	-2.32009	-2.41017	-2.57581	0.0155866
1449034_at	Klkb1	kallikrein B, plasma 1	-2.01121	-2.30108	-2.88122	-2.49007	-3.33383	-2.93485	-2.4591	-2.26469	-2.6702	-2.5755	0.000461826
1418216_at	Ggt5	gamma-glutamyltransferase 5	2.20166	3.21464	3.84157	4.31377	3.42105	4.06565	3.41507	3.04585	3.82904	-2.57496	0.00317041
1438417_at	Pwwp2b	PWWP domain containing 2B	1.08902	1.01539	-1.27916	-1.18952	-1.37555	-1.47606	-1.69566	-2.16073	-1.3307	-2.57455	0.000159541
1434013_at	Ablim3	actin binding LIM protein family, member 3	-2.14139	-4.75268	-4.58119	-4.50052	-4.66331	-3.79157	-4.25802	-4.06103	-4.46455	-2.57205	0.0176998
1449351_s_at	Pdgfc	platelet-derived growth factor, C polypeptide	-1.09591	-1.24087	-1.33307	-1.25158	-1.41987	-1.09782	-1.1224	-1.40298	1.11367	-2.57152	0.0303962
1426572_at	Me2	malic enzyme 2, NAD(+)-dependent, mitochondrial	1.57921	1.56374	1.1898	1.08974	1.29905	1.25532	-1.25939	-1.94757	1.22793	-2.57099	0.000710288
1439689_at	9030224M15Rik	RIKEN cDNA 9030224M15 gene	1.49222	1.48724	-1.02182	1.24623	-1.30121	-1.33184	-2.29406	-3.90052	-1.34923	-2.56698	0.0426842
1448147_at	Tnfrsf19	tumor necrosis factor receptor superfamily, member 19	-1.0095	-1.23504	-2.23019	-2.02608	-2.45486	-3.81358	-5.6998	-8.75404	-3.71117	-2.56586	0.000421521
1435130_at	Fam18a	family with sequence similarity 18, member A	-1.11512	1.04728	-1.47873	-1.26483	-1.7288	-1.97688	-1.64857	-1.72662	-1.57405	-2.55524	0.0135152
1422437_at	Col5a2	collagen, type V, alpha 2	4.38908	3.95404	3.40152	3.39998	3.40306	2.84039	2.33999	2.43836	2.24558	-2.55418	0.0012843
1449281_at	Nrtn	neurturin	1.22328	-1.15667	-1.69473	-1.58502	-1.81202	-1.95729	-2.26952	-2.42878	-2.1207	-2.55308	0.00117468
1437722_x_at	Pcbp3	Poly(rC) binding protein 3 (Pcbp3), mRNA	-2.03425	-2.40501	-2.21024	-2.23635	-2.18444	-2.18767	-2.08132	-1.97488	-2.19349	-2.55081	0.00153575
1446295_at	Trim24	tripartite motif-containing 24	-1.02432	1.10675	1.16194	-1.05402	1.42304	-1.96829	-1.29424	-1.24969	-1.34039	-2.54953	0.000204465
1426973_at	Gpr153	G protein-coupled receptor 153	2.27505	2.50617	2.92505	3.01682	2.83607	2.94496	1.91518	1.70995	2.14504	-2.54771	0.0161769
1425428_at	Hif3a	hypoxia inducible factor 3, alpha subunit	-1.36496	-1.64495	-2.23115	-2.11558	-2.35303	-2.53083	-3.51478	-3.59777	-3.43371	-2.54683	0.0288127
1451257_at	Acsl6	acyl-CoA synthetase long-chain family member 6	1.15645	1.49323	1.2138	1.41596	1.0405	1.3489	-1.181	-1.23903	-1.12569	-2.54655	0.0061957
1424556_at	Pycr1	pyrroline-5-carboxylate reductase 1	-1.13355	-1.24195	-1.3256	-1.23242	-1.42582	-1.79916	-1.90868	-1.76105	-2.06869	-2.54476	4.58088e-05
1428714_at	Pgrmc2	progesterone receptor membrane component 2	1.03922	-1.23966	-1.26434	-1.19422	-1.33858	-1.18975	-1.47886	-1.61495	-1.35423	-2.54103	0.000681776
1457864_at	Rab11fip3	RAB11 family interacting protein 3 (class II)	-1.67917	-2.04447	-1.83493	-1.78959	-1.88142	-1.78959	-2.00599	-1.92166	-2.09402	-2.53915	0.0203361
1443586_at	Fip1l1	FIP1 like 1 (S. cerevisiae), mRNA (cDNA clone MGC:7777 IMAGE:3499130)	-1.2646	-1.14752	-1.18181	-1.08923	-1.28225	1.00327	-1.25099	-1.592	1.01727	-2.53539	0.0388418
1425300_at	Dak	dihydroxyacetone kinase 2 homolog (yeast)	-1.11825	-1.52216	-2.09175	-1.74331	-2.50984	-2.11267	-1.19609	1.16196	-1.66234	-2.53522	0.00246981
1421594_a_at	Sytl2	synaptotagmin-like 2	-1.42825	-1.16004	1.58709	1.2902	1.9523	1.64954	2.31958	2.1885	2.45852	-2.53516	0.00117275
1439478_at	Acot2	acyl-CoA thioesterase 2	-1.39068	-1.4238	-1.49418	-1.37935	-1.61856	-1.73221	-1.61024	-1.8211	-1.4238	-2.53437	0.0186461
1428195_at	Ahcyl2	S-adenosylhomocysteine hydrolase-like 2	-1.26985	-1.34336	-1.19708	-1.23848	-1.15708	-1.00064	1.01264	-1.00063	1.02609	-2.53431	0.0496398
1452343_at	D18Ertd653e	DNA segment, Chr 18, ERATO Doi 653, expressed	1.41494	1.47762	1.29018	1.28569	1.29468	1.23084	-1.01732	-1.2429	1.20093	-2.53407	0.000366047
1455169_at	Rab11fip2	RAB11 family interacting protein 2 (class I)	-1.65319	-1.54781	-1.77917	-1.64236	-1.92737	-1.89213	-1.93568	-2.27681	-1.64567	-2.53197	0.00490211
1453165_at	Mettl4	methyltransferase like 4	-1.53215	-1.72974	-1.33875	-1.47101	-1.21838	-1.18049	-1.48781	-1.77667	-1.24591	-2.53163	0.0425893
1418818_at	Aqp5	aquaporin 5 /// similar to aquaporin 5	1.24015	-1.17638	1.24595	1.11386	1.3937	1.00737	-1.77369	-3.8417	1.22115	-2.53115	0.00957996
1425293_a_at	Zcchc18	zinc finger, CCHC domain containing 18	-1.64198	-1.81942	-2.14139	-2.2256	-2.06036	-2.05396	-2.02314	-1.87637	-2.18139	-2.52982	0.00086908
1459694_at	AI428898	expressed sequence AI428898	-1.50087	-1.50606	-2.17927	-1.65706	-2.86606	-2.52273	-2.13536	-2.75173	-1.65706	-2.52249	0.00869696
1436031_at	Cachd1	cache domain containing 1 /// similar to Cache domain containing 1	1.06035	-1.00902	-1.21166	-1.27561	-1.15092	-1.36498	-1.72237	-2.08772	-1.42097	-2.5224	0.0225589
1452504_s_at	Ctbs	chitobiase, di-N-acetyl-	-1.34067	-1.70743	-1.73822	-1.52091	-1.98657	-1.76821	-1.11701	1.09253	-1.36317	-2.52132	0.00020404
1422727_at	Nme5	non-metastatic cells 5, protein expressed in (nucleoside-diphosphate kinase)	-1.4336	-1.39246	-1.21026	-1.31208	-1.11635	-1.28893	-1.05681	-1.05852	-1.0551	-2.51826	0.00249805
1456887_at	Cmklr1	chemokine-like receptor 1	3.03314	2.23319	2.38438	2.13761	2.65963	2.23319	2.43095	2.59049	2.28123	-2.51675	2.63283e-05
1420873_at	Gm4887 /// Twf1	twinfilin, actin-binding protein, homolog 1 (Drosophila)	-1.79433	-1.94836	-1.69041	-2.26588	-1.2611	-1.48693	-1.49233	-1.7458	-1.27565	-2.51649	0.000175485
1424699_at	Ccdc136	coiled-coil domain containing 136	-1.00778	-1.33464	-1.82487	-1.68146	-1.98051	-2.07021	-2.85373	-3.77697	-2.15616	-2.51592	0.0020554
1458071_at	---		-1.22594	-1.91427	-2.04493	-1.91427	-2.1845	-2.45648	-2.76824	-2.77571	-2.76079	-2.51554	0.000922118
1434077_at	Wdr37	WD repeat domain 37	1.05221	1.22031	1.15196	-1.08113	1.43468	1.05173	-1.03764	-1.1324	1.05173	-2.51516	0.0127612
1447907_x_at	Necab3	N-terminal EF-hand calcium binding protein 3	-1.63029	-1.93791	-2.68348	-2.29292	-3.14057	-2.28894	-2.55609	-2.43689	-2.68112	-2.51471	0.00230472
1418467_at	Smarcd3	SWI/SNF related, matrix associated, actin dependent regulator of chromatin, subfamily d, member 3	1.01361	-1.03144	-1.60501	-1.48186	-1.73839	-1.8622	-2.13766	-2.77287	-1.64796	-2.51213	0.00753013
1424763_at	Rsph9	RIKEN cDNA 1700027N10 gene	1.08219	-1.11266	-1.01463	1.12253	-1.15563	-1.15597	1.0027	1.0472	-1.04157	-2.50714	0.011851
1444008_at	---	predicted gene, 100039284	-1.19624	-1.32199	-1.53268	-1.29304	-1.81673	-1.84833	-1.70443	-2.12658	-1.36607	-2.50473	0.00272691
1452151_at	Gramd4	GRAM domain containing 4	-1.03838	-1.24551	-1.52621	-1.289	-1.80708	-1.60705	-2.38426	-3.24034	-1.75436	-2.50446	0.00694843
1446299_at	---		1.23839	1.81064	1.31623	1.35323	1.28024	1.13075	1.0635	-1.09317	1.23642	-2.50359	0.01754
1418533_s_at	Fzd2	frizzled homolog 2 (Drosophila)	1.00363	1.01205	-1.06795	-1.01677	-1.12171	-1.49041	-1.73134	-2.01185	-1.48994	-2.50193	0.0144982
1428783_at	Prkar2a	protein kinase, cAMP dependent regulatory, type II alpha	-1.4842	-1.20771	-1.22976	-1.34161	-1.12723	-1.2946	-1.24233	-1.13807	-1.35613	-2.50129	6.80086e-05
1450122_at	Ptprg	protein tyrosine phosphatase, receptor type, G	-1.50043	-1.25499	-1.36433	-1.39661	-1.3328	-1.17178	-1.43782	-1.54082	-1.34169	-2.50043	0.0462818
1434913_at	Hmgcll1	3-hydroxymethyl-3-methylglutaryl-Coenzyme A lyase-like 1	-1.67774	-2.46342	-2.46059	-2.79259	-2.16807	-1.53721	-1.78709	-2.17337	-1.46947	-2.49999	0.00256385
1439506_at	Gm98	gene model 98, (NCBI)	-1.59029	-1.76596	-3.24939	-3.28411	-3.21503	-3.72079	-3.86668	-4.4918	-3.32856	-2.49665	0.0228138
1442302_at	Mpg	N-methylpurine-DNA glycosylase	-1.06587	1.22706	-1.12949	-1.12949	-1.12949	-1.23212	-1.39184	-1.68816	-1.14753	-2.49486	0.020417
1428785_at	Amotl1	angiomotin-like 1	1.4158	1.65606	2.01459	2.01418	2.01501	1.54039	1.42384	1.28721	1.57497	-2.49353	0.00903013
1453149_at	Slc25a32	solute carrier family 25, member 32	-1.77817	-2.1658	-2.10559	-1.99119	-2.22655	-1.5339	-1.96095	-2.35904	-1.63004	-2.49324	0.00462738
1457696_at	Rilp	Rab interacting lysosomal protein	-1.42689	-1.80624	-2.77386	-2.63744	-2.91735	-3.3046	-2.08459	-1.74158	-2.49516	-2.49161	0.035125
1458180_at	---		1.2817	1.01874	-1.07329	-1.07329	-1.07329	-1.514	-1.32386	-1.14988	-1.52417	-2.49153	0.019053
1424032_at	Hvcn1	hydrogen voltage-gated channel 1	1.06356	1.05872	1.08207	1.11064	1.05423	1.21148	1.26032	1.09363	1.45241	-2.49065	0.0442064
1431890_a_at	Mllt3	myeloid/lymphoid or mixed-lineage leukemia (trithorax homolog, Drosophila); translocated to, 3	1.43528	1.28911	1.22873	1.22511	1.23236	1.26738	1.27972	1.0938	1.49723	-2.49011	0.0429118
1455619_at	BC062258	cDNA sequence BC062258	-1.0922	-1.21197	-1.1576	-1.33676	-1.00244	-1.21499	-1.10485	-1.07424	-1.13632	-2.4901	0.0172972
1458710_at	---		1.0574	-1.04768	-1.23546	-1.23546	-1.23546	-1.77427	-1.51249	-1.37378	-1.6652	-2.4892	0.0497036
1425899_a_at	Itsn1	intersectin 1 (SH3 domain protein 1A)	1.03374	1.01825	1.11116	1.00373	1.2301	-1.06953	-1.06985	-1.14858	1.0035	-2.48747	0.043423
1428047_s_at	Zfa /// Zfx	zinc finger protein, autosomal /// zinc finger protein X-linked	1.09452	-1.05262	1.26604	-1.14877	1.84132	1.35571	1.14122	1.19962	1.08567	-2.48729	0.00906786
1443837_x_at	Bcl2	B-cell leukemia/lymphoma 2	2.5317	2.36917	2.34062	2.65803	2.06111	3.1347	1.75497	1.4943	2.06111	-2.48448	0.0398676
1456603_at	Fam101b	family with sequence similarity 101, member B	-1.28297	-1.47867	1.09135	1.09021	1.09249	-1.02083	-1.30011	-1.61626	-1.04581	-2.483	0.00821781
1431554_a_at	Anxa9	annexin A9	1.75955	1.52419	-1.2786	-1.43296	-1.14087	-1.32225	-1.12787	-1.26721	-1.00384	-2.48208	0.0110512
1436357_at	Gm10374	predicted gene, ENSMUSG00000072593	-1.00505	-1.64121	-1.73157	-1.48349	-2.02113	-2.18038	-1.98846	-2.48463	-1.59138	-2.48159	0.017179
1452651_a_at	Myl1	myosin, light polypeptide 1	-4.01516	-4.11013	-4.62668	-4.51331	-4.74291	-3.93108	-3.81013	-3.57268	-4.06336	-2.47929	0.00943284
1417289_at	Plekha2	pleckstrin homology domain-containing, family A (phosphoinositide binding specific) member 2	-1.2653	-1.57382	-1.60422	-1.70887	-1.50597	-1.86717	-1.88655	-2.24795	-1.58325	-2.47815	0.00241687
1456492_at	Mau2	RIKEN cDNA 9130404D08 gene	1.51206	2.31605	1.4293	1.31804	1.54995	1.10778	1.32907	1.59406	1.10813	-2.47796	0.028153
1448952_at	A030009H04Rik	RIKEN cDNA A030009H04 gene	-1.87609	-1.96775	-1.68587	-1.75799	-1.61671	-2.30354	-2.73485	-3.38038	-2.21259	-2.47574	0.00313026
1439116_at	---		-1.7652	-1.90771	-1.47639	-1.31286	-1.6603	-1.16894	-1.73363	-2.17268	-1.38329	-2.47565	0.0416209
1444028_s_at	Dock9	dedicator of cytokinesis 9	1.19452	1.12481	1.25576	1.32807	1.18739	1.45558	1.46684	1.43681	1.49749	-2.47561	0.0165902
1452731_x_at	Gm10340 /// Gm10406 /// Gm10409 /// Gm2897 /// Gm3002 /// Gm3095 /// Gm3173 /// Gm3239 /// Gm3298 /// Gm3317 /// Gm3373 /// Gm3383 /// Gm3500 /// Gm3558 /// Gm3636 /// Gm3642 /// Gm3667 /// Gm3696 /// Gm3739 /// Gm5796 /// LOC100861615		-1.43876	-1.31871	-1.41191	-1.15889	-1.72018	-1.39716	-2.13354	-3.09581	-1.47038	-2.4744	6.83856e-07
1435598_at	BB319198		-1.1017	-1.79914	-2.86033	-2.73784	-2.98829	-3.21207	-3.2726	-4.17489	-2.56531	-2.47271	0.00210953
1417346_at	Pycard	PYD and CARD domain containing	1.46048	1.41604	-1.10555	1.02237	-1.24959	-1.40769	-1.03178	-1.13497	1.06612	-2.47263	0.00050658
1422912_at	Bmp4	bone morphogenetic protein 4	-1.86916	-2.55128	-1.83844	-2.22063	-1.52203	-2.40244	-1.6001	-1.15663	-2.2136	-2.46851	0.00388872
1453853_a_at	Arhgef12	Rho guanine nucleotide exchange factor (GEF) 12	-1.12015	1.04282	-1.01761	1.02418	-1.06057	-1.50319	-1.0739	-1.17861	1.02198	-2.46805	4.22546e-05
1424089_a_at	Tcf4	transcription factor 4	1.16433	1.81928	1.76492	1.54333	2.01834	1.31551	1.27517	1.18101	1.37684	-2.46521	0.00871668
1435200_at	Ncrna00086	non-protein coding RNA 86	-2.391	-3.58768	-3.96781	-4.09476	-3.84479	-4.68577	-4.78217	-5.8213	-3.92853	-2.46507	0.0170217
1422452_at	Bag3	BCL2-associated athanogene 3	1.18125	1.04478	-1.35204	-1.31579	-1.38929	1.15725	-1.60864	-1.75323	-1.47597	-2.46492	0.00375413
1456049_at	Rala	v-ral simian leukemia viral oncogene homolog A (ras related)	-1.23075	-1.18605	-1.37176	-1.49084	-1.26219	-1.40875	-1.77379	-1.80711	-1.74108	-2.46487	0.0137125
1424625_a_at	Dennd1a	DENN/MADD domain containing 1A	-1.07752	-1.07752	-1.19068	-1.13947	-1.24419	-1.14168	-1.05961	-1.06334	-1.0559	-2.46482	0.046304
1435017_at	Cisd3 /// Gm20267	CDGSH iron sulfur domain 3	-1.08551	-1.64397	-2.10333	-1.81163	-2.44201	-2.2553	-1.28782	1.21039	-2.00743	-2.46415	0.00129112
1438082_at	Tmem206	transmembrane protein 206	1.19815	-1.04118	-1.13244	-1.07175	-1.19656	-1.27606	-1.30261	-1.4587	-1.16323	-2.46405	0.00473254
1451207_at	Micu1	calcium binding atopy-related autoantigen 1	-1.83036	-2.37116	-3.27842	-3.37509	-3.18451	-3.6795	-4.20548	-4.65532	-3.79911	-2.46312	0.00241917
1454729_at	Tmem108	hypothetical protein LOC100045503 /// transmembrane protein 108	-2.72228	-2.91845	-1.73033	-2.34025	-1.27937	-1.31936	-1.25253	-1.4774	-1.06189	-2.46214	0.0017824
1448251_at	9030425E11Rik	RIKEN cDNA 9030425E11 gene	1.46172	1.97707	2.59445	2.57542	2.61362	2.13315	1.83083	1.56783	2.13793	-2.45919	0.0259948
1442152_at	4930513N10Rik	RIKEN cDNA 4930513N10 gene	1.17255	-1.19173	-1.94837	-1.61008	-2.35774	-2.58561	-2.75618	-3.44953	-2.20219	-2.45844	0.00017627
1419225_at	Cacna2d3	calcium channel, voltage-dependent, alpha2/delta subunit 3	1.79881	2.47112	1.63681	2.1641	1.23799	1.33349	1.07733	-1.15274	1.33793	-2.45835	0.00182385
1452233_at	Abcc1	ATP-binding cassette, sub-family C (CFTR/MRP), member 1	1.1152	1.05996	-1.03254	1.03745	-1.10607	1.00795	-1.18269	-1.38076	-1.01303	-2.45802	0.0344993
1418164_at	Stx2	syntaxin 2	1.1571	1.09778	1.05243	-1.02001	1.12977	1.01184	-1.01572	-1.08046	1.04729	-2.45779	0.000195103
1423294_at	Mest	mesoderm specific transcript	-2.12552	-3.02587	-4.17691	-4.25979	-4.09563	-6.09965	-10.5541	-11.1759	-9.96687	-2.45727	0.00390889
1428189_at	5730494M16Rik	RIKEN cDNA 5730494M16 gene	1.40006	1.11764	1.3661	1.25068	1.49216	1.37478	1.2674	-1.03228	1.65816	-2.45551	0.00270176
1423166_at	Cd36	CD36 antigen	3.91101	4.05619	4.53999	3.89699	5.28909	3.84239	8.23731	15.0004	4.52344	-2.45485	0.0108428
1449553_at	Nkain1	Na+/K+ transporting ATPase interacting 1	-1.47633	-1.85751	-1.73565	-1.70345	-1.76846	-1.79625	-1.93522	-1.93105	-1.93939	-2.45383	4.98038e-05
1425739_at	Pld1	phospholipase D1	-2.10698	-2.28449	-1.64899	-2.08951	-1.30134	-1.45725	-1.48208	-1.69214	-1.2981	-2.45373	0.0409331
1419716_a_at	Pou2f1	POU domain, class 2, transcription factor 1	-1.09358	-1.15285	-1.32974	-1.21949	-1.44997	-1.15285	-1.29183	-1.48611	-1.12295	-2.45263	0.0441291
1448987_at	Acadl	acyl-Coenzyme A dehydrogenase, long-chain	-1.50772	-1.66976	-1.58286	-1.57194	-1.59385	-1.68612	-1.3089	-1.07614	-1.592	-2.45122	0.000380387
1426628_at	Tmem184c	transmembrane protein 184C	-1.12345	-1.34749	-1.0743	-1.06396	-1.08474	-1.12078	-1.02785	-1.08462	1.02664	-2.44972	0.0250122
1416086_at	Tpst2	protein-tyrosine sulfotransferase 2	-1.24979	-1.38225	-2.01289	-1.80329	-2.24686	-1.86815	-2.30873	-2.59417	-2.05469	-2.44895	0.00437298
1425256_a_at	Dixdc1	DIX domain containing 1	-1.44402	-1.44402	-1.65826	-1.74161	-1.5789	-1.47042	-1.62832	-1.49102	-1.77826	-2.44809	0.04091
1442434_at	D8Ertd82e	DNA segment, Chr 8, ERATO Doi 82, expressed	-1.14826	-1.36171	-1.82399	-1.87037	-1.77876	-1.95709	-2.58191	-3.14913	-2.11686	-2.44669	0.0197863
1455731_at	Slc29a3	solute carrier family 29 (nucleoside transporters), member 3	1.2203	-1.004	-1.11287	-1.01195	-1.22386	-1.27701	1.29557	1.73841	-1.03569	-2.44575	0.016869
1424529_s_at	Cgref1	cell growth regulator with EF hand domain 1	-1.46843	-1.42223	-1.67513	-1.87171	-1.49919	-1.82046	1.46979	5.18617	-2.4007	-2.44361	0.0425323
1433596_at	Dnajc6	DnaJ (Hsp40) homolog, subfamily C, member 6	-1.65849	-2.31766	-2.12707	-1.77717	-2.54586	-1.73416	1.33996	2.01185	-1.12049	-2.44043	0.00897417
1438949_at	Ric8	resistance to inhibitors of cholinesterase 8 homolog (C. elegans)	1.17582	-1.2354	-1.57601	-1.5627	-1.58943	-1.44448	-1.58932	-1.33818	-1.8876	-2.43966	0.00376016
1460096_at	---		-1.03317	-1.09141	-1.21782	-1.20587	-1.2299	-1.11988	-1.27649	-1.53294	-1.06293	-2.4385	0.0109287
1451461_a_at	Aldoc	aldolase C, fructose-bisphosphate	-1.80537	-2.59973	-4.38749	-4.06998	-4.72976	-3.7431	-4.09218	-4.75137	-3.52444	-2.43827	2.09192e-05
1438001_x_at	Reep5	receptor accessory protein 5	-1.13761	-1.34107	-1.58917	-1.56793	-1.61068	-1.66473	-1.49598	-1.41398	-1.58273	-2.43748	0.0454756
1429288_x_at	Stx18	syntaxin 18	-1.07724	-1.20213	-1.27742	-1.24316	-1.31262	-1.36033	-1.49348	-1.61429	-1.38172	-2.43535	0.0364807
1460371_at	Hspa12b	heat shock protein 12B	-1.24505	-1.07478	1.20035	1.20995	1.19082	1.22107	-1.2459	-1.64756	1.0614	-2.43395	0.0112942
1456377_x_at	Limd2 /// LOC632329	LIM domain containing 2	-1.16966	-1.72547	-1.83866	-1.91719	-1.76334	-2.18462	-1.97573	-1.879	-2.07743	-2.43341	0.0275384
1436517_at	H1fx	H1 histone family, member X	-1.33133	-1.49607	-1.73939	-1.59038	-1.90236	-1.709	-2.45329	-3.03714	-1.98168	-2.431	0.0236034
1434299_x_at	Ift27	RAB, member of RAS oncogene family-like 4	-1.03851	-1.09847	-1.03708	-1.16346	1.08174	-1.12028	-1.41724	-2.08907	1.04008	-2.42959	0.0481262
1426277_at	Tmem203	RIKEN cDNA C730025P13 gene	-1.12229	-1.47721	-1.74267	-1.58114	-1.92071	-2.02129	-1.92475	-2.16112	-1.71423	-2.4288	0.0384141
1419449_a_at	Gnai2	guanine nucleotide binding protein (G protein), alpha inhibiting 2	1.60197	3.10303	1.71312	1.22537	2.39502	-1.00112	1.12069	1.35578	-1.07948	-2.42853	0.0235736
1447748_x_at	Slc29a2	solute carrier family 29 (nucleoside transporters), member 2	-1.40206	-1.44741	-1.49736	-1.49409	-1.50064	-1.40206	-1.75029	-2.09568	-1.46183	-2.42818	0.0121369
1428345_at	Ppapdc2	phosphatidic acid phosphatase type 2 domain containing 2	1.20792	-1.105	1.05691	1.10645	1.00959	1.23014	1.42413	1.25002	1.62249	-2.42598	0.0067817
1440071_at	Magi1	membrane associated guanylate kinase, WW and PDZ domain containing 1	-1.06507	1.11187	-1.09253	-1.12071	-1.06507	-1.22891	-1.27475	-1.15506	-1.40684	-2.4259	0.0425711
1417220_at	Fah	fumarylacetoacetate hydrolase	-1.84107	-2.00623	-2.49598	-2.35205	-2.64871	-2.95122	-1.02627	2.24152	-2.36085	-2.42502	0.0151684
1416007_at	Satb1	special AT-rich sequence binding protein 1	1.18498	1.37765	1.24329	1.34894	1.14591	1.23295	1.02721	-1.46778	1.54873	-2.42338	0.0312875
1421711_at	Zfp109	zinc finger protein 109	-1.0437	-1.20352	-1.07609	-1.18048	1.01944	-1.06168	-1.06168	-1.06168	-1.06168	-2.41813	0.0376385
1438549_a_at	Srr	serine racemase	-1.05784	-1.3298	-1.19405	-1.29421	-1.10163	-1.25042	1.00995	1.11025	-1.08848	-2.41749	0.0212395
1446548_at	---		-1.10924	-1.09294	-1.10695	-1.16425	-1.05247	-1.19209	-1.19074	-1.27823	-1.10924	-2.41742	0.0106113
1428307_at	Zdhhc13	zinc finger, DHHC domain containing 13	-1.13211	-1.05808	-1.10115	-1.10605	-1.09628	-1.09434	-1.16702	-1.31729	-1.0339	-2.41701	0.0301634
1459707_at	---		-1.06026	1.01177	-1.0253	1.06535	-1.11993	-1.26179	-1.29995	-1.42306	-1.18749	-2.415	0.000177887
1435870_at	Chpt1		1.07214	1.00192	1.08285	1.1627	1.00849	-1.17892	2.02655	4.0353	1.01775	-2.41454	0.0448993
1416724_x_at	Tcf4	transcription factor 4	1.18626	1.90627	1.80422	1.62739	2.00026	1.36161	1.31831	1.17234	1.48246	-2.41434	0.0203592
1458404_at	Ndufb8	NADH dehydrogenase (ubiquinone) 1 beta subcomplex 8	1.22586	-1.14002	1.30693	1.37914	1.2385	1.21744	1.64472	1.72887	1.56467	-2.4135	0.00109639
1437679_a_at	Glrx2	glutaredoxin 2 (thioltransferase)	-1.23148	-1.38643	-1.47187	-1.37074	-1.58045	-1.59348	-1.58899	-1.72156	-1.46663	-2.41074	0.00310591
1424715_at	Retsat	retinol saturase (all trans retinol 13,14 reductase)	-1.23031	-1.16654	-1.51409	-1.27484	-1.79823	-1.59996	-1.53452	-1.3724	-1.7158	-2.41063	0.000400392
1421317_x_at	Myb	myeloblastosis oncogene	1.05738	-1.07718	-1.01676	1.04414	-1.07943	-1.57721	-1.03323	-1.79415	1.6806	-2.40996	0.0298112
1421999_at	Tshr	thyroid stimulating hormone receptor	-1.18428	-1.0676	-1.38754	-1.48881	-1.29316	-1.51768	-1.54281	-1.70893	-1.39284	-2.40717	0.0043936
1438948_x_at	Tspo	translocator protein	1.68645	1.43756	1.15822	1.21947	1.10005	1.17179	1.60514	2.11278	1.21947	-2.40585	0.0070126
1457614_at	---		-1.1624	-1.26958	-1.29659	-1.08164	-1.55426	-1.20556	-1.7594	-2.23332	-1.38605	-2.40534	0.00303273
1427516_a_at	Boc	biregional cell adhesion molecule-related/down-regulated by oncogenes (Cdon) binding protein	-1.3852	-1.47662	-2.04348	-1.90156	-2.196	-2.39601	-2.49882	-2.66852	-2.33992	-2.40456	0.0162944
1426564_at	Zfp553	zinc finger protein 553	-1.25172	-1.57594	-1.44894	-1.5419	-1.36158	-1.41853	-1.55299	-1.81025	-1.33229	-2.40035	0.00130493
1455581_x_at	Gm20559	hypothetical protein 9530028C05	1.03744	-1.08924	-1.40459	-1.38797	-1.42142	-1.72904	-1.7805	-2.11411	-1.49953	-2.40006	0.0069033
1429447_at	Evc2	Ellis van Creveld syndrome 2 homolog (human)	-1.07788	-1.05653	-1.00617	1.0011	-1.01349	1.05766	-1.18612	-1.37529	-1.02297	-2.3994	0.000610927
1441835_x_at	Mtmr11	myotubularin related protein 11	1.94967	1.80966	1.7759	2.08006	1.51622	1.88807	1.86425	2.08006	1.67083	-2.39893	0.00269901
1417696_at	Soat1	sterol O-acyltransferase 1	1.45764	1.49556	1.0621	1.15309	-1.02218	1.11931	-1.21229	-1.63796	1.11453	-2.39767	0.02287
1418321_at	Eci1	dodecenoyl-Coenzyme A delta isomerase (3,2 trans-enoyl-Coenyme A isomerase)	-1.43814	-1.47934	-1.50067	-1.37654	-1.63599	-1.60861	-1.38953	-1.38147	-1.39764	-2.39762	0.0494928
1460586_at	Megf8	multiple EGF-like-domains 8	1.10484	1.00586	-1.04387	1.07483	-1.17121	-1.09768	-1.24105	-1.49891	-1.02756	-2.39658	0.00285956
1438739_at	---		-1.83543	2.11619	1.94747	1.15875	3.27305	-1.00728	1.30217	2.12226	-1.25159	-2.39533	0.0123977
1447063_at	1700017B05Rik	RIKEN cDNA 1700017B05 gene	1.22189	1.11115	1.10352	1.10467	1.10236	1.65105	-1.22749	-1.85665	1.23224	-2.39531	0.0331894
1423086_at	Npc1	Niemann Pick type C1	1.21354	1.11536	1.02798	-1.04509	1.1044	-1.10272	-1.07925	-1.20713	1.03636	-2.39415	0.00344924
1435488_at	Mthfd2l	methylenetetrahydrofolate dehydrogenase (NADP+ dependent) 2-like	1.17563	-1.00494	-1.01639	1.03398	-1.06815	-1.0596	-1.1558	-1.41435	1.05874	-2.39064	0.0258347
1453731_a_at	Dram2	transmembrane protein 77	1.09646	1.09303	1.07141	1.13137	1.01462	1.04185	1.25445	1.31295	1.19857	-2.3887	0.00460093
1454933_at	Fam176b	family with sequence similarity 176, member B	-1.13667	-1.2357	-1.17123	-1.1203	-1.22448	-1.37717	-1.68371	-2.15701	-1.31427	-2.38683	0.00251313
1435905_at	Fam48a	DNA segment, Chr 3, ERATO Doi 300, expressed	-1.12633	-1.93005	-1.49002	-1.58056	-1.40466	-1.63863	-2.00044	-2.0896	-1.91509	-2.38558	0.0124488
1433504_at	Pygb	brain glycogen phosphorylase	-1.40496	-1.47686	-1.47538	-1.47686	-1.47391	-1.51629	-1.93419	-2.23933	-1.67063	-2.38495	0.00605763
1427996_at	BC028528	cDNA sequence BC028528	1.67922	1.58048	1.47677	1.47983	1.47371	1.34423	1.00808	-1.1086	1.12659	-2.38486	0.00247607
1435083_at	Ctxn1	cortexin 1	-1.0023	-1.26237	-2.97338	-3.1792	-2.78088	-3.41604	-5.57427	-8.17121	-3.80268	-2.38045	0.0425103
1419123_a_at	Pdgfc	platelet-derived growth factor, C polypeptide	-1.16461	-1.29951	-1.24387	-1.16461	-1.32852	-1.07389	-1.09288	-1.32834	1.11215	-2.37982	0.00314741
1425011_x_at	Stx18	syntaxin 18	1.02	-1.05374	-1.17605	-1.1383	-1.21504	-1.23241	-1.37415	-1.58591	-1.19066	-2.37964	0.00893319
1435115_at	Fndc5	fibronectin type III domain containing 5	2.14561	1.80734	-1.10585	1.00792	-1.23259	-1.57787	-2.50217	-3.35756	-1.8647	-2.37875	0.000164554
1439214_a_at	Api5	apoptosis inhibitor 5	-1.62012	-1.62483	-1.12289	-1.49168	1.18304	-1.00022	-1.39583	-1.57253	-1.23898	-2.37831	0.00288632
1423212_at	Phc1	polyhomeotic-like 1 (Drosophila)	-1.53362	-1.52529	-1.57398	-1.61213	-1.53672	-1.53672	-2.00241	-2.31939	-1.72874	-2.37799	0.00121288
1422602_a_at	Wnt5b	wingless-related MMTV integration site 5B	-1.5753	-2.0239	-1.86553	-1.84722	-1.88401	-2.11204	-2.87147	-3.61869	-2.27854	-2.37665	0.00039042
1427490_at	Abcb7	ATP-binding cassette, sub-family B (MDR/TAP), member 7	-2.09122	-2.77934	-2.22334	-2.4536	-2.01469	-1.73104	-1.87396	-1.97808	-1.77532	-2.3745	0.00326936
1435201_at	Tmem174	transmembrane protein 174	1.06974	-1.01706	-1.01181	-1.06345	1.03877	-1.04764	7.75256	62.324	-1.03697	-2.37149	0.0196222
1434301_at	Fam84b	RIKEN cDNA D330050I23 gene	2.6576	2.28762	1.40231	1.50311	1.30827	1.28104	1.28378	1.24168	1.32731	-2.36997	0.0343391
1428821_at	Agpat2	1-acylglycerol-3-phosphate O-acyltransferase 2 (lysophosphatidic acid acyltransferase, beta)	1.03925	1.07164	-1.18018	-1.18172	-1.17864	-1.21991	-1.00628	1.11076	-1.12476	-2.36973	0.0201523
1446737_a_at	Hook3	hook homolog 3 (Drosophila)	-1.41091	-1.75584	-1.44587	-1.50831	-1.38602	-1.26983	-1.69372	-1.88227	-1.52405	-2.36728	1.68264e-05
1432161_a_at	Ptar1	protein prenyltransferase alpha subunit repeat containing 1	-1.05202	-1.18077	1.35039	1.20696	1.51087	1.53408	1.20594	1.32583	1.0969	-2.36514	0.00111377
1417797_a_at	1810019J16Rik	RIKEN cDNA 1810019J16 gene	-1.80816	-1.88704	-2.09173	-2.2768	-1.9217	-2.25028	-1.73323	-1.56261	-1.92247	-2.36487	0.0202298
1427232_at	Tshz1	teashirt zinc finger family member 1	1.1281	1.57677	1.32456	1.33646	1.31277	1.32187	1.17393	-1.12358	1.54841	-2.36214	1.16948e-05
1433639_at	Fam117a	RIKEN cDNA 5730593F17 gene	1.13664	1.06471	-1.0254	-1.00182	-1.04954	1.00126	-1.1257	-1.29454	1.02157	-2.36208	0.000501546
1423552_at	Leprotl1	leptin receptor overlapping transcript-like 1	-1.00235	-1.15673	-1.21028	-1.21633	-1.20426	-1.17112	-1.14709	-1.08415	-1.21368	-2.36191	0.00723927
1436703_x_at	Snapc2	small nuclear RNA activating complex, polypeptide 2	-1.20478	-1.24241	-1.51351	-1.44051	-1.5902	-1.59271	-1.83863	-2.03874	-1.65816	-2.36093	0.000156331
1436833_x_at	Ttll1	tubulin tyrosine ligase-like 1	-1.12628	-1.38363	-1.6006	-1.52293	-1.68224	-1.76563	-2.11494	-2.47977	-1.80378	-2.3599	0.0034163
1418394_a_at	Cd97	CD97 antigen	1.33609	1.20269	-1.01411	1.07177	-1.10223	1.06563	-1.14294	-1.34946	1.03303	-2.35962	5.34736e-05
1441876_x_at	Gm11677 /// Zfp93	Zinc finger protein 93, mRNA (cDNA clone MGC:5985 IMAGE:3496816)	-1.17651	-1.29513	-1.18354	-1.04047	-1.34629	-1.6461	-1.37876	-1.55741	-1.22061	-2.35898	0.00422664
1421452_at	Cdon	cell adhesion molecule-related/down-regulated by oncogenes	1.01958	-1.07649	-1.35929	-1.32043	-1.39929	-1.53681	-1.33859	-1.26571	-1.41566	-2.35893	0.0177565
1447927_at	Gbp10 /// Gbp6	predicted gene, EG634650 /// guanylate-binding protein 10 /// macrophage activation 2 like	3.30587	29.7347	2.86592	2.54443	3.22803	2.24115	10.0412	19.3125	5.22069	-2.3589	0.00126288
1457423_at	Nalcn	similar to voltage gated channel like 1 /// sodium leak channel, non-selective	-1.36562	-1.25969	1.21278	1.0147	1.44952	1.6703	1.84516	2.36934	1.43695	-2.35879	0.000950702
1447802_x_at	---		-1.79171	-2.38544	-2.20118	-2.27932	-2.12573	-2.27692	-2.00259	-2.05196	-1.9544	-2.35856	0.00286561
1418712_at	Cdc42ep5	CDC42 effector protein (Rho GTPase binding) 5	1.81989	2.25528	1.29341	1.3985	1.19623	1.14274	-1.56166	-2.31932	-1.05152	-2.35792	0.000488197
1456518_at	Zfp949	RIKEN cDNA 4930422I07 gene	-1.56014	1.10094	-1.69421	-1.74805	-1.64203	-3.07779	-2.59736	-4.53042	-1.48911	-2.35736	0.022426
1460062_at	Plekhh2	pleckstrin homology domain containing, family H (with MyTH4 domain) member 2	-1.27081	-1.45335	-1.51688	-1.70028	-1.35326	-1.36612	-1.95723	-2.6071	-1.46936	-2.35704	0.00173842
1426810_at	Kdm3a	jumonji domain containing 1A	-1.24363	-1.77208	-2.71649	-2.34942	-3.14091	-2.57297	-4.21849	-5.76986	-3.08424	-2.35599	0.0014245
1426236_a_at	Glul	glutamate-ammonia ligase (glutamine synthetase)	1.07233	1.21918	1.69147	1.7296	1.65418	1.85227	2.75172	3.10825	2.43608	-2.3558	0.000476852
1441469_at	Dock4	dedicator of cytokinesis 4	-1.11637	-1.01594	1.05922	-1.05801	1.18704	-1.01594	-1.16005	-1.01594	-1.32461	-2.35529	0.00193196
1426363_x_at	H2afy2	H2A histone family, member Y2	-1.35282	-1.65851	-1.68326	-1.63387	-1.73414	-1.91753	-2.58465	-3.35526	-1.99102	-2.35373	0.000770928
1434642_at	Hsd17b11	hydroxysteroid (17-beta) dehydrogenase 11	-1.51975	-1.6894	-2.0476	-1.86091	-2.25302	-1.90629	-1.52955	-1.33144	-1.75714	-2.351	0.00032117
1426245_s_at	Mapre2	microtubule-associated protein, RP/EB family, member 2	-1.33601	-1.0659	1.05543	1.04512	1.06585	1.20069	1.41412	1.41629	1.41196	-2.34882	0.0320757
1423507_a_at	Sirt2	sirtuin 2 (silent mating type information regulation 2, homolog) 2 (S. cerevisiae)	1.21867	1.12854	-1.10403	-1.13222	-1.07653	-1.11688	-1.03354	-1.02635	-1.04078	-2.3483	0.0356753
1417553_at	Plac1	placental specific protein 1	-4.32377	-5.53643	-5.30092	-5.26518	-5.3369	-6.5909	-9.477	-11.0073	-8.15944	-2.3371	0.000466624
1430023_at	Spata24	RIKEN cDNA 5133400G04 gene	-1.41773	-1.77115	-1.92113	-1.68648	-2.18843	-1.85464	-1.90166	-2.27991	-1.58617	-2.33627	0.00135063
1449307_at	Dbndd1	dysbindin (dystrobrevin binding protein 1) domain containing 1	1.19392	1.07909	1.79204	1.28712	2.49501	2.93774	3.26442	2.83025	3.76518	-2.33588	0.00884795
1438316_a_at	Ccdc102a	coiled-coil domain containing 102A	1.01311	-1.1488	-1.03546	1.04475	-1.12017	-1.08206	-1.36648	-1.68756	-1.10649	-2.33406	0.0240231
1419652_s_at	Nkain1	Na+/K+ transporting ATPase interacting 1	-1.72726	-2.06422	-2.37832	-2.59596	-2.17892	-2.17112	-2.24938	-2.16235	-2.33992	-2.3316	0.0110071
1455739_at	Gm4980	predicted gene, EG245190	1.38798	1.12674	1.10042	1.17267	1.03262	1.14977	1.25645	1.22848	1.28506	-2.33138	0.0401601
1417688_at	Fam20c	family with sequence similarity 20, member C	2.20494	2.19932	2.58185	2.75249	2.42179	2.52336	2.98864	3.26832	2.73288	-2.33106	0.00873771
1449875_s_at	H2-T10 /// H2-T22 /// H2-T9	histocompatibility 2, T region locus 10 /// histocompatibility 2, T region locus 17 /// histocompatibility 2, T region locus 22 /// histocompatibility 2, T region locus 9	2.8724	3.64593	1.78532	1.66395	1.91555	1.55704	3.41101	5.3384	2.17949	-2.331	0.00203857
1426379_at	Eif4b	eukaryotic translation initiation factor 4B	-1.49944	-2.1284	-1.45331	-1.53146	-1.37914	-1.40137	-1.6402	-1.86654	-1.4413	-2.33082	0.0127708
1417399_at	Gas6	growth arrest specific 6	1.68142	1.99589	2.13427	2.34121	1.94562	2.21543	2.0862	1.89946	2.2913	-2.32978	0.000609263
1433985_at	Abi2	abl-interactor 2	-1.05589	-1.04248	-1.06077	-1.02256	-1.10042	1.02923	-1.36369	-1.75526	-1.05947	-2.32962	0.00119149
1428145_at	Acaa2	acetyl-Coenzyme A acyltransferase 2 (mitochondrial 3-oxoacyl-Coenzyme A thiolase)	-1.31058	-1.89295	-1.50758	-1.463	-1.55351	-1.63043	-2.10517	-2.58292	-1.71578	-2.32919	0.0401294
1448060_at	Sema6d	sema domain, transmembrane domain (TM), and cytoplasmic domain, (semaphorin) 6D	-1.06955	1.06265	1.22779	-1.07569	1.62156	-1.01823	-1.31946	-1.4335	-1.21448	-2.32902	0.00115179
1421045_at	Mrc2	mannose receptor, C type 2	1.39694	1.28588	1.54489	1.77403	1.34534	1.72598	1.28946	1.07755	1.54306	-2.32732	0.0469039
1423441_at	Tfb2m	transcription factor B2, mitochondrial	1.11115	1.51327	1.34983	1.31063	1.39021	1.28649	1.52068	1.61984	1.42759	-2.32722	0.0114349
1418846_at	Ap4m1	adaptor-related protein complex AP-4, mu 1	-1.3646	-1.91941	-1.91957	-1.9074	-1.93182	-2.36797	-2.40111	-2.70134	-2.13425	-2.32685	0.00365119
1423550_at	Slc1a4	solute carrier family 1 (glutamate/neutral amino acid transporter), member 4	-1.17434	-1.57818	-1.42555	-1.47603	-1.37679	-1.57818	-1.71929	-1.69081	-1.74826	-2.32532	0.00278809
1432435_s_at	Fam118b	family with sequence similarity 118, member B	-1.38838	-1.9569	-1.69565	-1.72699	-1.66487	-1.66225	-1.90779	-2.24774	-1.61925	-2.32512	0.000100413
1434256_s_at	Cds2	CDP-diacylglycerol synthase (phosphatidate cytidylyltransferase) 2	-1.09183	-1.33202	-1.18037	-1.18037	-1.18037	-1.0142	-1.37944	-1.36723	-1.39176	-2.32488	0.00422332
1450168_at	Ankrd12	ankyrin repeat domain 12 /// ankyrin repeat domain 12-like	-1.05749	-1.09741	1.3436	1.25454	1.43898	1.52983	1.45835	1.21701	1.74754	-2.32199	0.000478912
1429884_at	Srgap2	SLIT-ROBO Rho GTPase activating protein 2	-1.10681	-1.21121	-1.27183	-1.29369	-1.25035	-1.26165	-1.10254	-1.00192	-1.21326	-2.32164	0.0204562
1432609_at	---		-1.10846	-1.25879	-1.48972	-1.63556	-1.35688	-1.25879	-1.6045	-2.09752	-1.22736	-2.31966	0.0205239
1451261_s_at	Stap2	signal transducing adaptor family member 2	-1.60805	-1.68742	-1.93755	-1.90053	-1.9753	-1.97061	-1.90016	-1.95213	-1.84959	-2.31846	0.00769409
1433500_at	Dennd2a	DENN/MADD domain containing 2A	-1.22132	-1.46108	-1.37875	-1.32701	-1.4325	-1.29794	-1.82397	-2.43271	-1.36756	-2.31776	0.0103959
1424306_at	Elovl4	elongation of very long chain fatty acids (FEN1/Elo2, SUR4/Elo3, yeast)-like 4	-1.8726	-1.74504	-1.49538	-1.28417	-1.74132	-1.51537	-2.76592	-4.65301	-1.64416	-2.31741	0.00912915
1435163_at	Zfp871	RIKEN cDNA 9030612M13 gene	-1.74677	2.41714	1.33981	1.12998	1.5886	1.2735	1.85047	2.57972	1.32737	-2.31606	0.0394513
1453393_a_at	Chst4	carbohydrate (chondroitin 6/keratan) sulfotransferase 4	-1.22088	-1.54489	-1.75648	-1.87776	-1.64303	-1.54489	-1.66546	-1.54489	-1.79545	-2.31124	0.00521361
1436337_at	4930420K17Rik	RIKEN cDNA 4930420K17 gene	1.39523	1.74836	1.8086	1.66705	1.96216	2.01561	2.32785	2.29074	2.36556	-2.3107	0.0190545
1457184_at	---		-1.42518	-1.40396	-1.98294	-2.24281	-1.75319	-1.30747	-3.14377	-2.78238	-3.55209	-2.30974	0.000177049
1418314_a_at	Rbfox1	ataxin 2 binding protein 1	-1.54103	-1.86054	-2.22499	-2.02434	-2.44552	-2.45366	-2.7364	-4.14915	-1.80469	-2.3086	0.00395309
1431386_s_at	Mbtps1	membrane-bound transcription factor peptidase, site 1	-1.29449	-1.33161	-1.44248	-1.30265	-1.59732	-1.35758	-1.56604	-1.43457	-1.70955	-2.30697	0.0198964
1429566_a_at	Hipk2	homeodomain interacting protein kinase 2	-1.33416	1.0529	1.06073	-1.03104	1.16006	1.67789	1.10787	1.07819	1.13836	-2.30655	0.0119591
1416159_at	Nr2f2	nuclear receptor subfamily 2, group F, member 2	-1.39053	1.17274	1.27903	1.3738	1.1908	1.27921	1.33853	1.19193	1.50316	-2.3005	0.0280862
1443413_s_at	Trpm5	transient receptor potential cation channel, subfamily M, member 5	-1.17827	1.05973	-1.22816	-1.0957	-1.37664	-1.65516	-1.7772	-1.58315	-1.99503	-2.30041	0.00478761
1454893_at	Fam189b	RIKEN cDNA 1110013L07 gene	-1.2703	-1.37203	-1.46829	-1.43861	-1.4986	-1.45924	-1.72887	-2.232	-1.33915	-2.29921	0.0439416
1440690_at	---		1.7674	1.98291	2.06963	2.27626	1.88176	1.89738	1.84881	1.78808	1.91159	-2.29862	0.00472523
1418359_at	Wbscr27	Williams Beuren syndrome chromosome region 27 (human)	-1.13652	-1.03548	-1.36096	-1.28255	-1.44415	-1.53476	-1.34095	-1.41996	-1.26634	-2.29837	0.00524952
1429088_at	Lbh	limb-bud and heart	1.04201	-1.62277	-2.45844	-2.77237	-2.18005	-3.73474	-3.11369	-3.87238	-2.50365	-2.29731	0.00330973
1457415_a_at	4930513N10Rik	RIKEN cDNA 4930513N10 gene	-1.06764	-1.60476	-2.43528	-1.95701	-3.03042	-3.43709	-5.55895	-8.3523	-3.6998	-2.29588	0.000888483
1454630_at	Samd14	sterile alpha motif domain containing 14	1.02455	1.07033	1.01288	1.12641	-1.09795	-1.00096	-1.43544	-1.9492	-1.05709	-2.29566	0.00489896
1458929_at	Abca9	ATP-binding cassette, sub-family A (ABC1), member 9	1.22473	1.22128	1.26236	1.21316	1.31355	1.13367	-1.07231	1.01371	-1.16561	-2.29432	0.00524735
1434960_at	Taf9b	TAF9B RNA polymerase II, TATA box binding protein (TBP)-associated factor	1.39531	1.25604	1.55825	1.52815	1.58893	2.40553	3.61158	3.46609	3.76318	-2.2943	0.00166072
1417560_at	Sfxn1	sideroflexin 1	-1.35472	-1.55618	-1.6595	-1.59473	-1.7269	-1.83086	-1.09414	1.4293	-1.71108	-2.293	0.0122973
1423660_at	Ctdsp2	CTD (carboxy-terminal domain, RNA polymerase II, polypeptide A) small phosphatase 2 /// predicted gene, ENSMUSG00000040540	-1.1498	-1.3668	-1.15935	-1.16101	-1.15769	1.01114	-1.4221	-1.73048	-1.16867	-2.29134	0.0108301
1417203_at	Ethe1	ethylmalonic encephalopathy 1	1.14919	-1.07734	-1.09822	-1.2091	1.0025	-1.17464	1.60788	2.87445	-1.11186	-2.29062	0.00389856
1426875_s_at	Srxn1	sulfiredoxin 1 homolog (S. cerevisiae)	-1.0097	-1.44094	-1.5002	-1.47896	-1.52174	1.41407	-1.33652	-1.35723	-1.31612	-2.28819	0.0258567
1449940_a_at	Eif2b4	eukaryotic translation initiation factor 2B, subunit 4 delta	-1.05844	-1.13574	-1.19732	-1.16986	-1.22543	-1.22297	-1.22838	-1.30331	-1.15775	-2.28764	0.00397661
1456310_a_at	2610002J02Rik	RIKEN cDNA 2610002J02 gene	1.04378	-1.20773	-1.15648	-1.04461	-1.28032	-1.19244	-1.19941	-1.27044	-1.13235	-2.28761	0.00587346
1439744_at	---		-1.06553	-1.14484	-1.32831	-1.28985	-1.36791	-1.10452	-1.2901	-1.58224	-1.05189	-2.28757	0.00314754
1422684_a_at	Exoc4	exocyst complex component 4	-1.13929	-1.16611	-1.47792	-1.49715	-1.45893	-1.5611	-1.62486	-1.72816	-1.52774	-2.2868	4.96317e-05
1447833_x_at	Mfap2	microfibrillar-associated protein 2	1.30971	1.50144	1.26407	1.41375	1.13025	1.29631	1.04111	-1.03718	1.1242	-2.28576	0.0490817
1430765_at	5730521K06Rik	RIKEN cDNA 5730521K06 gene	-1.31444	-1.7038	-1.86116	-1.86466	-1.85767	-1.88342	-1.8816	-1.79608	-1.97119	-2.28565	0.00312281
1439110_at	A930012O16Rik	RIKEN cDNA A930012O16 gene	-1.26026	-1.372	-2.0609	-1.85791	-2.28607	-1.9961	-1.73815	-2.02345	-1.49307	-2.28499	0.0140127
1440114_x_at	Kank3	KN motif and ankyrin repeat domains 3	-1.09566	1.03432	-1.28785	-1.22447	-1.35452	-1.47868	-1.35945	-1.25469	-1.47296	-2.28475	0.0294663
1437545_at	Rcor1	REST corepressor 1	1.10275	3.31405	1.36499	-1.04076	1.93916	1.47004	1.23702	1.72416	-1.12674	-2.28432	0.0118508
1437146_x_at	Coro7	coronin 7	1.02338	-1.13191	-1.33608	-1.21087	-1.47425	-1.3164	-1.01807	1.08264	-1.12213	-2.28201	0.0101717
1449012_s_at	Fndc4	fibronectin type III domain containing 4	-1.52313	-1.46225	-1.21609	-1.10601	-1.33713	-1.00198	-1.80369	-2.6961	-1.20667	-2.28193	0.00644724
1436199_at	Trim14	tripartite motif-containing 14	1.17844	1.43854	-1.20843	-1.07958	-1.35266	-1.55747	-1.12	-1.23332	-1.0171	-2.28013	0.0268432
1455324_at	Plcxd2	phosphatidylinositol-specific phospholipase C, X domain containing 2	-1.5451	-1.71362	-1.53788	-1.60457	-1.47395	-1.51454	-1.26847	-1.09163	-1.47395	-2.27971	0.0247195
1431072_a_at	Ccdc50	coiled-coil domain containing 50	-1.13765	-1.40165	-1.05135	-1.19197	1.07837	-1.09116	-1.24189	-1.27727	-1.20749	-2.27935	1.14201e-05
1450504_a_at	Agpat3	1-acylglycerol-3-phosphate O-acyltransferase 3	-1.0189	-1.0189	-1.06544	-1.00812	-1.12603	-1.06177	1.11664	1.37147	-1.09992	-2.27848	0.00177163
1451411_at	Gprc5b	G protein-coupled receptor, family C, group 5, member B	-1.05528	-1.57475	-2.19562	-1.76612	-2.72958	-2.13797	-3.55133	-5.55616	-2.26991	-2.27728	0.000698121
1450624_at	Bhmt	betaine-homocysteine methyltransferase	-4.81046	-4.64969	-6.4178	-5.22786	-7.87859	-8.09731	-5.74511	-5.84258	-5.64927	-2.27539	0.0297988
1419078_at	Nin	ninein	1.30254	1.15842	1.53736	1.5107	1.56448	2.41996	2.84997	2.43789	3.33171	-2.27441	0.0037899
1416158_at	Nr2f2	nuclear receptor subfamily 2, group F, member 2	-1.91481	-1.29567	-1.25936	-1.22349	-1.29628	-1.241	-1.38351	-1.69725	-1.12776	-2.27349	0.0294225
1454748_at	Naprt1	nicotinate phosphoribosyltransferase domain containing 1	2.46863	2.2781	1.50554	1.58004	1.43454	1.25686	1.63524	1.62513	1.64541	-2.27253	0.0325029
1435684_at	Abcc5	ATP-binding cassette, sub-family C (CFTR/MRP), member 5	1.32516	1.1482	-1.15698	-1.06705	-1.25449	-1.3236	-1.32625	-1.64729	-1.06777	-2.27113	0.00424983
1441956_s_at	Cux1	CDNA fis, clone TRACH2005314,highly similar to Mus musculus mCASP (cux) mRNA	1.59865	2.13877	1.83118	1.54357	2.17239	1.18088	1.27651	1.54357	1.05565	-2.26971	0.00672909
1448498_at	Rps6ka4	ribosomal protein S6 kinase, polypeptide 4	1.33575	1.32372	1.12301	1.18146	1.06744	1.10935	1.12279	1.12675	1.11884	-2.26691	0.00165501
1440132_s_at	Prkar1b	protein kinase, cAMP dependent regulatory, type I beta	-1.11435	-1.06509	-1.19946	-1.14239	-1.25939	-1.25635	-1.47988	-1.65629	-1.32225	-2.26649	8.11202e-05
1417697_at	Soat1	sterol O-acyltransferase 1	1.52818	1.91408	1.29696	1.13791	1.47826	1.30389	1.09685	1.06562	1.12899	-2.26633	0.0257143
1432011_at	---	RIKEN cDNA 2900052L18 gene	-1.39249	-1.66081	-2.63438	-2.19466	-3.16221	-3.82311	-2.79257	-3.20651	-2.43206	-2.26459	0.00102895
1450981_at	Cnn2	calponin 2	1.18939	1.33245	1.65499	1.49407	1.83324	2.34525	1.54269	1.41776	1.67864	-2.26325	0.0283263
1426523_a_at	Gnpda2	glucosamine-6-phosphate deaminase 2	1.30046	1.70551	1.44907	1.37149	1.53103	1.41569	1.48492	1.41569	1.55754	-2.2611	0.00134626
1450636_s_at	Alppl2	alkaline phosphatase 5	-1.05757	-1.14097	-1.21501	-1.06168	-1.39049	-1.14097	-1.2072	-1.24009	-1.17518	-2.26092	0.0454769
1454659_at	Dctd	dCMP deaminase	-2.80156	-2.83823	-1.70905	-1.80007	-1.62263	-1.49634	-2.1648	-3.04153	-1.54079	-2.25966	0.0115069
1423661_s_at	Ctdsp2	CTD (carboxy-terminal domain, RNA polymerase II, polypeptide A) small phosphatase 2 /// predicted gene, ENSMUSG00000040540	-1.14398	-1.31602	-1.17017	-1.17017	-1.17017	-1.09357	-1.34872	-1.46801	-1.23912	-2.25953	0.00227005
1451363_a_at	Dennd2d	DENN/MADD domain containing 2D	-1.12177	1.07108	-1.44199	-1.24004	-1.67684	-1.31522	-1.19014	-1.20558	-1.17489	-2.25697	0.00769597
1433530_at	Rpl41	RIKEN cDNA 2210411K19 gene	-1.44601	-1.1727	-1.37658	-1.42717	-1.32778	-1.39078	-1.57035	-1.70386	-1.44731	-2.25664	1.68435e-05
1448948_at	Slc50a1	recombination activating gene 1 activating protein 1	1.25567	1.12019	-1.30205	-1.22181	-1.38755	-1.48584	-1.38522	-1.41826	-1.35296	-2.25527	0.00746879
1441579_at	Dmrta1	doublesex and mab-3 related transcription factor like family A1	-1.52068	-1.53663	-1.22984	-1.30145	-1.16216	-1.30169	-2.84388	-4.61906	-1.75093	-2.25334	0.0148763
1450976_at	Ndrg1	N-myc downstream regulated gene 1	1.04727	-1.02827	-1.26696	-1.4524	-1.10519	-1.2842	3.64853	11.8189	1.12631	-2.25129	0.0148155
1425494_s_at	Bmpr1a	bone morphogenetic protein receptor, type 1A	-1.01693	-1.02481	1.05525	1.03532	1.07557	1.09455	1.01551	-1.16753	1.20402	-2.25019	0.000191761
1427546_at	Abca8b	ATP-binding cassette, sub-family A (ABC1), member 8b	-1.66008	-1.72695	-1.46643	-1.54989	-1.38747	-1.54802	-1.70589	-1.86105	-1.56367	-2.25017	0.00709506
1424648_at	Ift27	RAB, member of RAS oncogene family-like 4	-1.1962	-1.14228	-1.14261	-1.13403	-1.15125	-1.39955	-1.53263	-2.04034	-1.15125	-2.2501	0.00286753
1455615_at	Cklf	chemokine-like factor	-1.49956	-1.49956	-1.33963	-1.32418	-1.35526	-1.45547	-1.99316	-3.01342	-1.31833	-2.25004	5.73759e-05
1438696_at	Edn3	endothelin 3	1.68434	1.50407	2.29476	2.489	2.11568	2.23052	1.87922	1.4315	2.46697	-2.24942	0.00378375
1420565_at	Hoxa1	homeo box A1	-1.15887	-1.50085	-1.39357	-1.42709	-1.36085	-1.50085	-1.12084	-1.33327	1.06128	-2.24883	0.00969353
1445873_at	Tfdp2	Transcription factor Dp 2, mRNA (cDNA clone MGC:176041 IMAGE:9055692)	1.07388	-1.1763	-1.28425	-1.1134	-1.48132	-1.25436	-1.78077	-2.32972	-1.36116	-2.24753	0.0280051
1456251_x_at	Tspo	translocator protein	1.61362	1.51226	1.18979	1.26512	1.11895	1.17064	1.61507	2.12798	1.22579	-2.24752	0.00353331
1439177_at	---		-1.04927	-1.42855	-1.28929	-1.35453	-1.22718	-1.38712	-1.72849	-2.3369	-1.27848	-2.24686	0.000523892
1436866_at	Efna5	ephrin A5	1.32996	2.03605	1.90686	1.77538	2.04807	1.99298	1.7727	1.62769	1.93063	-2.2461	0.000356785
1423483_s_at	Taf1c	TATA box binding protein (Tbp)-associated factor, RNA polymerase I, C	-1.25583	-1.37442	-1.59244	-1.48765	-1.70461	-1.44569	-1.61356	-1.73691	-1.49896	-2.24591	0.0313171
1449662_at	Reep1		1.13799	-1.82285	-1.63126	-1.65902	-1.60396	-2.40796	-2.69942	-3.61226	-2.01726	-2.24484	0.02811
1418455_at	Copz2	coatomer protein complex, subunit zeta 2	1.34359	1.57633	1.36427	1.3932	1.33594	1.30348	1.07263	-1.07191	1.23327	-2.24467	0.0375172
1423120_at	Ide	insulin degrading enzyme	-1.06282	1.04663	-1.02929	-1.12782	1.06455	-1.16742	-1.04962	-1.05913	-1.04019	-2.24246	0.0113558
1458742_at	Lphn3	latrophilin 3	1.24687	1.54367	1.44609	1.62629	1.28585	1.53952	1.12373	-1.01828	1.28585	-2.24102	0.0162029
1427178_at	Tmc4	transmembrane channel-like gene family 4	-1.01196	-1.35277	-1.82843	-1.82187	-1.83502	-1.81388	-1.91789	-2.62288	-1.40239	-2.23979	2.85237e-05
1457687_at	Bcl2	B-cell leukemia/lymphoma 2	1.6582	2.04337	2.90062	3.40557	2.47054	2.74583	2.01631	1.53531	2.648	-2.23816	0.00409123
1421754_at	AY036118	cDNA sequence AY036118	1.14098	1.08983	1.12069	1.12798	1.11344	1.1611	-1.14832	-1.24772	-1.05683	-2.23809	0.0101926
1421612_a_at	H2afy2 /// H2afy3	H2A histone family, member Y2 /// H2A histone family, member Y3	-1.4093	-1.66236	-1.70657	-1.58495	-1.83752	-1.99557	-2.52058	-3.12641	-2.03215	-2.2377	0.00163427
1428995_at	Gm10345	predicted gene, ENSMUSG00000071724	-1.37028	-1.49526	-1.97109	-1.787	-2.17414	-2.28087	-2.82276	-3.82363	-2.08388	-2.23602	0.00304008
1423109_s_at	Slc25a20	solute carrier family 25 (mitochondrial carnitine/acylcarnitine translocase), member 20	-1.43059	-1.63324	-1.66712	-1.57191	-1.76809	-1.62611	-1.83281	-2.03155	-1.65352	-2.23314	0.0100194
1426343_at	Stt3b	STT3, subunit of the oligosaccharyltransferase complex, homolog B (S. cerevisiae)	-1.76379	-2.05551	-1.56766	-1.82502	-1.3466	-1.58424	-1.68423	-1.66509	-1.70359	-2.23279	0.022221
1426427_at	Ttll1	tubulin tyrosine ligase-like 1	-1.30626	-1.66219	-1.80084	-1.8219	-1.78001	-1.90856	-2.38189	-2.52293	-2.24873	-2.23224	0.00209958
1457664_x_at	C2	complement component 2 (within H-2S)	3.33271	4.35574	2.06891	2.24232	1.90892	2.16966	5.5314	8.31893	3.67792	-2.23128	0.00344867
1428669_at	Bmyc	brain expressed myelocytomatosis oncogene	-1.34033	-1.26353	-3.12663	-2.8343	-3.44911	-4.21451	-5.54806	-7.24138	-4.25071	-2.23096	0.0025937
1424724_a_at	D16Ertd472e	DNA segment, Chr 16, ERATO Doi 472, expressed	-1.37395	1.03324	1.08302	1.03513	1.13313	1.14248	1.03732	-1.13875	1.22534	-2.22904	0.00643585
1418549_at	Cga	glycoprotein hormones, alpha subunit	1.65302	-1.08601	-1.54981	-1.37354	-1.7487	-1.62246	-2.03231	-1.9792	-2.08684	-2.22898	0.00524478
1435044_at	Ebf4	early B-cell factor 4	1.26413	1.29961	1.07311	1.13066	1.0185	1.18382	-1.17975	-1.55933	1.12037	-2.2274	0.00299472
1453108_at	Arsk	arylsulfatase K	2.35782	2.35236	2.507	2.70587	2.32276	2.49154	2.32716	2.01933	2.6819	-2.22689	0.0118177
1422615_at	Map4k4	mitogen-activated protein kinase kinase kinase kinase 4	-1.16803	-1.32551	-1.27885	-1.41462	-1.1561	-1.33701	-2.12543	-2.28692	-1.97534	-2.22522	0.043053
1416529_at	Emp1	epithelial membrane protein 1	1.00961	1.02339	1.18998	1.26868	1.11616	1.25148	-1.33526	-1.53144	-1.16421	-2.22348	0.00322859
1421007_at	Col4a6	collagen, type IV, alpha 6	-1.2039	-1.04065	1.20394	1.28305	1.12971	1.46067	1.24228	1.10383	1.39808	-2.22337	0.000407988
1435339_at	Kctd15	potassium channel tetramerisation domain containing 15	-2.08063	-1.86859	-1.27705	-1.37349	-1.18737	-1.20221	-1.75031	-2.38271	-1.28576	-2.22308	0.0129274
1429444_at	Rasl11a	RAS-like, family 11, member A	-3.522	-3.33502	-2.3442	-2.3442	-2.3442	-2.56937	-2.61009	-3.16462	-2.15273	-2.22287	0.0354499
1433509_s_at	Reep1	receptor accessory protein 1	-1.17699	-1.51789	-3.12858	-2.67726	-3.65598	-4.95989	-7.98403	-11.4701	-5.55748	-2.22265	0.0293752
AFFX-18SRNAMur/X00686_M_at	---		1.83707	-1.06584	3.21775	3.41101	3.03545	4.62422	3.29626	2.34344	4.63648	-2.22059	2.01944e-05
1415956_a_at	Cdk16	PCTAIRE-motif protein kinase 1	-1.97299	-2.48115	-3.67412	-4.16358	-3.24219	-4.28184	-5.30037	-6.67681	-4.2077	-2.21848	0.0212501
1453827_at	1110035H17Rik	RIKEN cDNA 1110035H17 gene	-1.50914	-1.60613	-1.86776	-1.75138	-1.99188	-2.05863	-1.74773	-1.91721	-1.59323	-2.21844	0.00902527
1435596_at	Pion	pigeon homolog (Drosophila)	1.71529	1.7725	1.44667	1.59494	1.31218	1.54856	1.87388	1.97393	1.77891	-2.21705	0.0391245
1437959_at	Zfp324	zinc finger protein 324	-1.13438	-1.22255	-1.18029	-1.14287	-1.21892	-1.72864	-1.47801	-1.73034	-1.26249	-2.21689	0.000398955
1436657_at	Gm11744	predicted gene, OTTMUSG00000003947	-1.30068	-1.96735	-3.25015	-2.88353	-3.66338	-3.70546	-4.88598	-7.48395	-3.18987	-2.21645	0.00260706
1454236_a_at	Fam118b	family with sequence similarity 118, member B	-1.24087	-1.7447	-1.50237	-1.48608	-1.51884	-1.46519	-1.63621	-1.79922	-1.48797	-2.2164	0.00616032
1428127_at	Atxn7l3b	predicted gene, ENSMUSG00000074747	1.29874	1.55069	1.71775	1.58841	1.85762	1.15191	1.12906	1.10179	1.15701	-2.2157	0.00376773
1457306_at	---		1.81877	1.87332	1.44055	1.53516	1.35177	1.39267	1.2806	1.36865	1.19821	-2.21567	0.00838586
1435771_at	Plcb4	phospholipase C, beta 4	-1.40468	-1.38232	-1.47942	-1.50815	-1.45124	-1.28419	-1.81294	-2.20169	-1.49283	-2.21451	0.00333643
1441679_at	---		2.63273	3.12322	8.31165	7.68406	8.9905	9.27649	5.73976	4.81783	6.8381	-2.21298	0.000901911
1460647_a_at	Nr2f6	nuclear receptor subfamily 2, group F, member 6	-1.0599	-1.44332	-1.25273	-1.06854	-1.46868	-1.01307	-1.18753	-1.16203	-1.21359	-2.2129	0.0195813
1418396_at	Gpsm3	G-protein signalling modulator 3 (AGS3-like, C. elegans)	2.00267	1.49989	-1.11176	-1.13631	-1.08775	-1.38664	1.05571	1.13305	-1.01662	-2.20972	0.00183144
1438353_at	---		-1.06933	-1.40923	-1.0273	1.08792	-1.14813	-1.06515	-1.40193	-2.09084	1.06382	-2.2092	0.000754618
1435405_at	Setd4	SET domain containing 4	-1.0445	-1.20019	1.04073	1.04206	1.0394	-1.00448	1.06769	-1.33673	1.52381	-2.20785	0.0130849
1454960_at	Smad3	MAD homolog 3 (Drosophila)	2.50549	2.62128	2.01615	2.28179	1.78143	1.79956	1.24994	-1.09794	1.71538	-2.20751	6.77736e-06
1425112_at	Ankrd27	ankyrin repeat domain 27 (VPS9 domain)	-1.08264	-1.00259	1.07617	1.06193	1.09061	-1.17058	1.16976	1.19904	1.14119	-2.20724	0.0394733
1455467_at	Fam188b	RIKEN cDNA C330043M08 gene	-1.10034	-1.2139	-1.5313	-1.43128	-1.63831	-1.35176	-1.17152	-1.48237	1.08008	-2.20623	0.0286696
1429074_at	1700026D08Rik	RIKEN cDNA 1700026D08 gene	-5.14983	-10.0429	-11.23	-11.402	-11.0605	-12.2152	-14.3699	-23.082	-8.94606	-2.2061	0.00120127
1424148_a_at	Stap2	signal transducing adaptor family member 2	-1.89135	-1.95716	-2.26162	-2.29061	-2.23299	-2.80975	-2.42027	-2.57475	-2.27506	-2.20568	3.89297e-05
1439504_s_at	Zfp28	zinc finger protein 28	-1.17071	-1.34383	-1.6301	-1.67543	-1.58601	-1.61836	-1.64676	-2.09298	-1.29568	-2.20567	0.0359765
1455836_at	Papola	poly (A) polymerase alpha	-1.10374	2.72358	1.72741	1.00695	2.96335	-1.37035	1.01905	1.32803	-1.27884	-2.20536	0.023664
1428573_at	Chn2	chimerin (chimaerin) 2	3.24402	4.25389	4.8547	6.05433	3.89277	5.30296	3.35612	2.12763	5.29395	-2.20471	0.00950957
1429427_s_at	Tcf7l2	transcription factor 7-like 2, T-cell specific, HMG-box	1.26284	1.9181	1.50086	1.53851	1.46412	1.44511	1.08052	-1.2441	1.45252	-2.20468	0.00856784
1422947_at	Hist1h4a /// Hist1h4b /// Hist1h4c /// Hist1h4d /// Hist1h4f /// Hist1h4h /// Hist1h4i /// Hist1h4j /// Hist1h4k /// Hist1h4m /// Hist1h4n /// Hist2h4 /// Hist4h4 /// LOC100862646		1.02032	-1.1268	1.08013	-1.12009	1.30678	1.08816	1.12918	1.02032	1.24966	-2.20336	0.00203391
1449229_a_at	Cdkl2	cyclin-dependent kinase-like 2 (CDC2-related kinase)	-1.08996	-1.35047	-1.32541	-1.21796	-1.44234	-1.12043	1.03411	-1.03749	1.10947	-2.203	0.000188617
1456067_at	Gli3	GLI-Kruppel family member GLI3	-1.1411	-1.1411	-1.25295	-1.12555	-1.39476	-1.10952	-1.55	-2.10541	-1.1411	-2.2026	0.00478942
1419572_a_at	Abcd4	ATP-binding cassette, sub-family D (ALD), member 4	-1.19414	-1.26686	-1.28292	-1.19414	-1.3783	-1.32942	-1.04613	1.09115	-1.19414	-2.20109	0.00501119
1440771_at	Zkscan1	zinc finger with KRAB and SCAN domains 1	1.52278	2.64181	2.12149	1.6768	2.68411	1.30104	1.47597	1.82336	1.19478	-2.2005	0.00242283
1460279_a_at	Gtf2i	general transcription factor II I	1.00427	-1.1822	1.05053	-1.04495	1.15322	1.03034	-1.38002	-1.80026	-1.05788	-2.20011	0.02217
1443729_at	Mtss1	metastasis suppressor 1	-1.14336	-1.14272	-1.0635	1.00609	-1.13792	-1.09127	-1.1879	-1.22248	-1.15429	-2.20003	0.0232922
1416978_at	Fcgrt	Fc receptor, IgG, alpha chain transporter	2.30918	1.99763	1.71929	1.64774	1.79395	1.57897	2.22352	2.88149	1.71579	-2.19986	0.040891
1443962_at	Tfdp2	transcription factor Dp 2	-1.35583	-1.83466	-1.75475	-1.7828	-1.72714	-1.43641	-1.90336	-2.37486	-1.52547	-2.1989	0.000272324
1447433_at	Wdfy3	WD repeat and FYVE domain containing 3	-1.14539	-1.05595	-1.18074	-1.21719	-1.14539	-1.40234	-1.17577	-1.19994	-1.15208	-2.19762	0.000412631
1424777_at	Dcaf4	WD repeat domain 21	-1.56207	-1.76741	-1.98427	-2.04916	-1.92143	-2.19264	-2.28269	-2.84459	-1.83178	-2.19655	0.00840784
1425404_a_at	Tmem110	transmembrane protein 110	-1.23193	-1.44262	-1.44977	-1.32532	-1.5859	-1.31203	-1.61588	-1.82237	-1.43278	-2.19641	0.0120063
1436791_at	Wnt5a	wingless-related MMTV integration site 5A	-2.12047	-2.32764	-2.08189	-2.08496	-2.07883	-3.06459	-2.73959	-3.52654	-2.12826	-2.19565	0.000497966
1417526_at	Pcbp3	poly(rC) binding protein 3	-2.11982	-2.30667	-2.74783	-2.97067	-2.54171	-2.65636	-2.52409	-2.60512	-2.44557	-2.19477	0.00599414
1460483_at	2610034E01Rik	RIKEN cDNA 2610034E01 gene	-1.8329	-2.58483	-3.03274	-2.81247	-3.27026	-2.45301	-4.61146	-6.46984	-3.28688	-2.19444	0.00132989
1437084_at	Padi6	peptidyl arginine deiminase, type VI	-1.33758	9.3574	67.2944	32.3551	139.964	94.2537	73.9504	60.1032	90.9878	-2.19338	0.00891874
1457252_x_at	Pld2	phospholipase D2	1.14244	-1.10153	-1.20662	-1.16905	-1.2454	-1.14684	-1.02589	-1.0444	-1.0077	-2.19258	0.00638677
1451275_at	Uhrf1bp1l	UHRF1 (ICBP90) binding protein 1-like	-1.18193	-1.48215	-1.77789	-1.69962	-1.85977	-1.61589	-1.72136	-1.84712	-1.60417	-2.19257	0.00807163
1429971_at	Txnrd2	thioredoxin reductase 2	-1.10672	-1.2699	-1.26308	-1.30831	-1.21942	-1.23666	-1.28114	-1.14871	-1.42884	-2.19123	0.000826594
1456214_at	Pcdh7	protocadherin 7	1.65501	3.5787	5.53718	4.00388	7.65765	3.42712	3.92546	4.01139	3.84137	-2.19122	0.000601904
1435207_at	Dixdc1	DIX domain containing 1	-3.30678	-3.00212	-2.65547	-2.32947	-3.0271	-2.13624	-2.59074	-4.08147	-1.64449	-2.19023	0.000614361
1420989_at	4933411K20Rik	RIKEN cDNA 4933411K20 gene	2.12492	1.40052	2.27544	1.54412	3.35314	1.03067	2.43686	3.77023	1.57505	-2.18981	0.0126722
1424968_at	Ces2g	RIKEN cDNA 2210023G05 gene	2.49978	2.80172	1.79574	1.92801	1.67254	1.87347	2.07794	1.62753	2.653	-2.18915	0.0269129
1441198_at	Zfp39	zinc finger protein 39	-1.14344	-1.12399	-1.2029	-1.14344	-1.26545	-1.36154	-1.13416	-1.30681	1.01593	-2.18896	0.00306308
1457440_at	Sstr4	somatostatin receptor 4	1.41582	1.1205	-1.014	1.02628	-1.05521	-1.47259	-1.62344	-1.60663	-1.64041	-2.18871	0.0121812
1448310_at	Ick	intestinal cell kinase	-1.35841	-1.05918	-1.32098	-1.28967	-1.35306	-1.31291	-1.70368	-2.06403	-1.40625	-2.18761	0.000190837
1425231_a_at	Zfp46	zinc finger protein 46	1.07703	1.068	1.1639	1.22297	1.10769	1.02435	-1.11867	-1.35169	1.08011	-2.18651	2.33051e-05
1421350_a_at	Grip1	glutamate receptor interacting protein 1	1.09156	1.01464	-1.05357	-1.03551	-1.07196	-1.05713	-1.48737	-1.83724	-1.20412	-2.18634	0.0317018
1428340_s_at	Atp13a2	ATPase type 13A2	1.17818	-1.0316	-1.40391	-1.3662	-1.44267	-1.54248	-1.46893	-1.55249	-1.38987	-2.18609	9.31455e-05
1447830_s_at	Rgs2	regulator of G-protein signaling 2	1.89548	2.09613	2.40082	2.35611	2.44638	1.94639	1.8017	1.57277	2.06395	-2.18606	0.0165269
1448605_at	Rhoc	ras homolog gene family, member C	1.22681	1.34061	-1.09688	-1.08595	-1.10791	-1.18572	-1.66561	-2.05566	-1.34957	-2.18568	0.0341547
1443048_at	Gm19648		1.18601	-1.08865	-1.24734	-1.15922	-1.34214	-1.25742	-1.52342	-1.91826	-1.20986	-2.18524	0.0010788
1424877_a_at	Alad	aminolevulinate, delta-, dehydratase /// similar to aminolevulinate, delta-, dehydratase	1.18266	1.18577	-1.04987	1.04337	-1.15003	-1.31671	-1.08387	-1.05213	-1.11656	-2.18448	0.0430575
1454732_at	Mtap1s	microtubule-associated protein 1S	-1.08768	-1.28279	-1.30147	-1.34945	-1.2552	-1.25478	-1.4662	-1.77785	-1.20919	-2.17925	0.0196334
1460361_at	5033414D02Rik	RIKEN cDNA 5033414D02 gene	-1.03471	1.10042	-1.08849	-1.01548	-1.16676	-1.22984	-1.15199	-1.30826	-1.0144	-2.17923	0.00414947
1455353_at	Tmcc1	transmembrane and coiled coil domains 1	1.04397	-1.06221	-1.05963	-1.06853	-1.05081	1.04132	-1.24997	-1.43137	-1.09156	-2.17438	0.000505092
1454891_at	Cds2	CDP-diacylglycerol synthase (phosphatidate cytidylyltransferase) 2	-1.27205	-1.50999	-1.31994	-1.29646	-1.34385	-1.20958	-1.586	-1.92253	-1.30838	-2.17436	0.0129897
1448183_a_at	Hif1a	hypoxia inducible factor 1, alpha subunit	1.01456	-1.1068	1.48839	1.03847	2.13325	1.16368	1.75691	2.03025	1.52037	-2.17414	0.0415372
1419133_at	Evpl	envoplakin	-1.20591	-1.27596	-1.30347	-1.36932	-1.24078	-1.38051	-1.22717	-1.24078	-1.2137	-2.17175	0.000133724
1458142_at	Zdhhc9	zinc finger, DHHC domain containing 9	1.00848	1.07522	1.27047	1.50118	1.07522	1.30697	1.13002	1.17065	1.09081	-2.16922	0.0438399
1426971_at	Uba7	ubiquitin-activating enzyme E1-like	1.52197	2.46965	1.16865	1.25912	1.08469	-1.05353	1.27708	1.29269	1.26166	-2.16888	0.0353033
1455883_a_at	Lrrtm1	leucine rich repeat transmembrane neuronal 1	1.00764	-1.14013	-1.25427	-1.03722	-1.51674	-1.96861	-1.7905	-1.95665	-1.63846	-2.16872	0.00143004
1432968_at	4930456A14Rik	RIKEN cDNA 4930456A14 gene	-1.32403	-1.48425	-1.49238	-1.48041	-1.50445	-1.56105	-1.88646	-2.441	-1.4579	-2.16862	0.0294924
1421331_at	Hs3st3b1	heparan sulfate (glucosamine) 3-O-sulfotransferase 3B1	-2.05313	-1.18698	-1.72586	-1.69824	-1.75393	-1.76681	-2.07007	-1.94788	-2.19992	-2.16835	0.00148095
1434643_at	Tbl1x	transducin (beta)-like 1 X-linked	-1.06324	1.80875	-1.04479	-1.61621	1.48061	-1.92036	-1.56716	-1.06846	-2.29862	-2.16584	0.0205342
1448250_at	9030425E11Rik	RIKEN cDNA 9030425E11 gene	1.31549	1.61747	2.22851	2.37374	2.09217	2.09867	1.50048	1.16241	1.93688	-2.16509	0.0141885
1428126_a_at	Atxn7l3b	predicted gene, ENSMUSG00000074747	1.29282	1.65707	1.82478	1.74471	1.90853	1.19266	1.29772	1.40443	1.19912	-2.16483	0.00239975
1451171_at	2310008H04Rik	RIKEN cDNA 2310008H04 gene	-2.44945	-3.19034	-2.70567	-2.81874	-2.59713	-2.55983	-2.85885	-3.45142	-2.36802	-2.16471	0.00110134
1435155_at	Cgn	cingulin	-1.46828	-2.38783	-3.37165	-3.24446	-3.50382	-3.89474	-5.10283	-7.32381	-3.55537	-2.16261	0.0179897
1438941_x_at	Ampd2	adenosine monophosphate deaminase 2 (isoform L)	1.13267	-1.03304	1.03261	1.01778	1.04766	-1.16561	-1.16836	-1.2176	-1.12111	-2.16251	0.00671681
1440678_at	---		1.34792	1.31311	-1.08284	1.06443	-1.2481	-1.14078	-1.71474	-2.33979	-1.25666	-2.16247	0.00108319
1436297_a_at	Grina	glutamate receptor, ionotropic, N-methyl D-aspartate-associated protein 1 (glutamate binding)	1.38068	1.09888	1.05127	1.08199	1.02143	-1.04992	1.93558	3.0044	1.247	-2.16173	0.00207009
1435866_s_at	Hist3h2a	histone cluster 3, H2a	1.50634	-1.00441	1.0118	1.09102	-1.06572	-1.48441	-1.36045	-1.46272	-1.26533	-2.16166	0.0269034
1419215_at	Aox4	aldehyde oxidase 4	-1.46574	-1.60084	-1.69809	-1.96334	-1.46868	-1.4754	-1.20751	-1.51486	1.03895	-2.16121	0.0125934
1455515_at	1810041L15Rik	RIKEN cDNA 1810041L15 gene	-1.23812	-1.30201	-1.37039	-1.22938	-1.52757	-1.81544	-1.51828	-1.30201	-1.77047	-2.15983	0.000487363
1435505_at	Dmwd	dystrophia myotonica-containing WD repeat motif	-1.58208	-1.72204	-2.33097	-2.39927	-2.26462	-2.08354	-3.11936	-4.0644	-2.39405	-2.15919	0.00964618
1438164_x_at	Flot2	flotillin 2	-1.29462	-1.2026	-1.55159	-1.50735	-1.59713	-1.49031	-1.48489	-1.69323	-1.30218	-2.15853	0.0325595
1427672_a_at	Kdm6a	ubiquitously transcribed tetratricopeptide repeat gene, X chromosome	1.29879	1.71937	1.46485	1.4693	1.46042	1.21738	1.11378	-1.06349	1.31928	-2.15753	0.0209776
1418929_at	Ift57	intraflagellar transport 57 homolog (Chlamydomonas)	1.00818	1.01049	1.15889	1.3234	1.01483	1.21262	1.38357	1.32677	1.44279	-2.15658	0.00613032
1422477_at	Cables1	CDK5 and Abl enzyme substrate 1	1.77378	1.81491	3.40854	2.93272	3.96155	4.01494	2.65655	2.00825	3.51415	-2.15625	0.000353425
1417933_at	Igfbp6	insulin-like growth factor binding protein 6	7.57456	9.62862	8.88407	9.3118	8.47599	9.98307	12.9773	16.1915	10.4011	-2.15584	0.000890383
1421890_at	St3gal2	ST3 beta-galactoside alpha-2,3-sialyltransferase 2	1.17164	1.08724	1.15604	1.07404	1.24429	1.25687	-1.1194	-1.36237	1.08724	-2.15577	0.000171613
1436505_at	Ppig	peptidyl-prolyl isomerase G (cyclophilin G)	1.23785	2.02741	2.05947	1.94063	2.18559	1.36916	1.65682	1.87432	1.46456	-2.15475	0.00115171
1453448_at	2310067E19Rik	RIKEN cDNA 2310067E19 gene	-1.25015	1.04336	-1.13416	-1.29949	1.01024	-2.48598	-1.17291	1.22349	-1.68317	-2.15429	0.0186778
1418448_at	Rras	Harvey rat sarcoma oncogene, subgroup R	1.4551	1.43777	1.24761	1.22538	1.27024	1.14742	1.15239	1.17355	1.13161	-2.15403	0.00360348
1448803_at	Golga4	golgi autoantigen, golgin subfamily a, 4	1.62242	2.43405	2.14988	1.63519	2.82658	1.21509	2.00438	2.7227	1.47557	-2.15314	0.00246391
1448068_at	Soat1	sterol O-acyltransferase 1	1.60482	1.49379	1.14519	1.13882	1.1516	1.17839	-1.16924	-1.73937	1.27228	-2.15231	0.00269968
1434501_at	Ypel4	yippee-like 4 (Drosophila)	1.50947	1.0366	-1.09209	1.07088	-1.27719	-1.22837	-1.67256	-1.73648	-1.61099	-2.15151	0.0020994
1426926_at	Plcg2	phospholipase C, gamma 2	-1.09847	-1.15624	1.01464	-1.38109	1.42181	1.05415	1.22584	1.41026	1.06553	-2.15101	0.00414491
1448416_at	Mgp	matrix Gla protein	5.60003	7.75017	6.78353	6.72402	6.84357	7.21469	7.73849	7.72813	7.74887	-2.15088	0.000660071
1459659_at	LOC100040377	similar to SR protein related family member (rsr-1)	-1.3599	-1.63083	-1.54861	-1.53452	-1.56282	-1.35299	-1.49009	-1.72459	-1.28748	-2.15037	0.0332478
1460486_at	Rabgap1	RAB GTPase activating protein 1	-1.06539	1.00956	1.15282	-1.10619	1.47013	1.06592	1.02208	-1.18357	1.23642	-2.15035	0.0445792
1418704_at	S100a13	S100 calcium binding protein A13	1.80952	1.54259	1.29173	1.35155	1.23455	1.33853	1.42094	1.52058	1.32782	-2.15	0.0203675
1422497_at	Slc30a5	solute carrier family 30 (zinc transporter), member 5	-1.07342	-1.17051	-1.08312	-1.01828	-1.15208	1.04956	-1.06343	-1.0118	-1.11769	-2.14993	0.0039462
1441511_at	Kcnt1	potassium channel, subfamily T, member 1	1.36636	-1.1536	-1.97426	-1.78235	-2.18683	-2.08857	-2.8217	-3.21799	-2.47422	-2.14948	0.0276911
1417211_a_at	1110032A03Rik	RIKEN cDNA 1110032A03 gene /// hypothetical protein LOC100048251	-1.24376	-1.33554	-1.65627	-1.54577	-1.77466	-2.14229	-1.66329	-1.72004	-1.60842	-2.14945	0.00272838
1431182_at	Hspa8	predicted gene, EG666031 /// heat shock protein 8 /// hypothetical LOC624853 /// similar to heat shock protein 8	1.29133	1.01899	1.39438	1.50566	1.29133	2.69749	1.55266	1.1478	2.10032	-2.14857	0.0120722
1429764_at	Fam101b	family with sequence similarity 101, member B	-1.07892	1.1463	1.26867	1.12898	1.42564	-1.00738	-1.19737	-1.34747	-1.06399	-2.14833	2.7703e-05
1447353_at	Gpr161	G protein-coupled receptor 161	-1.24607	-1.18453	-1.17664	-1.14539	-1.20874	-1.18453	-1.31875	-1.21761	-1.42829	-2.14799	0.0160366
1417115_at	Map3k12	mitogen-activated protein kinase kinase kinase 12	1.3133	-1.03334	-1.12227	-1.05906	-1.18924	-1.22284	-1.70717	-2.17339	-1.34095	-2.13995	4.29561e-05
1428973_s_at	Tctex1d2	Tctex1 domain containing 2	-1.05813	-1.15726	-1.30283	-1.28152	-1.32451	-1.47044	-1.2039	-1.22954	-1.17879	-2.13965	0.00514008
1426573_at	Me2	malic enzyme 2, NAD(+)-dependent, mitochondrial	2.04454	2.52444	1.8347	1.88537	1.7854	1.78606	1.12562	-1.39429	1.76659	-2.1376	0.0023048
1417725_a_at	Sssca1	Sjogren's syndrome/scleroderma autoantigen 1 homolog (human)	-1.56037	-2.05694	-1.86953	-1.94604	-1.79603	-1.79603	-2.14315	-2.47432	-1.8563	-2.13757	0.00159448
1419398_a_at	Reep5	receptor accessory protein 5	-1.23605	-1.4825	-2.14294	-2.18008	-2.10644	-2.22872	-2.3528	-2.613	-2.11851	-2.13657	0.00545619
1451277_at	Zadh2	zinc binding alcohol dehydrogenase, domain containing 2	-1.01971	1.02697	1.32078	1.26359	1.38055	1.49904	1.346	1.13194	1.60055	-2.13511	0.0335006
1435913_at	B4galnt4	beta-1,4-N-acetyl-galactosaminyl transferase 4	-3.80719	-4.17957	-4.52705	-4.26513	-4.80505	-5.02447	-5.48196	-5.79815	-5.18301	-2.13509	0.0109407
[truncated: 173 more rows]

## Sheet: S2D Sertli cell-specific
S2D. The fold change of 1,849 Sertol cell-specific gene expression in the ovarian grafts, as compared with the 13.0 ovaries before transplantation (duplicated raw data on days 10 and 20 post-transplantation)
[truncated: 1,850 more rows]
