# Supplementary material for: Molecular and genetic characterization of partial masculinization in embryonic ovaries grafted into male nude mice
Source: PLoS One. 2019 Mar 6;14(3):e0212367. doi: 10.1371/journal.pone.0212367 (PMC6402656; doi:10.1371/journal.pone.0212367)
Supplement: S3 Table — S3A Table shows cluster-I genes, which are downregulated pre-granulosa cell-specific genes, and S3B and S3C Table show clusters-II/III genes, which are upregulated Sertoli cell-specific genes in ovarian grafts. Cluster-I is the 189 pre-granulosa cell-specific genes downregulated in grafted ovaries on day 10 post-transplantation (|fold| > 2). Cluster-II is the 141 Sertoli cell-specific genes upregulated in grafted ovaries, especially on day 10 post-transplantation (|fold| > 2). Cluster-III is the other 261 Sertoli cell-specific genes upregulated in grafted ovaries on day 20 post-transplantation (|fold| > 2). S3D and S3E Table show the lists of GO terms of the genes in clusters-I (S3A Table) and clusters-II/III (S3B and S3C Table). S3F Table shows lists of gene content in the selected GO terms from S3D and S3E Table. (XLSX) [file pone.0212367.s009.xlsx]

## Sheet: S3A (Cluster-I)
S3A. All genes of cluster-I (pre-granulosa cell-specific downregulated genes) in the ovarian grafts
Probesets	Gene Symbol	Definition	4d	7d	10d ave	(#1	#2)	15d	20d ave	(#1	#2)	12.5 dpc XY > XX
1454623_at	Cpa2	carboxypeptidase A2, pancreatic	-1.55349	-5.97718	-15.4423	-15.3879	-15.4969	-28.9824	-48.8025	-42.8226	-55.6174	-4.9148
1439361_at	Gm20265		-1.55233	-4.09603	-13.1974	-12.9427	-13.4571	-31.8597	-30.5077	-35.8956	-25.9286	-11.2856
1442379_at	Fam196b	predicted gene, EG574403	-1.9165	-3.20331	-11.3636	-8.28572	-15.5847	-21.3894	-33.2821	-46.8433	-23.6469	-30.5681
1422836_at	Mbnl3	muscleblind-like 3 (Drosophila)	-1.91962	-3.93861	-6.93351	-6.46137	-7.44014	-8.12973	-15.2289	-23.7467	-9.76636	-13.9019
1456967_at	Trim66	tripartite motif-containing 66	-1.00275	-2.0308	-6.83567	-5.2067	-8.97428	-9.03495	-7.95017	-9.5099	-6.64626	-5.65402
1419719_at	Gabrb1	gamma-aminobutyric acid (GABA-A) receptor, subunit beta 1	-1.69373	-3.29559	-6.66485	-6.0214	-7.37706	-9.25678	-10.5368	-16.5677	-6.70119	-16.7232
1453084_s_at	Col22a1	collagen, type XXII, alpha 1	-1.41113	-4.72263	-6.11265	-5.92066	-6.31086	-5.89728	-8.30992	-9.44438	-7.31173	-4.62967
1428923_at	Ppp1r3g	protein phosphatase 1, regulatory (inhibitor) subunit 3G	-1.26751	-3.47245	-5.99788	-5.88845	-6.10933	-6.23923	-7.82908	-10.091	-6.0742	-3.81172
1448152_at	Igf2	insulin-like growth factor 2	-1.57855	-2.03442	-5.72532	-5.18193	-6.32569	-6.44015	-13.5696	-14.5087	-12.6913	-4.48743
1440452_at	Drp2	dystrophin related protein 2	-1.53002	-2.80174	-5.1422	-4.64041	-5.69824	-7.14197	-8.54662	-7.63233	-9.57044	-24.4255
1449184_at	Pglyrp1	peptidoglycan recognition protein 1	-1.59261	-2.48413	-5.10449	-5.28843	-4.92695	-5.43121	-5.98742	-7.99521	-4.48383	-3.57869
1442101_at	Elfn1	leucine rich repeat and fibronectin type III, extracellular 1	-1.13395	-2.29456	-4.7566	-4.08401	-5.53996	-8.41088	-9.01398	-10.1655	-7.9929	-5.98078
1440103_at	---		-1.54614	-2.51006	-4.70488	-4.16512	-5.31458	-5.742	-9.86507	-13.4485	-7.23647	-12.7414
1417760_at	Nr0b1	nuclear receptor subfamily 0, group B, member 1	-1.86436	-2.64765	-4.64975	-3.68603	-5.86544	-4.93959	-6.50556	-10.9282	-3.87276	-2.95653
1448194_a_at	H19	H19 fetal liver mRNA	-1.24496	-1.51513	-4.50004	-4.29131	-4.71892	-6.51895	-18.0009	-23.3162	-13.8973	-3.05651
1436789_at	Ccnjl	cyclin J-like	-1.86942	-2.39194	-4.49735	-3.65073	-5.54031	-3.90621	-7.78103	-14.3855	-4.20871	-2.63388
1423889_at	Gm5617	predicted gene, EG434402	-1.77166	-2.74792	-4.43715	-4.30201	-4.57654	-5.68778	-4.75699	-4.7469	-4.76711	-3.1674
1451461_a_at	Aldoc	aldolase C, fructose-bisphosphate	-1.80537	-2.59973	-4.38749	-4.06998	-4.72976	-3.7431	-4.09218	-4.75137	-3.52444	-2.43827
1421405_at	Zim1	zinc finger, imprinted 1	-1.44545	-2.21326	-4.31223	-3.76626	-4.93735	-6.19293	-8.69645	-9.82116	-7.70054	-12.8984
1421498_a_at	2010204K13Rik	RIKEN cDNA 2010204K13 gene	-1.86355	-2.67212	-4.31121	-3.61917	-5.13556	-5.29738	-6.46552	-8.17632	-5.11269	-3.50627
1438745_at	Gm10638	predicted gene, ENSMUSG00000074178	-1.88739	-2.90873	-4.29355	-3.9078	-4.71738	-4.6046	-7.18319	-9.3776	-5.50228	-5.35001
1451260_at	Aldh1b1	aldehyde dehydrogenase 1 family, member B1	-1.3032	-2.45368	-4.16038	-3.31718	-5.21792	-8.38427	-13.8618	-21.2016	-9.06292	-4.15541
1433988_s_at	C230098O21Rik	RIKEN cDNA C230098O21 gene	-1.61401	-1.98297	-4.08504	-3.66115	-4.55801	-5.86211	-8.61501	-13.7728	-5.38878	-19.6423
1456161_at	0610040B10Rik	RIKEN cDNA 0610040B10 gene	-1.90048	-2.51029	-4.03023	-3.35471	-4.84177	-4.13861	-3.98949	-5.85012	-2.72064	-3.0316
1450582_at	Gm10499	histocompatibility 2, Q region locus 5	-1.08298	-1.85694	-4.01096	-4.17821	-3.85041	-4.21936	-3.61047	-3.86129	-3.37594	-4.18464
1440000_at	E330013P04Rik	RIKEN cDNA E330013P04 gene	-1.87082	-2.89989	-3.73864	-4.08502	-3.42163	-6.54593	-7.41488	-10.4733	-5.24959	-24.6883
1418517_at	Irx3	Iroquois related homeobox 3 (Drosophila)	-1.55676	-1.78847	-3.67946	-3.62535	-3.73437	-5.2911	-6.34703	-8.41577	-4.78682	-21.2046
1434170_at	Dcaf12l1	WD repeat domain 40B	-1.82479	-2.92909	-3.5925	-3.4404	-3.75132	-4.09704	-5.22253	-7.839	-3.47938	-7.76412
1422852_at	Cib2	calcium and integrin binding family member 2	-1.6171	-2.24639	-3.43416	-3.22191	-3.66038	-4.99196	-6.17633	-8.54151	-4.46608	-9.31793
1434458_at	Fst	follistatin	-1.16528	-2.09352	-3.41254	-3.1455	-3.70226	-3.57073	-4.93163	-4.9197	-4.9436	-91.3371
1431163_at	2700046G09Rik	RIKEN cDNA 2700046G09 gene	-1.47519	-2.5686	-3.40947	-3.0421	-3.82119	-3.44986	-3.96565	-4.60842	-3.41254	-2.82775
1435155_at	Cgn	cingulin	-1.46828	-2.38783	-3.37165	-3.24446	-3.50382	-3.89474	-5.10283	-7.32381	-3.55537	-2.16261
1440495_at	Rmst	rhabdomyosarcoma 2 associated transcript (non-coding RNA)	-1.67645	-2.62053	-3.36031	-3.4982	-3.22786	-3.50802	-3.93088	-3.39915	-4.54579	-2.66332
1436319_at	Sulf1	sulfatase 1	-1.20305	-1.89496	-3.35098	-3.05041	-3.68115	-4.65173	-6.96119	-9.62095	-5.03673	-19.6165
1435622_at	Hs3st3a1	heparan sulfate (glucosamine) 3-O-sulfotransferase 3A1	-1.92049	-2.71543	-3.34689	-3.47905	-3.21975	-3.79086	-4.95974	-4.78498	-5.14089	-7.00411
1456559_at	Emx2os	EMX2OS mRNA, complete sequence	-1.45784	-2.13231	-3.30689	-2.8953	-3.77701	-4.6581	-5.4202	-7.60949	-3.86079	-3.64846
1436365_at	Zbtb7c	zinc finger and BTB domain containing 7C	-1.18872	-1.59018	-3.28588	-2.5314	-4.26522	-3.57669	-3.89641	-6.70123	-2.26556	-3.96108
1451207_at	Micu1	calcium binding atopy-related autoantigen 1	-1.83036	-2.37116	-3.27842	-3.37509	-3.18451	-3.6795	-4.20548	-4.65532	-3.79911	-2.46312
1436657_at	Gm11744	predicted gene, OTTMUSG00000003947	-1.30068	-1.96735	-3.25015	-2.88353	-3.66338	-3.70546	-4.88598	-7.48395	-3.18987	-2.21645
1439506_at	Gm98	gene model 98, (NCBI)	-1.59029	-1.76596	-3.24939	-3.28411	-3.21503	-3.72079	-3.86668	-4.4918	-3.32856	-2.49665
1421312_a_at	Kifc2	kinesin family member C2	-1.25143	-1.8366	-3.24239	-2.96801	-3.54213	-3.50911	-3.37414	-3.60291	-3.1599	-3.60771
1434678_at	Mbnl3	muscleblind-like 3 (Drosophila)	-1.37072	-2.0304	-3.21073	-3.02692	-3.4057	-4.61533	-7.98916	-11.795	-5.41132	-12.2753
1420667_at	Doc2b	double C2, beta	-1.43053	-1.78837	-3.20427	-2.65072	-3.87342	-3.08499	-5.96767	-9.8171	-3.62766	-3.73702
1452492_a_at	Slc37a2	solute carrier family 37 (glycerol-3-phosphate transporter), member 2	1.05398	-1.97154	-3.20013	-3.17365	-3.22683	-4.28755	-3.71713	-4.36522	-3.16526	-8.43197
1454926_at	Sphkap	SPHK1 interactor, AKAP domain containing	1.36642	-1.90078	-3.14726	-2.52536	-3.92229	-2.95221	-4.26052	-4.16256	-4.36078	-73.3477
1452273_at	Fam83h	family with sequence similarity 83, member H	-1.85082	-1.87017	-3.13983	-3.24144	-3.04142	-2.78758	-2.44203	-2.16411	-2.75564	-2.07252
1433509_s_at	Reep1	receptor accessory protein 1	-1.17699	-1.51789	-3.12858	-2.67726	-3.65598	-4.95989	-7.98403	-11.4701	-5.55748	-2.22265
1428669_at	Bmyc	brain expressed myelocytomatosis oncogene	-1.34033	-1.26353	-3.12663	-2.8343	-3.44911	-4.21451	-5.54806	-7.24138	-4.25071	-2.23096
1416871_at	Adam8	a disintegrin and metallopeptidase domain 8	-1.10205	-1.80683	-3.1025	-2.91479	-3.3023	-3.98038	-3.22301	-3.45195	-3.00926	-8.68427
1422308_a_at	Lgals7	lectin, galactose binding, soluble 7	-1.18261	-1.68458	-3.05892	-2.66761	-3.50763	-4.12931	-8.49456	-13.5979	-5.30652	-2.92369
1460483_at	2610034E01Rik	RIKEN cDNA 2610034E01 gene	-1.8329	-2.58483	-3.03274	-2.81247	-3.27026	-2.45301	-4.61146	-6.46984	-3.28688	-2.19444
1455170_at	2810001G20Rik	RIKEN cDNA 2810001G20 gene	-1.45865	-1.92911	-3.02877	-2.66975	-3.43607	-3.55191	-4.21549	-6.09633	-2.91493	-9.53168
1437953_at	Gpcpd1	preimplantation protein 4	-1.85085	-2.09634	-3.02222	-2.59818	-3.51547	-2.47752	-2.46614	-3.29785	-1.84419	-9.30538
1420714_at	Lbx2	ladybird homeobox homolog 2 (Drosophila)	-1.09094	-1.7635	-3.02067	-2.65419	-3.43775	-4.33884	-4.20635	-4.76295	-3.7148	-2.93865
1444706_at	---		-1.27508	-1.62101	-3.01583	-2.81651	-3.22924	-3.60715	-4.24563	-5.19873	-3.46727	-4.2736
1419414_at	Gng13	guanine nucleotide binding protein (G protein), gamma 13	-1.51089	-1.73245	-3.0143	-2.27158	-3.99986	-2.34103	-7.32483	-13.9938	-3.83407	-11.7378
1436368_at	Slc16a10	solute carrier family 16 (monocarboxylic acid transporters), member 10	-1.74614	-3.33838	-3.01197	-3.11337	-2.91387	-2.91154	-1.77804	-1.26615	-2.4969	-2.82941
1432331_a_at	Prrx2	paired related homeobox 2	-1.37056	-1.92435	-2.9824	-3.14435	-2.82879	-2.79869	-5.79052	-7.98187	-4.20079	-5.65682
1435083_at	Ctxn1	cortexin 1	-1.0023	-1.26237	-2.97338	-3.1792	-2.78088	-3.41604	-5.57427	-8.17121	-3.80268	-2.38045
1434634_at	Gm166	gene model 166, (NCBI)	-1.48665	-2.38086	-2.95322	-2.71268	-3.21509	-4.03569	-3.27934	-3.97257	-2.70709	-2.96485
1439811_at	Mtr	5-methyltetrahydrofolate-homocysteine methyltransferase	-1.06596	-2.05124	-2.93968	-3.15944	-2.73521	-3.90003	-5.91035	-7.25277	-4.81641	-2.99272
1438200_at	Sulf1	sulfatase 1	1.00451	-1.46797	-2.89055	-2.60212	-3.21095	-4.01087	-5.13623	-6.63597	-3.97543	-12.345
1435598_at	BB319198		-1.1017	-1.79914	-2.86033	-2.73784	-2.98829	-3.21207	-3.2726	-4.17489	-2.56531	-2.47271
1437710_x_at	Fam71e1	family with sequence similarity 71, member E1	-1.52349	-2.21189	-2.85771	-2.66937	-3.05935	-3.39983	-2.71655	-2.58069	-2.85955	-2.12625
1425212_a_at	Tnfrsf19	tumor necrosis factor receptor superfamily, member 19	-1.37338	-1.78696	-2.84837	-2.40563	-3.37259	-3.64679	-8.22955	-16.2955	-4.15607	-4.52589
1453228_at	Stx11	syntaxin 11	-1.85219	-1.40088	-2.83995	-2.71369	-2.97208	-2.93604	-2.94499	-3.35267	-2.58688	-11.1717
1434172_at	Cnr1	cannabinoid receptor 1 (brain)	-1.26189	-2.08702	-2.79033	-1.98366	-3.92505	-2.85957	-5.93961	-8.12671	-4.34112	-13.541
1457696_at	Rilp	Rab interacting lysosomal protein	-1.42689	-1.80624	-2.77386	-2.63744	-2.91735	-3.3046	-2.08459	-1.74158	-2.49516	-2.49161
1427176_s_at	AI428936	expressed sequence AI428936	-1.49015	-1.84444	-2.76764	-2.67639	-2.862	-3.62201	-2.26314	-1.72404	-2.9708	-3.0984
1426810_at	Kdm3a	jumonji domain containing 1A	-1.24363	-1.77208	-2.71649	-2.34942	-3.14091	-2.57297	-4.21849	-5.76986	-3.08424	-2.35599
1452366_at	Csgalnact1	chondroitin sulfate N-acetylgalactosaminyltransferase 1	-1.22816	-1.62572	-2.70395	-2.23085	-3.27737	-2.72423	-4.33484	-4.5467	-4.13285	-32.0864
1441224_at	Drp2	dystrophin related protein 2	-1.01612	-1.7591	-2.69845	-2.44993	-2.97219	-3.19682	-4.30732	-4.50397	-4.11926	-6.25849
1447907_x_at	Necab3	N-terminal EF-hand calcium binding protein 3	-1.63029	-1.93791	-2.68348	-2.29292	-3.14057	-2.28894	-2.55609	-2.43689	-2.68112	-2.51471
1457110_at	Pank1	pantothenate kinase 1	-1.3648	-1.97533	-2.68311	-2.12344	-3.39029	-3.93838	-4.33535	-5.51333	-3.40907	-6.62545
1431297_a_at	4933436C20Rik	RIKEN cDNA 4933436C20 gene	-1.48632	-1.23961	-2.66757	-2.63819	-2.69727	-2.97072	-2.85995	-4.34606	-1.88201	-3.01688
1436845_at	Axin2	axin2	-1.48918	-1.7357	-2.65743	-2.58981	-2.72683	-2.65208	-2.85259	-3.91913	-2.07629	-4.03926
1456482_at	Pik3r3	phosphatidylinositol 3 kinase, regulatory subunit, polypeptide 3 (p55)	-1.17335	-2.41737	-2.65077	-2.80627	-2.50388	-2.44756	-3.68921	-4.73532	-2.87421	-4.92378
1433489_s_at	Fgfr2	fibroblast growth factor receptor 2	-1.85797	-2.34457	-2.63494	-2.49216	-2.7859	-2.97355	-3.32962	-3.95231	-2.80504	-7.71754
1432011_at	---	RIKEN cDNA 2900052L18 gene	-1.39249	-1.66081	-2.63438	-2.19466	-3.16221	-3.82311	-2.79257	-3.20651	-2.43206	-2.26459
1430130_at	Vwce	von Willebrand factor C and EGF domains	1.02475	-1.79252	-2.62272	-2.02196	-3.40197	-2.84166	-3.0235	-2.37881	-3.84291	-3.34762
1425784_a_at	Olfm1	olfactomedin 1	-1.25262	-1.27218	-2.61668	-2.28219	-3.0002	-3.68319	-4.76245	-5.99565	-3.7829	-6.70031
1440834_at	Slc5a10	solute carrier family 5 (sodium/glucose cotransporter), member 10	-1.94854	-2.47272	-2.6154	-2.67919	-2.55313	-2.75796	1.10682	2.59345	-2.11701	-3.0189
1449991_at	Cd244	CD244 natural killer cell receptor 2B4	-1.82644	-1.86667	-2.59553	-2.36734	-2.8457	-3.10568	-1.9892	-2.01296	-1.96571	-41.1857
1420979_at	Pak1	p21 (CDKN1A)-activated kinase 1	-1.65673	-2.29895	-2.58445	-2.93075	-2.27906	-2.39705	-1.54131	-1.27094	-1.86921	-4.32089
1455796_x_at	Olfm1	olfactomedin 1	-1.28263	-1.85876	-2.58421	-2.01943	-3.30696	-2.97431	-4.35349	-5.51156	-3.43875	-9.39848
1450782_at	Wnt4	wingless-related MMTV integration site 4	-1.21516	-1.54117	-2.56162	-2.3249	-2.82245	-2.37746	-3.51978	-4.60724	-2.689	-4.23103
1434594_at	Dnahc1	dynein, axonemal, heavy chain 1	-1.61942	-1.89334	-2.55797	-2.23029	-2.93379	-2.71076	-4.37354	-6.24835	-3.06126	-2.99822
1434671_at	B230337E12Rik	RIKEN cDNA B230337E12 gene	-1.77941	-2.19485	-2.53099	-2.33607	-2.74218	-2.38607	-2.69363	-3.2404	-2.23911	-4.42009
1456258_at	Emx2	empty spiracles homolog 2 (Drosophila)	-1.57067	-1.71748	-2.52642	-2.13953	-2.98326	-3.53663	-4.08141	-5.64693	-2.94991	-9.44608
1422655_at	Ptch2	patched homolog 2	-1.84318	-1.95296	-2.52144	-2.37292	-2.67926	-2.15727	-1.91361	-2.38414	-1.53594	-4.92056
1447962_at	---		-1.80744	-2.13897	-2.51874	-2.09898	-3.02243	-2.91569	-3.18351	-4.38579	-2.31081	-2.0748
1429867_at	4933424C08Rik	RIKEN cDNA 4933424C08 gene	-1.78864	-2.66798	-2.51277	-2.26011	-2.79368	-3.0096	-2.8613	-3.88518	-2.10726	-3.32047
1454510_at	2900034C19Rik	RIKEN cDNA 2900034C19 gene	-1.70217	-2.3877	-2.50893	-2.45817	-2.56074	-2.29343	-2.82903	-2.67335	-2.99377	-3.19945
1439887_at	Rnf152		-1.28556	-1.72601	-2.49815	-2.39084	-2.61026	-3.92725	-2.5628	-1.97754	-3.32127	-9.19969
1417220_at	Fah	fumarylacetoacetate hydrolase	-1.84107	-2.00623	-2.49598	-2.35205	-2.64871	-2.95122	-1.02627	2.24152	-2.36085	-2.42502
1416910_at	Dnajc15	DnaJ (Hsp40) homolog, subfamily C, member 15	-1.2264	-1.69229	-2.47991	-2.60728	-2.35876	-3.16559	-2.97489	-2.99661	-2.95333	-3.79142
1421011_at	Hsd17b11	hydroxysteroid (17-beta) dehydrogenase 11	-1.91714	-2.67585	-2.47051	-2.54762	-2.39574	-1.68456	-1.67252	-1.61407	-1.73308	-5.59866
1448664_a_at	Speg	SPEG complex locus	-1.46333	-2.1468	-2.46877	-2.30998	-2.63846	-3.1757	-3.56473	-4.58773	-2.76985	-2.80652
1448490_at	Adck4	aarF domain containing kinase 4	-1.27414	-1.55613	-2.46572	-2.71887	-2.23615	-2.54809	-2.27803	-2.02797	-2.55892	-2.08157
1434913_at	Hmgcll1	3-hydroxymethyl-3-methylglutaryl-Coenzyme A lyase-like 1	-1.67774	-2.46342	-2.46059	-2.79259	-2.16807	-1.53721	-1.78709	-2.17337	-1.46947	-2.49999
1429088_at	Lbh	limb-bud and heart	1.04201	-1.62277	-2.45844	-2.77237	-2.18005	-3.73474	-3.11369	-3.87238	-2.50365	-2.29731
1436852_at	E130308A19Rik	RIKEN cDNA E130308A19 gene	-1.78146	-1.60105	-2.45677	-2.24218	-2.6919	-2.51213	-3.03661	-3.4668	-2.6598	-3.5825
1417396_at	Podxl	podocalyxin-like	-1.46716	-2.22798	-2.43574	-2.52956	-2.3454	-1.96429	-2.90408	-3.1103	-2.71153	-8.46439
1457415_a_at	4930513N10Rik	RIKEN cDNA 4930513N10 gene	-1.06764	-1.60476	-2.43528	-1.95701	-3.03042	-3.43709	-5.55895	-8.3523	-3.6998	-2.29588
1426562_a_at	Olfm1	olfactomedin 1	-1.18277	-1.35465	-2.43455	-2.04553	-2.89755	-3.33987	-4.09226	-5.89492	-2.84085	-7.20659
1428568_at	B230217C12Rik	RIKEN cDNA B230217C12 gene	-1.49774	-1.67966	-2.43247	-2.26508	-2.61223	-3.03182	-2.76471	-3.70144	-2.06504	-3.03328
1434944_at	Dmpk	dystrophia myotonica-protein kinase	-1.486	-2.30715	-2.41862	-2.56163	-2.2836	-2.5372	-2.75746	-3.10278	-2.45057	-3.26668
1428578_s_at	Ppfia4	protein tyrosine phosphatase, receptor type, f polypeptide (PTPRF), interacting protein (liprin), alpha 4	-1.10473	-1.90361	-2.38852	-2.10262	-2.71329	-2.47606	-2.0703	-1.8776	-2.28278	-4.37168
1436978_at	Wnt9a	wingless-type MMTV integration site 9A	-1.68025	-2.47059	-2.38757	-2.4225	-2.35315	-2.7629	-2.37559	-3.33323	-1.69308	-12.3338
1431892_a_at	Plcd3	phospholipase C, delta 3	-1.42151	-1.80799	-2.37905	-2.01362	-2.8108	-2.46586	-2.54656	-2.79719	-2.31838	-3.39087
1419652_s_at	Nkain1	Na+/K+ transporting ATPase interacting 1	-1.72726	-2.06422	-2.37832	-2.59596	-2.17892	-2.17112	-2.24938	-2.16235	-2.33992	-2.3316
1430781_at	Ak7	adenylate kinase 7	-1.19552	-1.42863	-2.35528	-2.18187	-2.54248	-2.60987	-3.08348	-4.38734	-2.16711	-2.90725
1460600_at	---	expressed sequence AA414768	-1.48427	-1.93492	-2.34275	-2.03384	-2.69857	-2.65462	-4.68281	-7.59828	-2.88601	-2.95893
1420183_at	Lor	Loricrin, mRNA (cDNA clone IMAGE:4190845)	-1.81761	-2.45948	-2.33885	-2.19796	-2.48878	-1.44185	-3.27744	-3.53768	-3.03634	-3.2445
1452173_at	Hadha	hydroxyacyl-Coenzyme A dehydrogenase/3-ketoacyl-Coenzyme A thiolase/enoyl-Coenzyme A hydratase (trifunctional protein), alpha subunit	-1.87046	-1.68866	-2.33369	-2.45445	-2.21887	-2.35285	-3.36344	-3.95419	-2.86095	-3.00451
1417356_at	Peg3	paternally expressed 3	-1.32458	-1.81861	-2.333	-2.38858	-2.27872	-3.8654	-8.04452	-12.3925	-5.22207	-4.11745
1435505_at	Dmwd	dystrophia myotonica-containing WD repeat motif	-1.58208	-1.72204	-2.33097	-2.39927	-2.26462	-2.08354	-3.11936	-4.0644	-2.39405	-2.15919
1449319_at	Rspo1	R-spondin homolog (Xenopus laevis)	1.15474	-1.13836	-2.3186	-1.7833	-3.01459	-3.88858	-3.84314	-4.92584	-2.99842	-14.9246
1441687_at	Wnt4	wingless-related MMTV integration site 4	-1.16663	-1.50681	-2.31649	-2.01294	-2.66582	-2.05673	-3.3228	-4.7449	-2.32692	-7.60509
1436026_at	Zfp703	zinc finger protein 703	-1.45778	-1.7393	-2.30734	-2.36302	-2.25297	-2.71774	-3.18485	-3.99977	-2.53597	-3.37535
1452107_s_at	Npnt		-1.89326	-2.55822	-2.30256	-2.17788	-2.43437	-3.01303	-2.20248	-1.42132	-3.41298	-3.4877
1431751_a_at	Mpped2	metallophosphoesterase domain containing 2	-1.75585	-1.81944	-2.30128	-2.27403	-2.32885	-2.30718	-2.01338	-1.85111	-2.18988	-4.11144
1451372_a_at	Art1	ADP-ribosyltransferase 1	-1.88894	-2.39713	-2.3	-2.30645	-2.29357	-1.96055	-2.30707	-2.71484	-1.96055	-2.58168
1455038_at	5730471H19Rik	RIKEN cDNA 5730471H19 gene	-1.53876	-2.34432	-2.296	-2.1744	-2.4244	-2.5683	-3.15463	-4.2848	-2.32256	-2.7865
1430172_a_at	Cyp4f16 /// Gm9705	predicted gene, 677156 /// cytochrome P450, family 4, subfamily f, polypeptide 16	-1.60324	-1.08819	-2.27393	-2.50938	-2.06057	-2.5119	-2.62987	-3.31182	-2.08835	-2.68424
1429076_a_at	Gdpd2	glycerophosphodiester phosphodiesterase domain containing 2	1.17884	-1.39883	-2.2669	-1.74191	-2.95011	-2.61183	-3.17634	-4.37525	-2.30595	-8.98698
1436194_at	Prelid2	PRELI domain containing 2	-1.32736	-2.23131	-2.26687	-2.39663	-2.14414	-2.02881	-2.53606	-2.87768	-2.235	-2.06998
1424148_a_at	Stap2	signal transducing adaptor family member 2	-1.89135	-1.95716	-2.26162	-2.29061	-2.23299	-2.80975	-2.42027	-2.57475	-2.27506	-2.20568
1440150_at	Tgm3	transglutaminase 3, E polypeptide	-1.71699	-1.84729	-2.25013	-2.34906	-2.15537	-2.07033	-2.0844	-1.84729	-2.35195	-10.663
1433617_s_at	B4galt5	UDP-Gal:betaGlcNAc beta 1,4-galactosyltransferase, polypeptide 5	-1.27836	-1.59903	-2.25005	-2.16069	-2.34311	-1.62654	-1.99324	-1.78361	-2.22751	-2.83624
1425428_at	Hif3a	hypoxia inducible factor 3, alpha subunit	-1.36496	-1.64495	-2.23115	-2.11558	-2.35303	-2.53083	-3.51478	-3.59777	-3.43371	-2.54683
1448147_at	Tnfrsf19	tumor necrosis factor receptor superfamily, member 19	-1.0095	-1.23504	-2.23019	-2.02608	-2.45486	-3.81358	-5.6998	-8.75404	-3.71117	-2.56586
1452298_a_at	Myo5b	myosin Vb	1.01997	-1.38258	-2.22909	-2.58405	-1.92288	-2.36872	-2.34736	-2.34846	-2.34626	-4.08916
1451264_at	Frmd6	FERM domain containing 6	-1.2842	-1.61543	-2.22747	-2.16688	-2.28976	-1.71688	-2.88078	-2.84166	-2.92044	-17.4615
1418314_a_at	Rbfox1	ataxin 2 binding protein 1	-1.54103	-1.86054	-2.22499	-2.02434	-2.44552	-2.45366	-2.7364	-4.14915	-1.80469	-2.3086
1430247_at	Daam2	dishevelled associated activator of morphogenesis 2	-1.68309	-2.04041	-2.22319	-2.04041	-2.42234	-2.66799	-2.90394	-4.13294	-2.04041	-4.14878
1451738_at	Ogt	O-linked N-acetylglucosamine (GlcNAc) transferase (UDP-N-acetylglucosamine:polypeptide-N-acetylglucosaminyl transferase)	-1.1876	-1.84975	-2.21966	-2.32997	-2.11458	-2.58438	-2.66643	-3.31088	-2.14743	-3.39901
1427044_a_at	Amph	amphiphysin	1.56649	-1.04813	-2.21962	-1.80019	-2.73679	-3.92075	-10.1825	-19.8649	-5.2194	-11.5567
1458271_at	---		-1.62295	-1.92003	-2.21508	-1.9739	-2.48574	-2.31443	-2.75657	-2.93878	-2.58566	-9.75458
1422804_at	Serpinb6b	serine (or cysteine) peptidase inhibitor, clade B, member 6b	1.0508	-1.57704	-2.2141	-2.08826	-2.34752	-2.25697	-2.7773	-3.20324	-2.408	-3.41539
1435645_at	Mmd	similar to monocyte to macrophage differentiation-associated /// monocyte to macrophage differentiation-associated	-1.51045	-1.98471	-2.20493	-1.931	-2.51773	-2.0082	-3.14116	-4.14345	-2.38131	-3.05184
1426247_at	Stk24	serine/threonine kinase 24 (STE20 homolog, yeast)	-1.22167	-1.38976	-2.2048	-2.01354	-2.41422	-2.25895	-3.34435	-3.97903	-2.8109	-2.75646
1447802_x_at	---		-1.79171	-2.38544	-2.20118	-2.27932	-2.12573	-2.27692	-2.00259	-2.05196	-1.9544	-2.35856
1455717_s_at	Daam2	dishevelled associated activator of morphogenesis 2	-1.16379	-1.14607	-2.19735	-2.0137	-2.39775	-2.93988	-3.5325	-4.67562	-2.66885	-2.03545
1460025_at	Lrig2	leucine-rich repeats and immunoglobulin-like domains 2	-1.64367	-2.24299	-2.19595	-2.11656	-2.27831	-1.85566	-2.58783	-3.3775	-1.98278	-2.59072
1451411_at	Gprc5b	G protein-coupled receptor, family C, group 5, member B	-1.05528	-1.57475	-2.19562	-1.76612	-2.72958	-2.13797	-3.55133	-5.55616	-2.26991	-2.27728
1428771_at	Klhdc10	kelch domain containing 10	-1.82858	-2.17215	-2.18297	-2.60606	-1.82858	-1.64664	-2.06181	-2.3248	-1.82858	-4.53413
1459694_at	AI428898	expressed sequence AI428898	-1.50087	-1.50606	-2.17927	-1.65706	-2.86606	-2.52273	-2.13536	-2.75173	-1.65706	-2.52249
1457385_at	---		-1.8048	-2.27138	-2.17804	-1.96175	-2.41819	-1.72381	-2.26384	-2.41951	-2.1182	-4.7591
1449283_a_at	Mapk12	mitogen-activated protein kinase 12	-1.10847	-1.54345	-2.17575	-2.58779	-1.82932	-1.79377	-2.09323	-2.1612	-2.02739	-4.00887
1450773_at	Kcnd2	potassium voltage-gated channel, Shal-related family, member 2	-1.2205	-1.32514	-2.17504	-2.47015	-1.91519	-3.44141	-4.07065	-7.33978	-2.25758	-3.18724
1419495_at	Immp2l	IMP2 inner mitochondrial membrane peptidase-like (S. cerevisiae)	-1.42562	-1.72684	-2.17118	-2.02203	-2.33134	-1.94367	-2.09519	-2.16714	-2.02562	-2.82083
1451410_a_at	Crip3	cysteine-rich protein 3	-1.64182	-1.9125	-2.16123	-2.20387	-2.11941	-2.19233	-3.07425	-4.91042	-1.92469	-2.81448
1421365_at	Fst	follistatin	-1.19145	-1.09232	-2.14605	-2.53981	-1.81333	-4.0545	-4.54773	-3.88007	-5.33029	-39.8375
1458240_at	---	Putative membrane-associated guanylate kinase 1 (Magi-1) mRNA, alternatively spliced c form	-1.43316	-1.51213	-2.14522	-2.0071	-2.29284	-1.96161	-2.86954	-4.24937	-1.93776	-5.86173
1434031_at	Zfp692	zinc finger protein 692	-1.17449	-1.63297	-2.14497	-2.10607	-2.18459	-2.56771	-2.74438	-3.26623	-2.30591	-3.05256
1419398_a_at	Reep5	receptor accessory protein 5	-1.23605	-1.4825	-2.14294	-2.18008	-2.10644	-2.22872	-2.3528	-2.613	-2.11851	-2.13657
1425293_a_at	Zcchc18	zinc finger, CCHC domain containing 18	-1.64198	-1.81942	-2.14139	-2.2256	-2.06036	-2.05396	-2.02314	-1.87637	-2.18139	-2.52982
1442415_at	5830454E08Rik	RIKEN cDNA 5830454E08 gene	-1.34002	-1.59262	-2.13125	-1.91831	-2.36782	-1.83631	-1.63247	-1.67341	-1.59253	-2.07547
1417050_at	C1qtnf4	C1q and tumor necrosis factor related protein 4	-1.04291	-1.46421	-2.13014	-1.7845	-2.54272	-2.26431	-3.76825	-5.93542	-2.39236	-5.86955
1419550_a_at	Stk39	serine/threonine kinase 39, STE20/SPS1 homolog (yeast)	-1.28372	-1.21356	-2.12992	-2.455	-1.84789	-3.83675	-4.44722	-5.74423	-3.44307	-2.08925
1433596_at	Dnajc6	DnaJ (Hsp40) homolog, subfamily C, member 6	-1.65849	-2.31766	-2.12707	-1.77717	-2.54586	-1.73416	1.33996	2.01185	-1.12049	-2.44043
1433953_at	Zfp277	zinc finger protein 277	-1.76505	-2.21424	-2.11288	-2.12081	-2.10498	-2.09566	-2.25052	-2.64015	-1.91839	-4.96763
1453149_at	Slc25a32	solute carrier family 25, member 32	-1.77817	-2.1658	-2.10559	-1.99119	-2.22655	-1.5339	-1.96095	-2.35904	-1.63004	-2.49324
1435017_at	Cisd3 /// Gm20267	CDGSH iron sulfur domain 3	-1.08551	-1.64397	-2.10333	-1.81163	-2.44201	-2.2553	-1.28782	1.21039	-2.00743	-2.46415
1456629_at	Kank3	KN motif and ankyrin repeat domains 3	-1.31501	-1.41545	-2.09437	-1.81446	-2.41746	-2.37304	-2.47579	-2.76284	-2.21856	-4.17187
1425300_at	Dak	dihydroxyacetone kinase 2 homolog (yeast)	-1.11825	-1.52216	-2.09175	-1.74331	-2.50984	-2.11267	-1.19609	1.16196	-1.66234	-2.53522
1417797_a_at	1810019J16Rik	RIKEN cDNA 1810019J16 gene	-1.80816	-1.88704	-2.09173	-2.2768	-1.9217	-2.25028	-1.73323	-1.56261	-1.92247	-2.36487
1416895_at	Efna1	ephrin A1	-1.64931	-1.87539	-2.08909	-2.10135	-2.0769	-1.95424	-2.63361	-3.12456	-2.21981	-8.9981
1431785_at	Rnaset2a	ribonuclease T2A	-1.94778	-2.91961	-2.07974	-2.22063	-1.94778	-1.94778	-2.14898	-2.42815	-1.90192	-2.11448
1418371_at	Dynll2	dynein light chain LC8-type 2	-1.91488	-2.33614	-2.07682	-2.1972	-1.96303	-1.67096	-1.94242	-1.96742	-1.91775	-2.07213
1439110_at	A930012O16Rik	RIKEN cDNA A930012O16 gene	-1.26026	-1.372	-2.0609	-1.85791	-2.28607	-1.9961	-1.73815	-2.02345	-1.49307	-2.28499
1439885_at	Hoxc5	homeo box C5	-1.42324	-1.67369	-2.05862	-2.17063	-1.9524	-2.51692	-2.75111	-4.18496	-1.80853	-4.74793
1444302_at	Gxylt2	glycosyltransferase 8 domain containing 4 /// similar to CDNA sequence BC049816	-1.54756	-1.76851	-2.05239	-1.93648	-2.17524	-2.17195	-3.12064	-4.46656	-2.1803	-5.37813
1448465_at	Nipsnap1	4-nitrophenylphosphatase domain and non-neuronal SNAP25-like protein homolog 1 (C. elegans)	-1.39155	-1.79037	-2.05043	-2.12722	-1.97641	-2.46802	-1.51526	-1.13267	-2.02707	-2.68297
1427159_at	Pcf11	cleavage and polyadenylation factor subunit homolog (S. cerevisiae)	-1.78018	-2.09182	-2.04943	-1.98353	-2.11753	-1.55023	-2.07352	-2.42412	-1.77363	-2.73037
1434642_at	Hsd17b11	hydroxysteroid (17-beta) dehydrogenase 11	-1.51975	-1.6894	-2.0476	-1.86091	-2.25302	-1.90629	-1.52955	-1.33144	-1.75714	-2.351
1458071_at	---		-1.22594	-1.91427	-2.04493	-1.91427	-2.1845	-2.45648	-2.76824	-2.77571	-2.76079	-2.51554
1427516_a_at	Boc	biregional cell adhesion molecule-related/down-regulated by oncogenes (Cdon) binding protein	-1.3852	-1.47662	-2.04348	-1.90156	-2.196	-2.39601	-2.49882	-2.66852	-2.33992	-2.40456
1428751_at	Pacrg	Park2 co-regulated	-1.51673	-2.23973	-2.04057	-2.3177	-1.79658	-1.69114	-1.14036	-1.35662	1.04322	-5.31884
1423401_at	Etv6	ets variant gene 6 (TEL oncogene)	-1.14878	-1.65504	-2.03478	-1.82859	-2.26422	-2.13236	-2.86555	-3.37007	-2.43656	-2.57665
1428089_at	Slitrk1	SLIT and NTRK-like family, member 1	-1.32734	-1.44856	-2.03383	-1.56551	-2.64224	-1.71979	-4.20482	-6.94391	-2.54619	-113.138
1422771_at	Smad6	MAD homolog 6 (Drosophila)	-1.85747	-1.95162	-2.03233	-1.91513	-2.15671	-2.41631	-2.38971	-3.15415	-1.81054	-2.07997
1451893_s_at	Magi1	membrane associated guanylate kinase, WW and PDZ domain containing 1	-1.42285	-1.64411	-2.02633	-1.9256	-2.13234	-2.19811	-2.27199	-3.05974	-1.68704	-5.49163
1429510_at	2810410L24Rik	RIKEN cDNA 2810410L24 gene	1.00514	-1.20021	-2.01925	-1.94798	-2.09311	-2.2394	-2.25967	-2.98059	-1.71312	-3.18988
1416086_at	Tpst2	protein-tyrosine sulfotransferase 2	-1.24979	-1.38225	-2.01289	-1.80329	-2.24686	-1.86815	-2.30873	-2.59417	-2.05469	-2.44895
1426120_a_at	Cd244 /// LOC677008	CD244 natural killer cell receptor 2B4	-1.6139	-1.74508	-2.00585	-1.96399	-2.04859	-2.41619	-1.75462	-1.74508	-1.76421	-2.00421
1420771_at	Sprr2d	small proline-rich protein 2D	-1.74019	-2.27183	-2.00279	-1.94252	-2.06493	-2.01137	-1.9669	-1.73475	-2.23012	-27.7161
1417227_at	Mccc1	methylcrotonoyl-Coenzyme A carboxylase 1 (alpha)	-1.11072	-1.84067	-2.00267	-1.84625	-2.17234	-2.0273	-1.43885	-1.11589	-1.85528	-2.78704

## Sheet: S3B (Cluster-II)
S3B. All genes of cluster-II (Sertoli cell-specific genes upregulated on day 10 post-transplantation) in the ovarian grafts
Probesets	Gene Symbol	Definition	4d	7d	10d ave	(#1	#2)	15d	20d ave	(#1	#2)	12.5 dpc XY > XX
1416460_at	Miox	myo-inositol oxygenase	-1.04585	-1.19823	11.8702	5.47036	25.7574	22.551	77.756	295.135	20.4856	4.01458
1436712_at	Pla2g4c	phospholipase A2, group IVC (cytosolic, calcium-independent)	-1.10878	-1.3262	8.53364	5.11453	14.2385	23.7981	24.8589	16.9783	36.3974	3.13598
1451236_at	Rerg	RAS-like, estrogen-regulated, growth-inhibitor	1.51374	3.72136	7.30942	8.45574	6.3185	12.5913	9.87114	5.88884	16.5465	29.2252
1433847_at	Fam40b	family with sequence similarity 40, member B	1.3147	2.68869	6.96707	7.75319	6.26065	6.77605	5.96592	4.50733	7.89651	4.01143
1455610_at	Synm	synemin, intermediate filament protein	1.7956	2.5484	6.56843	6.13989	7.02687	10.4145	7.79504	5.41062	11.2302	6.6799
1434494_at	Zar1	zygote arrest 1	-1.02231	-1.17648	6.48013	3.28937	12.766	12.3313	13.0424	10.0315	16.9569	5.12929
1453514_at	Gpm6b	glycoprotein m6b	1.785	4.3772	6.07233	5.77936	6.38015	3.37547	3.70147	3.83183	3.57555	2.8365
1454681_at	Esrp1	RNA binding motif protein 35A	-2.32519	1.88636	6.01749	3.54993	10.2003	10.6971	9.04494	7.29344	11.2171	7.04162
1434647_at	Egflam	EGF-like, fibronectin type III and laminin G domains	1.43863	2.66194	5.42967	5.67754	5.19261	6.18579	4.31025	3.77972	4.91525	2.845
1426663_s_at	Slc45a3	solute carrier family 45, member 3	-1.38895	-1.3221	5.00006	2.61902	9.54577	17.3927	24.275	23.404	25.1784	2.0474
1421106_at	Jag1	jagged 1	1.24248	1.68213	4.67634	3.61024	6.05726	6.25788	7.78066	7.08446	8.54528	2.22673
1418252_at	Padi2	peptidyl arginine deiminase, type II	1.31034	2.54324	4.65494	4.55664	4.75536	2.49537	3.48677	2.04986	5.93094	7.39685
1434628_a_at	Rhpn2	rhophilin, Rho GTPase binding protein 2	-2.0184	-1.0389	4.61192	2.70438	7.86494	11.6532	13.0368	11.3681	14.9505	6.52965
1433579_at	Tmem30b	transmembrane protein 30B	1.84053	2.59827	4.58325	4.37817	4.79794	7.30606	13.7524	12.8215	14.7509	3.76789
1431805_a_at	Rhpn2	rhophilin, Rho GTPase binding protein 2	-2.85546	-1.00704	4.56351	2.51857	8.26882	10.3924	11.419	9.60895	13.5701	3.25621
1434070_at	Jag1	jagged 1	1.65139	1.7026	4.53592	3.51638	5.85105	6.61851	7.52543	6.82357	8.29949	4.8782
1453486_a_at	Scube2	signal peptide, CUB domain, EGF-like 2	1.60365	2.69867	4.48603	5.115	3.9344	3.89244	2.94931	2.02576	4.29391	11.9736
1428853_at	Ptch1	patched homolog 1	1.32291	1.86523	4.47891	4.82216	4.1601	5.30554	5.6255	4.13774	7.6482	4.13519
1455833_at	Afap1l2	actin filament associated protein 1-like 2	1.92082	2.84238	4.45952	4.77836	4.16196	5.00739	3.53785	2.35031	5.32542	6.26459
1427275_at	Smc4	structural maintenance of chromosomes 4	-1.01319	3.02799	4.25249	2.97377	6.08105	1.53891	2.89299	4.12049	2.03117	2.08051
1418106_at	Hey2	hairy/enhancer-of-split related with YRPW motif 2	-1.44746	-1.0679	4.1329	3.04807	5.60382	7.47485	5.73177	4.42601	7.42276	4.67523
1418492_at	Grem2	gremlin 2 homolog, cysteine knot superfamily (Xenopus laevis)	1.60876	1.89114	4.11451	4.14746	4.08183	4.53848	3.91781	3.12577	4.91055	9.05889
1436501_at	Mtus1	mitochondrial tumor suppressor 1	1.76886	2.17725	4.03242	3.11008	5.2283	5.08907	4.98712	4.44483	5.59557	4.06705
1455136_at	Atp1a2	ATPase, Na+/K+ transporting, alpha 2 polypeptide	1.37195	2.1627	3.99706	4.19284	3.81041	3.79568	5.69986	5.36079	6.06036	6.44368
1429809_at	Tmtc2	transmembrane and tetratricopeptide repeat containing 2	1.82011	2.66231	3.94412	4.30985	3.60943	5.03477	3.58671	2.28554	5.62866	3.37499
1455106_a_at	Ckb	creatine kinase, brain	1.81301	2.1672	3.84056	3.33646	4.42083	4.06923	3.68842	3.92167	3.46904	5.99718
1438654_x_at	Mmd2	monocyte to macrophage differentiation-associated 2	1.68699	1.93863	3.73333	4.07539	3.41998	5.72779	7.53753	9.17354	6.19328	35.9787
1454824_s_at	Mtus1	mitochondrial tumor suppressor 1	1.43142	1.98898	3.69477	3.00243	4.54675	4.32656	5.24058	4.93882	5.56077	5.07434
1418030_at	Slco3a1	solute carrier organic anion transporter family, member 3a1	1.77813	2.60219	3.61563	3.42594	3.81582	4.24815	5.09693	5.13308	5.06103	7.05932
1446085_at	Socs2		1.65095	3.48983	3.61179	4.00542	3.25684	3.98529	3.61695	3.48983	3.7487	5.6912
1453586_at	Entpd1	ectonucleoside triphosphate diphosphohydrolase 1	1.67638	2.5779	3.50534	3.77107	3.25833	3.44246	3.81199	3.52943	4.11718	4.14213
1436502_at	Mtus1	mitochondrial tumor suppressor 1	1.71985	1.77641	3.48254	2.94096	4.12387	4.40102	4.97457	4.46117	5.54705	5.13096
1454877_at	Sertad4	SERTA domain containing 4	1.7371	1.92654	3.47853	3.68677	3.28205	3.10447	3.23671	2.58044	4.05989	5.86117
1417143_at	Lpar1	lysophosphatidic acid receptor 1	1.57647	2.37363	3.41473	3.57471	3.26191	2.78606	2.46244	2.74222	2.2112	2.51699
1421917_at	Pdgfra	platelet derived growth factor receptor, alpha polypeptide	1.83595	2.61192	3.38078	3.65245	3.12932	3.35753	3.56672	3.02429	4.20645	3.33028
1425668_a_at	St3gal4	ST3 beta-galactoside alpha-2,3-sialyltransferase 4	1.87318	2.52549	3.325	2.6211	4.21793	4.21657	3.33081	2.59296	4.27863	5.06816
1428485_at	Car12	carbonic anyhydrase 12	1.91797	2.2194	3.18296	3.77399	2.6845	5.21431	9.36337	21.3294	4.11043	5.15622
1449198_a_at	St3gal5	ST3 beta-galactoside alpha-2,3-sialyltransferase 5	1.81609	2.2207	3.16209	3.10553	3.21968	3.66717	2.5401	1.56205	4.13054	2.8762
1417673_at	Grb14	growth factor receptor bound protein 14	-1.08268	1.27304	3.1368	2.91459	3.37595	3.81898	5.07234	3.36649	7.64256	3.51171
1421027_a_at	Mef2c	myocyte enhancer factor 2C	-1.15098	4.15433	3.05	1.83978	5.0563	1.75265	2.11774	2.47051	1.81534	6.11181
1433649_at	Kdm1b	amine oxidase, flavin containing 1	-1.0885	1.43005	3.04507	2.16971	4.2736	3.70048	3.01572	2.80027	3.24774	3.26889
1436555_at	Slc7a2	solute carrier family 7 (cationic amino acid transporter, y+ system), member 2	1.70266	1.89328	3.00584	3.24322	2.78584	2.72284	2.71845	2.09625	3.52534	3.95472
1438470_at	Socs2	suppressor of cytokine signaling 2	1.53013	2.38951	2.99911	3.229	2.78558	2.66305	3.05686	2.57232	3.63267	9.25883
1435720_at	Kcnd3	potassium voltage-gated channel, Shal-related family, member 3	1.13485	1.58364	2.93639	3.00431	2.87	4.15404	4.7021	3.99917	5.5286	2.36589
1450754_at	Cacna2d2	calcium channel, voltage-dependent, alpha 2/delta subunit 2	-1.33289	2.17023	2.93386	2.77977	3.09649	1.74265	1.39293	1.12406	1.72611	3.05442
1426399_at	Vwa1	von Willebrand factor A domain containing 1	1.32049	2.2843	2.86919	2.61722	3.14541	2.0677	2.17712	1.97839	2.39581	3.21171
1421040_a_at	Gsta2	glutathione S-transferase, alpha 2 (Yc2)	1.27687	1.64331	2.83515	2.18788	3.67392	6.24768	16.8804	37.4733	7.60401	2.07443
1416357_a_at	Mcam	melanoma cell adhesion molecule	1.65924	2.40047	2.81129	2.51405	3.14367	2.7728	1.55286	1.27524	1.89091	6.57401
1434776_at	Sema5a	sema domain, seven thrombospondin repeats (type 1 and type 1-like), transmembrane domain (TM) and short cytoplasmic domain, (semaphorin) 5A	1.6165	2.24305	2.75819	2.74373	2.77273	3.17325	2.48644	1.82684	3.38418	4.26128
1434195_at	Prss35	protease, serine, 35	1.77075	2.32316	2.74796	3.1583	2.39093	2.99713	2.58831	2.42661	2.76078	17.1353
1440156_s_at	Tox2		1.09661	1.3253	2.7173	2.23881	3.29806	5.37318	4.25322	3.63345	4.9787	2.91081
1426288_at	Lrp4	low density lipoprotein receptor-related protein 4	1.64719	1.74177	2.71629	2.75873	2.67449	3.30912	2.58075	2.00594	3.32028	16.9754
1433944_at	Hectd2	HECT domain containing 2	1.455	1.777	2.69819	3.40515	2.138	3.43144	1.72012	1.06465	2.77915	10.1921
1433623_at	Zfp367	zinc finger protein 367	1.17728	1.48743	2.67585	2.72609	2.62653	2.67902	2.30908	2.2075	2.41534	3.5083
1419905_s_at	Hpgd	hydroxyprostaglandin dehydrogenase 15 (NAD)	-2.07342	1.25222	2.65147	2.66034	2.64263	3.4245	3.10157	2.76743	3.47605	7.74907
1435349_at	Nrp2	neuropilin 2 /// par-3 partitioning defective 3 homolog B (C. elegans)	-1.04646	1.24297	2.61466	2.61684	2.61248	2.7647	2.64263	1.78715	3.90762	3.18058
1419494_a_at	Tpd52	tumor protein D52	1.6495	1.93635	2.58901	2.09255	3.20327	2.45217	3.51083	4.16183	2.96165	2.82807
1448340_at	Tmem30a	transmembrane protein 30A	1.72973	1.92008	2.57978	2.70755	2.45804	3.40674	3.16355	2.84844	3.51352	2.6407
1436223_at	Itgb8		1.68471	1.52477	2.52283	2.56445	2.48188	1.40822	3.81025	7.72089	1.88035	5.07643
1451506_at	Mef2c	myocyte enhancer factor 2C	1.31895	2.72643	2.52264	2.04615	3.11008	2.40075	2.13445	2.04447	2.22838	3.0675
1424130_a_at	Ptrf	polymerase I and transcript release factor	1.91608	2.44133	2.52095	2.45261	2.5912	2.91816	2.26732	1.96259	2.61935	2.08729
1427231_at	Robo1	roundabout homolog 1 (Drosophila)	1.54987	1.71395	2.52052	2.71565	2.33942	2.45147	1.79286	1.20034	2.67787	13.185
1425452_s_at	Fam84a	family with sequence similarity 84, member A	1.63378	2.30368	2.50055	2.7023	2.31386	3.13453	2.45783	1.9034	3.17375	3.79433
1449158_at	Kcnk2	potassium channel, subfamily K, member 2	-1.05073	1.14333	2.49995	2.71025	2.30597	3.17615	2.17321	1.10339	4.2803	9.48595
1440840_at	D630004K10Rik	RIKEN cDNA D630004K10 gene	1.46421	1.62436	2.49837	2.63646	2.36752	3.62568	5.08454	7.58957	3.40632	3.06923
1417600_at	Slc15a2	solute carrier family 15 (H+/peptide transporter), member 2	-1.38044	1.80428	2.49012	3.0659	2.02248	2.32865	3.47837	4.61972	2.61901	3.40665
1427042_at	Mal2	mal, T-cell differentiation protein 2	1.45149	2.31743	2.49	2.98135	2.07963	1.42969	5.53701	5.48388	5.59065	5.47403
1423428_at	Ror2	receptor tyrosine kinase-like orphan receptor 2	1.81389	2.03641	2.45667	2.70969	2.22728	2.64093	1.91848	1.408	2.61405	5.19395
1450786_x_at	Pdlim5	PDZ and LIM domain 5	1.4608	2.09669	2.44199	1.91821	3.10879	2.21496	2.23549	2.67969	1.86493	3.02544
1429682_at	Fam46c	family with sequence similarity 46, member C	-1.87395	-1.54312	2.42519	1.58986	3.6994	6.76037	9.56131	7.75797	11.7838	20.5982
1455597_at	Map3k2	mitogen-activated protein kinase kinase kinase 2	1.78274	1.69834	2.42281	2.57214	2.28215	3.26451	2.89647	2.80189	2.99425	2.62917
1423436_at	Gsta3	glutathione S-transferase, alpha 3	-1.1795	1.18298	2.41903	2.07281	2.82309	2.39952	3.63499	4.24662	3.11145	2.15098
1418634_at	Notch1	Notch gene homolog 1 (Drosophila)	1.78771	2.34316	2.40119	2.51748	2.29027	3.34112	1.65038	1.56091	1.74499	2.05495
1423089_at	Tmod3	tropomodulin 3	-1.26317	1.26977	2.38235	1.60524	3.53567	1.55727	1.81333	2.01579	1.6312	2.59971
1459453_at	---		1.8406	1.27509	2.38091	2.88935	1.96194	2.69318	1.76555	1.28184	2.43179	6.21302
1427075_s_at	Pcmtd2	protein-L-isoaspartate (D-aspartate) O-methyltransferase domain containing 2	1.86107	2.01239	2.3689	2.78857	2.01239	2.21218	2.21565	2.01239	2.43943	3.84293
1434228_at	Pdp1	protein phosphatase 2C, magnesium dependent, catalytic subunit	1.63236	2.11241	2.36788	2.47015	2.26984	2.68164	2.99139	2.45693	3.64212	2.91489
1417051_at	Pcdh8	protocadherin 8	-1.27608	1.1843	2.36268	2.77621	2.01074	3.47636	2.21099	1.6236	3.01087	9.09653
1418551_at	Mybpc3	myosin binding protein C, cardiac	1.8241	2.17791	2.36113	2.74025	2.03446	3.16278	2.7519	1.7014	4.45103	5.50758
1442586_at	Socs2	suppressor of cytokine signaling 2	1.71055	2.18412	2.35867	2.59172	2.14658	2.46679	2.53878	2.44475	2.63643	4.87777
1429514_at	Ppap2b	phosphatidic acid phosphatase type 2B	1.7571	2.43851	2.35702	2.33774	2.37645	2.03025	2.39399	2.58632	2.21597	3.57134
1438306_at	Rnf180	ring finger protein 180	1.2321	1.56091	2.35097	2.68808	2.05614	2.88059	2.6176	1.90163	3.60314	4.56109
1444038_at	AU015836	expressed sequence AU015836	-3.38207	-1.23082	2.34644	1.28624	4.2805	4.07894	3.88488	3.06835	4.91869	53.0977
1419163_s_at	Dnajc3	DnaJ (Hsp40) homolog, subfamily C, member 3	1.35291	1.36077	2.33361	2.14863	2.53452	3.34338	2.82751	2.59286	3.08339	2.35006
1438530_at	Tfpi	tissue factor pathway inhibitor	1.47859	2.00943	2.31225	2.59341	2.06157	2.56589	2.15496	1.65365	2.80823	2.36736
1455663_at	Olfml1	olfactomedin-like 1	1.0803	1.60578	2.30912	1.82984	2.91393	1.87738	1.99083	1.71881	2.3059	2.44778
1430291_at	Dock5	dedicator of cytokinesis 5	1.71499	2.14421	2.30893	2.68414	1.98616	2.62803	2.8186	2.60037	3.05515	2.77589
1418743_a_at	Tesc	similar to Tescalcin /// tescalcin	1.24341	1.04294	2.28891	1.54908	3.38209	3.31862	3.57047	2.51938	5.06006	36.0413
1455050_at	E130203B14Rik	RIKEN cDNA E130203B14 gene	1.64506	1.76189	2.27813	2.55618	2.03033	1.84429	1.46129	1.00538	2.12392	2.24888
1438040_a_at	Hsp90b1	heat shock protein 90, beta (Grp94), member 1	1.0524	2.03041	2.27691	1.30265	3.97983	1.16866	1.8249	2.23133	1.4925	2.79113
1434959_at	Dhh	desert hedgehog	1.2349	1.22701	2.25667	2.99747	1.69896	3.20669	3.18137	2.63861	3.83578	45.9489
1449031_at	Cited1	Cbp/p300-interacting transactivator with Glu/Asp-rich carboxy-terminal domain 1	-1.14026	1.56147	2.25049	2.1335	2.37389	2.78095	1.44086	-1.00599	2.08852	4.17025
1449484_at	Stc2	stanniocalcin 2	1.87914	1.7263	2.21169	2.29189	2.13429	1.94412	2.14829	1.81497	2.54282	10.0704
1424051_at	Col4a2	collagen, type IV, alpha 2	1.40521	1.80253	2.2041	2.18526	2.22311	2.2906	1.49317	1.32221	1.68622	2.15083
1429987_at	9930013L23Rik	RIKEN cDNA 9930013L23 gene	-1.2319	1.44915	2.2039	2.35515	2.06236	2.2067	1.72697	1.18638	2.51389	6.00218
1458135_at	---		1.68367	1.81538	2.20093	2.13392	2.27004	2.71213	2.45002	2.48692	2.41366	4.98032
1419811_at	Adcy9	adenylate cyclase 9	1.55057	1.64783	2.19782	2.31157	2.08967	2.44284	2.10519	1.62192	2.73246	3.85085
1443579_s_at	Deptor /// LOC100505173	DEP domain containing 6	1.1279	1.01485	2.19152	1.8495	2.59679	2.43881	2.56947	2.45491	2.68938	3.03389
1418736_at	B3galnt1	UDP-GalNAc:betaGlcNAc beta 1,3-galactosaminyltransferase, polypeptide 1	1.84799	2.008	2.18252	2.27013	2.09829	2.03099	1.81821	1.43739	2.29994	2.20373
1439906_at	---		1.17999	1.28674	2.18095	2.51946	1.88792	2.45507	3.8936	4.56026	3.3244	3.01569
1427276_at	Smc4	structural maintenance of chromosomes 4	-1.2788	1.30499	2.17688	1.45527	3.25629	1.13768	1.7222	2.14558	1.38235	2.78499
1451406_a_at	Pcsk5	proprotein convertase subtilisin/kexin type 5	-1.12409	1.50769	2.16999	2.31872	2.03081	2.11104	1.57699	1.24557	1.99658	5.71403
1437339_s_at	Pcsk5	proprotein convertase subtilisin/kexin type 5	-1.10605	1.59081	2.16999	2.17141	2.16856	1.83866	1.68489	1.52648	1.85975	3.00073
1456224_x_at	Cage1	cancer antigen 1	1.05694	1.26318	2.16266	1.72481	2.71166	4.27247	4.92836	3.38414	7.17722	5.27251
1424534_at	Mmd2	monocyte to macrophage differentiation-associated 2	1.12514	1.34507	2.16248	2.08089	2.24726	3.27725	4.18552	5.30214	3.30406	15.5414
1439888_at	Gm15867		1.90334	1.84121	2.15458	2.05493	2.25906	2.49774	2.32048	1.66602	3.23203	6.19129
1460359_at	Armcx3	armadillo repeat containing, X-linked 3 /// hypothetical protein LOC100044266	1.8316	1.84593	2.15041	2.29927	2.01119	2.12747	1.65254	1.39471	1.95803	2.17342
1415936_at	Bcar3	breast cancer anti-estrogen resistance 3	1.28307	1.69035	2.14941	2.179	2.12022	3.09257	3.41046	2.92629	3.97474	9.99497
1434342_at	S100b	S100 protein, beta polypeptide, neural	1.32029	1.64817	2.14503	2.26292	2.03327	4.53876	5.29602	2.7575	10.1715	8.63673
1435229_at	Gramd1b	GRAM domain containing 1B	1.55993	1.68861	2.14306	2.22812	2.06124	2.77364	3.33696	3.20235	3.47723	5.69366
1456150_at	Jhdm1d	jumonji C domain-containing histone demethylase 1 homolog D (S. cerevisiae)	1.54301	1.45181	2.13136	1.99384	2.27836	3.03536	2.41978	1.86174	3.14507	3.67758
1424807_at	Lama4	laminin, alpha 4	1.74064	1.87729	2.12751	2.02118	2.23943	2.18719	1.31726	1.0823	1.60324	7.24499
1455297_at	Spin2	spindlin family, member 2	1.26821	1.38536	2.11368	2.04274	2.18709	2.37323	1.83545	1.5566	2.16425	5.03953
1436325_at	Rora	RAR-related orphan receptor alpha	1.82771	1.55628	2.11148	2.26883	1.96504	2.75993	3.88415	4.43588	3.40104	2.61154
1450738_at	Kif21a	kinesin family member 21A	-1.02466	1.89624	2.11042	1.94607	2.28866	1.92856	2.9941	3.73845	2.39796	3.43193
1448955_s_at	Cadps	Ca2+-dependent secretion activator	-1.05314	-1.61418	2.10392	2.3236	1.90501	1.64261	-1.14711	-1.38493	1.0525	20.1794
1433994_at	4931406P16Rik	RIKEN cDNA 4931406P16 gene	1.01824	1.55014	2.10006	1.92794	2.28755	1.69442	1.57512	1.53514	1.61614	4.22854
1437785_at	Adamts9	a disintegrin-like and metallopeptidase (reprolysin type) with thrombospondin type 1 motif, 9	1.65525	1.88582	2.09929	2.14509	2.05446	2.2653	1.53037	1.12334	2.08488	2.11167
1424175_at	Tef	thyrotroph embryonic factor	1.59593	1.64296	2.09699	2.34725	1.87342	2.0861	2.67104	3.02995	2.35465	2.60897
1458374_at	Mis18bp1	expressed sequence C79407	-1.0089	1.36724	2.09145	1.75063	2.49863	1.1583	1.30123	1.308	1.2945	2.17195
1424086_at	Oaf	OAF homolog (Drosophila)	1.61662	1.56189	2.08557	2.16254	2.01134	2.27822	1.93987	1.7054	2.20658	6.03053
1426784_at	Trim47	tripartite motif-containing 47	1.27906	1.39559	2.08424	1.83146	2.37191	2.00689	2.26214	2.99024	1.71132	8.03414
1433887_at	Dnajc3	DnaJ (Hsp40) homolog, subfamily C, member 3	1.41434	1.57806	2.07498	1.90662	2.25822	2.64362	2.6458	2.67152	2.62033	2.53739
1440823_x_at	Smtnl2	smoothelin-like 2	1.51183	1.3495	2.07426	2.61981	1.64231	1.81151	1.70632	1.57948	1.84334	5.43671
1434410_at	Crybg3	beta-gamma crystallin domain containing 3	1.71726	1.85972	2.07228	1.7929	2.3952	2.62158	2.5823	2.13097	3.12922	2.04801
1419706_a_at	Akap12	A kinase (PRKA) anchor protein (gravin) 12	1.53487	1.67999	2.06562	1.79069	2.38277	2.00999	1.47791	1.61226	1.35476	2.38851
1450713_at	Cspg5	chondroitin sulfate proteoglycan 5	1.18179	1.38648	2.05563	1.68729	2.50438	1.62357	1.34226	1.20156	1.49944	2.76807
1434454_at	Adcy9	adenylate cyclase 9	1.43994	1.64658	2.05191	2.02058	2.08374	2.06615	2.03933	1.60707	2.58785	2.86304
1422861_s_at	Pdlim5	PDZ and LIM domain 5	1.41457	1.39033	2.04403	1.40822	2.96692	2.16091	1.94381	1.91441	1.97367	2.70785
1437111_at	Zc3h12c	zinc finger CCCH type containing 12C	1.61677	1.73016	2.03803	2.22306	1.8684	2.41702	2.27368	2.24725	2.30042	2.50431
1436545_at	Dtx4	deltex 4 homolog (Drosophila)	1.23289	1.55967	2.02953	2.11517	1.94736	1.85123	2.85965	2.44527	3.34424	2.12901
1426972_at	Sec24d	Sec24 related gene family, member D (S. cerevisiae)	1.68349	1.69415	2.02355	1.98674	2.06104	2.25559	1.96	1.83313	2.09566	2.97147
1434528_at	Aard	alanine and arginine rich domain containing protein	1.67914	1.94961	2.02144	2.03694	2.00605	1.88309	1.20181	-1.07793	1.55691	19.835
1422818_at	Nedd9	neural precursor cell expressed, developmentally down-regulated gene 9	1.85602	1.66442	2.01617	1.99878	2.03372	1.89182	1.6104	1.48812	1.74274	6.49501
1451596_a_at	Sphk1	sphingosine kinase 1	1.70717	2.06742	2.01279	2.22309	1.82238	3.17852	2.01773	1.41789	2.87131	2.33669
1455728_at	Pten	phosphatase and tensin homolog	1.43086	1.44424	2.01143	2.16366	1.8699	2.72614	2.6437	2.54225	2.7492	2.09242
1426965_at	Rap2a	RAS related protein 2a	1.61648	1.64242	2.0107	1.95651	2.0664	2.11484	1.8043	1.51401	2.15024	3.16571
1456795_at	Bend4	RIKEN cDNA D330027G24 gene	-1.18341	-1.23082	2.00985	1.68432	2.3983	2.37798	2.23356	1.99583	2.49961	6.11407
1420504_at	Slc6a14	solute carrier family 6 (neurotransmitter transporter), member 14	1.61093	1.65573	2.00289	2.5104	1.59799	2.04678	1.00488	-2.03211	2.05198	14.5294
1435342_at	Kcnk6	potassium inwardly-rectifying channel, subfamily K, member 6	1.88305	1.64204	2.00241	2.08632	1.92187	2.25801	2.17169	2.60169	1.81276	3.62585
1447825_x_at	Pcdh8	protocadherin 8	-1.21995	-1.09491	2.00085	2.3498	1.70371	3.30372	2.22916	1.79003	2.77602	2.95755

## Sheet: S3C (Cluster-III)
S3C. All genes of cluster-III (Sertoli cell-specific genes upregulated on day 20 post-transplantation) in the ovarian grafts
Probesets	Gene Symbol	Definition	4d	7d	10d ave	(#1	#2)	15d	20d ave	(#1	#2)	12.5 dpc XY > XX
1418654_at	Hao2	hydroxyacid oxidase (glycolate oxidase) 3	1.40243	1.2629	1.18874	1.36566	1.03474	1.54109	10.3951	31.6357	3.41569	4.22211
1423523_at	Aass	aminoadipate-semialdehyde synthase	1.47931	-1.1247	1.40492	1.07439	1.83713	2.39603	10.2015	23.4663	4.43486	7.61952
1416776_at	Crym	crystallin, mu	-1.45561	-1.27998	-1.21817	-1.2883	-1.15185	1.04123	6.46335	19.5905	2.1324	3.77141
1424393_s_at	Adhfe1	alcohol dehydrogenase, iron containing, 1	1.1577	-1.03842	1.0136	1.15574	-1.12492	1.15574	5.73727	15.9906	2.05849	4.76198
1420786_a_at	Gm10256 /// Gm10352 /// Gm3376 /// Gm4064 /// LOC100862365 /// LOC100862383 /// LOC100862394 /// LOC100862398 /// Rbmy1a1	predicted gene, ENSMUSG00000069031 /// predicted gene, ENSMUSG00000071960 /// RNA binding motif protein, Y chromosome, family 1, member A1	-1.06633	-1.0569	1.03564	1.08678	-1.01326	-1.01326	5.39245	31.0797	-1.06882	8.57043
1416225_at	Adh1	alcohol dehydrogenase 1 (class I)	1.42465	1.45819	1.37269	1.31047	1.43786	1.66558	4.83156	10.303	2.26574	3.64603
1435134_at	Nceh1	arylacetamide deacetylase-like 1	1.647	1.10078	1.4927	1.19241	1.8686	2.9309	4.63737	5.57357	3.85842	2.48205
1423271_at	Gjb2	gap junction protein, beta 2	-1.06135	-1.1204	-1.02688	-1.26485	1.19951	1.05007	4.34862	9.86064	1.91777	28.9006
1448842_at	Cdo1	cysteine dioxygenase 1, cytosolic	-1.31105	-1.17514	1.27077	-1.09001	1.76021	2.51813	4.2489	4.83831	3.73129	3.15972
1434810_a_at	Cage1	cancer antigen 1	-1.14724	1.026	1.87956	1.46621	2.40945	3.69124	3.75376	2.04878	6.87762	3.13955
1428223_at	Mfsd2a	major facilitator superfamily domain containing 2	-1.36067	-1.47192	1.38233	1.29848	1.47159	3.15585	3.51023	2.75228	4.47691	4.0664
1424392_at	Adhfe1	alcohol dehydrogenase, iron containing, 1	-1.02031	1.08887	1.08556	1.08887	1.08226	1.13982	3.48079	7.40918	1.63526	4.22355
1458585_at	---		1.86941	2.06368	1.69637	2.50065	1.15078	3.10852	3.33573	3.22238	3.45306	3.42774
1448021_at	Fam46c		-3.36082	-5.49417	1.47767	-1.17117	2.55726	3.28864	3.28322	3.60297	2.99185	13.4278
1422814_at	Aspm	asp (abnormal spindle)-like, microcephaly associated (Drosophila)	-1.72506	-1.43384	1.44891	1.35624	1.54791	2.78105	3.21722	2.60026	3.98057	5.7187
1448502_at	Slc16a7	solute carrier family 16 (monocarboxylic acid transporters), member 7	1.58907	1.2825	1.5321	1.52977	1.53444	1.53444	3.13633	5.8421	1.68373	4.7841
1445669_at	Spry4	sprouty homolog 4 (Drosophila)	1.06304	1.19904	1.47975	1.60212	1.36672	6.52292	3.06	2.83339	3.30473	22.6585
1425107_a_at	Lifr	leukemia inhibitory factor receptor	1.79699	1.51668	1.82389	1.87253	1.77651	1.67436	3.03878	4.58338	2.01471	3.35273
1429146_at	Svip	RIKEN cDNA 6620401M08 gene	-1.03632	1.37863	1.78754	1.65173	1.93453	2.03791	2.95088	2.85483	3.05016	2.5838
1460601_at	Myrip	myosin VIIA and Rab interacting protein	1.0742	1.62655	1.77433	1.77433	1.77433	3.05365	2.92229	2.12655	4.01577	15.7254
1418744_s_at	Tesc	similar to Tescalcin /// tescalcin	-1.03422	-1.4322	1.97083	1.23192	3.15295	2.90116	2.9135	2.47918	3.42389	22.0099
1447800_x_at	Tcn2	transcobalamin 2	1.51884	1.22098	1.41364	1.46808	1.36121	1.37853	2.90954	6.1756	1.37078	2.04421
1416418_at	Gabarapl1	gamma-aminobutyric acid (GABA(A)) receptor-associated protein-like 1	1.33476	1.31047	1.79336	1.87744	1.71305	2.21023	2.86886	3.30561	2.48982	2.96762
1435367_at	Mapk4	mitogen-activated protein kinase 4	1.02924	-1.12979	-1.2096	-1.1621	-1.25905	1.04869	2.85995	4.24266	1.92787	7.18356
1425837_a_at	Ccrn4l	CCR4 carbon catabolite repression 4-like (S. cerevisiae) /// similar to carbon catabolite repression 4 protein homolog	1.13968	-1.00469	1.81012	1.33981	2.44552	3.46889	2.84672	2.52266	3.21241	3.67258
1430353_at	Glis3	GLIS family zinc finger 3	1.5259	1.22134	1.56368	1.85568	1.31763	1.3527	2.80567	4.07145	1.93341	7.16479
1436891_at	Usp15	ubiquitin specific peptidase 15	-1.21801	1.12097	1.86082	1.60868	2.15249	2.54822	2.7356	2.45934	3.04289	2.55322
1433655_at	Rnf141	ring finger protein 141	1.49102	1.5107	1.88484	1.9471	1.82458	2.14579	2.71513	2.43552	3.02685	3.00417
1433945_at	Fam189a1	RIKEN cDNA 5730507A09 gene	1.30615	1.03149	1.90925	2.96135	1.23094	2.71218	2.68968	-1.00818	7.29358	11.1748
1434996_at	Slc25a16	solute carrier family 25 (mitochondrial carrier, Graves disease autoantigen), member 16	1.2536	1.10454	1.22686	1.2536	1.20069	1.3463	2.63274	3.96823	1.74671	2.58551
1438934_x_at	Sema4a	sema domain, immunoglobulin domain (Ig), transmembrane domain (TM) and short cytoplasmic domain, (semaphorin) 4A	1.19793	1.21708	1.28799	1.38796	1.19521	1.21708	2.59377	4.61649	1.45731	2.8018
1419493_a_at	Tpd52	tumor protein D52	1.5904	1.51399	1.75299	1.63262	1.88223	2.12396	2.56621	2.53435	2.59847	3.6016
1460576_at	Exoc6	exocyst complex component 6	1.12785	1.30678	1.47329	1.42437	1.52389	1.60727	2.55515	3.55827	1.83482	3.63477
1424748_at	Galnt11	UDP-N-acetyl-alpha-D-galactosamine:polypeptide N-acetylgalactosaminyltransferase 11	1.2569	1.23396	1.41663	1.47207	1.36328	1.57774	2.55137	4.40554	1.47756	3.1555
1423848_at	Mphosph6	M phase phosphoprotein 6	-1.52342	-1.04562	1.74096	1.27838	2.37092	2.49372	2.53784	2.12888	3.02536	5.40186
1420905_at	Il17ra	interleukin 17 receptor A	1.22222	1.18834	1.4657	1.40398	1.53013	2.30512	2.53739	2.32645	2.76746	3.37582
1453063_at	Cltb	clathrin, light polypeptide (Lcb)	1.69205	1.58719	1.98026	1.79288	2.18722	2.18238	2.53594	2.7478	2.34042	2.74982
1434606_at	Erbb3	v-erb-b2 erythroblastic leukemia viral oncogene homolog 3 (avian)	-1.27833	1.00166	1.01336	1.01336	1.01336	-1.07315	2.51097	5.01885	1.25626	23.4576
1416419_s_at	Gabarapl1	gamma-aminobutyric acid (GABA(A)) receptor-associated protein-like 1	1.2446	1.3342	1.49947	1.55362	1.4472	1.9591	2.50398	2.82627	2.21844	2.24998
1460698_a_at	Sec11c	SEC11 homolog C (S. cerevisiae)	1.73352	1.33993	1.90121	1.69577	2.13153	1.88612	2.47183	2.97361	2.05472	2.037
1455842_x_at	Usp15	ubiquitin specific peptidase 15	-1.29524	-1.03083	1.70642	1.40489	2.07268	2.29969	2.46446	2.12105	2.86346	2.42605
1422478_a_at	Acss2	acyl-CoA synthetase short-chain family member 2 /// myosin, heavy chain 7B, cardiac muscle, beta	1.17577	1.08171	1.14338	1.18722	1.10116	1.17577	2.44309	5.01647	1.18982	7.14002
1427975_at	Rasl10a	RAS-like, family 10, member A	1.81089	1.14953	1.22312	1.06155	1.40928	1.71411	2.42002	1.89755	3.08635	2.25631
1457825_x_at	Tcn2	transcobalamin 2	1.55343	1.25644	1.07153	1.03605	1.10823	-1.00767	2.41505	5.36377	1.08738	2.30884
1454622_at	Slc38a5	solute carrier family 38, member 5	-1.51148	-1.42531	1.41409	1.42228	1.40594	1.84049	2.40958	2.39794	2.42128	28.4262
1440312_at	Elovl7	ELOVL family member 7, elongation of long chain fatty acids (yeast) (Elovl7), mRNA	-1.13893	-1.13798	-1.08146	1.00974	-1.18096	1.00974	2.35106	5.13285	1.07689	2.39966
1436532_at	Dclk3	doublecortin-like kinase 3	-1.08219	1.09138	-1.00137	-1.10275	1.09973	-1.07733	2.33813	4.96678	1.10068	2.17355
1429466_s_at	Aph1b /// Aph1c	anterior pharynx defective 1b homolog (C. elegans) /// anterior pharynx defective 1c homolog (C. elegans)	1.49105	-1.01026	1.12283	1.07459	1.17324	1.34799	2.33199	2.91899	1.86303	2.5057
1422479_at	Acss2	acyl-CoA synthetase short-chain family member 2 /// myosin, heavy chain 7B, cardiac muscle, beta	-1.01431	1.02131	1.13776	1.18875	1.08897	1.10853	2.32832	4.6108	1.17573	7.79222
1456509_at	1110032F04Rik	RIKEN cDNA 1110032F04 gene	1.16224	1.02322	1.41386	1.54434	1.2944	1.89198	2.32657	1.69935	3.1853	25.4346
1452203_at	Obfc2a	oligonucleotide/oligosaccharide-binding fold containing 2A	1.24243	1.24701	1.45965	1.41232	1.50856	1.21333	2.31167	3.42005	1.5625	5.39757
1452249_at	Prickle1	prickle like 1 (Drosophila)	1.18615	1.65444	1.72831	1.70989	1.74692	1.83643	2.31019	2.08256	2.56271	5.69615
1436008_at	Tpd52	tumor protein D52	1.67124	1.50249	1.4665	1.56542	1.37383	1.8998	2.30564	3.05606	1.73949	3.63726
1434017_at	Znrf2	zinc and ring finger 2	1.44629	1.29771	1.58553	1.59344	1.57766	1.79467	2.29586	2.50687	2.10261	2.29186
1439816_at	Gm10567	predicted gene, ENSMUSG00000073738	1.14548	-1.07017	1.66684	1.40266	1.98079	1.85192	2.29429	3.54051	1.48673	5.73354
1417116_at	Slc6a8	solute carrier family 6 (neurotransmitter transporter, creatine), member 8	1.45193	1.44366	1.45942	1.54604	1.37767	1.52698	2.28491	3.16596	1.64905	3.45553
1417707_at	N4bp2l1	NEDD4 binding protein 2-like 1	1.33703	1.4659	1.71803	1.8139	1.62722	2.11347	2.28204	2.07329	2.5118	8.27465
1455073_at	Cdadc1	cytidine and dCMP deaminase domain containing 1	1.54728	1.45692	1.9773	2.11517	1.84841	2.12173	2.28169	2.34155	2.22335	2.35763
1421836_at	Mtap7	microtubule-associated protein 7	1.14364	1.09748	1.09487	1.04832	1.14349	1.28384	2.28039	3.47404	1.49687	2.05355
1439186_at	Bend7	BEN domain containing 7	1.45542	1.37783	1.92852	1.69676	2.19194	1.34343	2.26917	3.53789	1.45542	7.56689
1435695_a_at	Ggct	gamma-glutamyl cyclotransferase	-1.54459	-1.63863	1.38567	-1.30435	2.50447	1.91999	2.26757	2.09978	2.44876	2.7018
1448507_at	Efhd1	EF hand domain containing 1	1.3518	1.36685	1.21325	1.29766	1.13434	1.84546	2.26526	2.44761	2.0965	19.1524
1435122_x_at	Dnmt1	DNA methyltransferase (cytosine-5) 1	-1.96317	-1.74995	1.5908	1.08592	2.3304	2.37397	2.25535	1.93902	2.6233	2.31686
1434216_a_at	Nudt19	nudix (nucleoside diphosphate linked moiety X)-type motif 19	1.06582	1.18614	1.37659	1.66363	1.13907	1.10574	2.25494	4.61216	1.10247	3.61758
1455664_at	Rtn4rl1	reticulon 4 receptor-like 1	1.10144	-1.14996	1.24041	1.33853	1.14947	1.63643	2.23146	2.78208	1.78981	28.145
1439786_at	Gab2		1.42386	1.85079	1.96779	2.1281	1.81956	2.35714	2.20193	1.69746	2.85632	2.01109
1460740_at	Cltb	clathrin, light polypeptide (Lcb) /// similar to Cltb protein	1.48114	1.3856	1.64142	1.42195	1.89477	2.01428	2.19738	2.21529	2.17961	3.03572
1448200_at	Tcn2	transcobalamin 2	1.58719	1.30428	-1.04737	-1.14313	1.04207	-1.14565	2.1811	5.20043	-1.09317	3.04473
1448830_at	Dusp1	dual specificity phosphatase 1	1.22174	1.2009	1.40501	1.35289	1.45914	3.43531	2.18063	2.41971	1.96518	3.06988
1434945_at	Lpcat2	lysophosphatidylcholine acyltransferase 2	1.92899	1.9105	1.46065	1.63228	1.30706	1.41938	2.1766	2.50738	1.88946	5.72806
1416318_at	Serpinb1a	serine (or cysteine) peptidase inhibitor, clade B, member 1a	1.79502	1.82052	1.91553	1.90069	1.93049	1.95833	2.17126	1.77261	2.65957	3.10813
1427475_a_at	Pdlim5	PDZ and LIM domain 5	1.65283	1.52883	1.89887	1.769	2.03828	1.84443	2.15736	2.61136	1.78228	3.82007
1426806_at	Obfc2a	oligonucleotide/oligosaccharide-binding fold containing 2A	1.23722	1.14833	1.35951	1.36836	1.35072	1.21485	2.14868	2.97869	1.54995	8.99499
1433699_at	Tnfaip3	tumor necrosis factor, alpha-induced protein 3	1.4966	1.90606	1.40267	1.34156	1.46658	1.4966	2.13637	2.58526	1.76542	2.8198
1448110_at	Sema4a	sema domain, immunoglobulin domain (Ig), transmembrane domain (TM) and short cytoplasmic domain, (semaphorin) 4A	1.08176	1.25263	-1.01108	1.08321	-1.10733	-1.14281	2.13471	3.26357	1.39632	2.86696
1455029_at	Kif21a	kinesin family member 21A	-1.07894	1.20461	1.67188	1.8649	1.49883	2.06353	2.12792	2.04331	2.21604	10.5254
1449852_a_at	Ehd4	EH-domain containing 4	1.50242	1.50159	1.9725	1.82637	2.13033	2.09688	2.11705	1.90929	2.34742	2.26513
1452225_at	2010106G01Rik		1.80567	2.2208	1.81275	1.96752	1.67016	1.86615	2.1148	2.08891	2.14101	2.71581
1451114_at	Cmtm6	CKLF-like MARVEL transmembrane domain containing 6	1.32999	1.487	1.47026	1.68373	1.28385	1.91727	2.10452	2.31185	1.91577	2.33419
1457938_at	---		1.61609	1.18108	1.79583	1.99557	1.61609	2.40947	2.08948	2.0628	2.1165	2.49426
1460431_at	Gcnt1	glucosaminyl (N-acetyl) transferase 1, core 2	-1.54293	-1.42056	-1.03024	1.17334	-1.24538	-1.11179	2.08867	5.25164	-1.20381	4.66854
1452011_a_at	Uxs1	UDP-glucuronate decarboxylase 1	1.47585	1.49885	1.85352	1.92899	1.781	2.08755	2.08827	1.87684	2.32352	2.75189
1417430_at	Cdr2	cerebellar degeneration-related 2	1.2643	-1.34593	1.151	-1.0271	1.36071	2.38522	2.07839	2.83528	1.52355	3.1514
1452227_at	Sel1l3	RIKEN cDNA 2310045A20 gene	-1.67494	-2.21042	1.11394	-1.12503	1.39601	1.10523	2.07248	3.85307	1.11474	4.92781
1423457_at	Slc35a5	solute carrier family 35, member A5	1.78613	1.77405	1.92955	2.12423	1.75271	2.0463	2.0722	1.68825	2.54347	3.41129
1455436_at	Diras2	DIRAS family, GTP-binding RAS-like 2	-1.05173	-1.22065	1.16471	-1.01578	1.37795	1.48858	2.06365	1.64136	2.59458	24.9229
1456599_at	Nxt2	nuclear transport factor 2-like export factor 2	1.04435	1.13087	1.37705	1.54634	1.22629	1.41351	2.05826	2.71049	1.56298	2.76883
1429474_at	Ptgr2	prostaglandin reductase 2	1.16489	1.07054	1.2773	1.46118	1.11656	1.04725	2.04399	2.37569	1.75859	2.03819
1433741_at	Cd38	CD38 antigen	1.86055	1.79991	1.6391	1.58827	1.69155	1.89385	2.04394	2.18848	1.90893	8.72511
1425484_at	Tox	similar to thymus high mobility group box protein TOX /// thymocyte selection-associated high mobility group box	1.03968	1.35495	1.3295	1.35495	1.30452	1.48192	2.04343	2.89643	1.44164	3.90399
1447877_x_at	Dnmt1	DNA methyltransferase (cytosine-5) 1	-1.67982	-1.78829	1.43032	1.06008	1.92985	2.19588	2.03245	1.86492	2.21504	2.34793
1422631_at	Ahr	aryl-hydrocarbon receptor	-1.29236	1.04023	1.29382	1.22811	1.36305	1.71177	2.03113	1.72073	2.39753	2.86448
1455291_s_at	Znrf2	zinc and ring finger 2	1.46513	1.21806	1.47676	1.51003	1.44423	1.54744	2.02919	1.88403	2.18553	4.65959
1424124_at	Mospd2	motile sperm domain containing 2	1.40686	1.42276	1.57768	1.65759	1.50162	1.80525	2.01566	2.06201	1.97035	2.58201
1420859_at	Pkia	protein kinase inhibitor, alpha	1.01515	1.19956	1.62083	1.70467	1.54111	1.5502	2.00708	2.08058	1.93617	2.87364
1452308_a_at	Atp1a2	ATPase, Na+/K+ transporting, alpha 2 polypeptide	1.20986	1.24983	1.99459	1.92941	2.06196	1.9577	2.00048	2.02077	1.98039	2.78966
1416432_at	Pfkfb3	6-phosphofructo-2-kinase/fructose-2,6-biphosphatase 3	1.68124	1.60219	1.88283	1.58584	2.23544	2.63974	1.9983	2.02325	1.97366	2.3791
1435315_s_at	Far1	fatty acyl CoA reductase 1	1.53524	1.79195	1.63683	1.70579	1.57066	1.97561	1.98871	2.01914	1.95874	2.0614
1428304_at	Esco2	establishment of cohesion 1 homolog 2 (S. cerevisiae)	-2.60922	-2.01777	1.12995	-1.06329	1.3576	1.52931	1.98755	1.69424	2.33166	9.25802
1448728_a_at	Nfkbiz	nuclear factor of kappa light polypeptide gene enhancer in B-cells inhibitor, zeta	1.36063	1.5975	1.50682	1.33618	1.69925	1.15832	1.96966	2.70872	1.43225	3.53724
1436725_at	E130306D19Rik	RIKEN cDNA E130306D19 gene	-1.53291	-1.50647	1.35805	1.16193	1.58728	2.16212	1.96579	1.61715	2.38959	2.00117
1455320_at	Nampt		1.27593	1.87108	1.35454	1.29473	1.41711	1.26884	1.95375	2.27974	1.67438	3.9236
1460459_at	Paqr5	progestin and adipoQ receptor family member V	1.39581	1.16196	-1.0187	-1.03562	-1.00205	1.07571	1.95081	4.76452	-1.25196	3.18406
1417827_at	Ngly1	N-glycanase 1	1.40061	1.60633	1.66274	1.74049	1.58846	1.80478	1.95075	1.78424	2.1328	2.07087
1434307_at	Tmem64	transmembrane protein 64	1.64672	1.66678	1.909	2.13159	1.70965	2.14838	1.94919	1.72773	2.19903	3.92324
1423792_a_at	Cmtm6	CKLF-like MARVEL transmembrane domain containing 6	1.15444	1.20405	1.31757	1.46318	1.18645	1.37161	1.94702	2.6702	1.4197	2.03853
1456155_x_at	Fuca1	fucosidase, alpha-L- 1, tissue	1.77724	1.58377	1.60602	1.62859	1.58377	1.47348	1.94177	2.20855	1.70722	2.1099
1436092_at	---		1.30049	1.06296	1.43666	1.50243	1.37376	2.51096	1.93683	1.40785	2.66456	7.53925
1448236_at	Rdx	radixin	1.09351	1.2015	1.70236	1.58575	1.82755	2.0308	1.93516	1.8169	2.06112	2.78004
1452836_at	Lpin2	lipin 2	1.08858	1.28096	1.55409	1.37554	1.75582	2.01636	1.93174	1.7955	2.07831	2.80094
1434632_at	---		-1.02859	1.24262	1.79832	1.94679	1.66118	1.7192	1.93054	1.64533	2.26519	2.5804
1451804_a_at	Lrrc16a	leucine rich repeat containing 16A	1.08038	1.57965	1.56275	1.4662	1.66566	1.79709	1.93032	1.42753	2.61021	3.22035
1416632_at	Me1	similar to NADP-dependent malic enzyme (NADP-ME) (Malic enzyme 1) /// malic enzyme 1, NADP(+)-dependent, cytosolic	1.07589	-1.12987	1.04093	1.15183	-1.06303	1.26126	1.92833	2.42517	1.53328	5.93841
1433894_at	Jazf1	JAZF zinc finger 1	1.12923	1.37708	1.78118	1.34525	2.35839	2.76675	1.92558	1.49804	2.47512	6.55322
1455679_at	Obfc2a	oligonucleotide/oligosaccharide-binding fold containing 2A	-1.05601	1.07808	-1.05748	-1.20558	1.07808	-1.14093	1.91655	3.20279	1.14686	16.865
1434441_at	1110018J18Rik	RIKEN cDNA 1110018J18 gene	1.30937	1.65951	1.89888	1.97007	1.83027	2.15003	1.91637	1.81907	2.01887	2.35784
1434873_a_at	Acap1	centaurin, beta 1 /// similar to Centaurin, beta 1	1.01123	1.0813	-1.09106	-1.07125	-1.11123	-1.31464	1.90774	2.75407	1.32149	21.2
1449211_at	Bpnt1 /// LOC100504952	bisphosphate 3'-nucleotidase 1	-1.19749	-1.2791	1.10274	1.0498	1.15836	1.18202	1.90593	3.77873	-1.04023	2.54502
1434311_at	Cnot6l	CCR4-NOT transcription complex, subunit 6-like	1.21457	1.28613	1.62175	1.74744	1.5051	1.88928	1.90048	1.53018	2.36039	2.30773
1428140_at	Oxct1	3-oxoacid CoA transferase 1	1.24181	1.25484	1.27763	1.38049	1.18244	1.27507	1.89993	2.86377	1.26048	2.03888
1446497_at	---		1.39071	1.70545	1.60586	1.57907	1.63309	1.48675	1.89326	2.21701	1.61678	3.02582
1420981_a_at	Lmo4	LIM domain only 4	1.80137	2.03387	1.73399	1.77485	1.69407	2.1343	1.89272	1.94968	1.83743	2.13839
1418520_at	Tgoln1 /// Tgoln2	trans-golgi network protein	1.63684	1.40742	1.38334	1.41938	1.34822	1.7837	1.89148	2.05613	1.74001	2.08609
1432332_a_at	Nudt19	nudix (nucleoside diphosphate linked moiety X)-type motif 19	-1.10436	-1.02678	1.06818	1.21042	-1.06084	-1.28158	1.87099	3.61682	-1.0332	5.61806
1455080_at	Ppp1r16b	protein phosphatase 1, regulatory (inhibitor) subunit 16B	-1.17193	1.06369	1.17989	1.22188	1.13935	1.21978	1.8674	3.52715	-1.01146	10.0976
1435357_at	D4Wsu53e	DNA segment, Chr 4, Wayne State University 53, expressed	1.53921	1.30404	1.81725	2.14551	1.53921	1.84913	1.85665	1.64377	2.0971	2.1696
1439088_at	Pdzd8	PDZ domain containing 8	1.29061	1.08823	1.84428	1.67324	2.0328	2.12549	1.85561	1.67324	2.05786	2.7679
1417382_at	Entpd5	ectonucleoside triphosphate diphosphohydrolase 5	-1.20998	-1.3377	-1.3302	-1.36838	-1.29309	-1.20998	1.85528	4.35883	-1.26634	3.35646
1434714_at	Ero1lb	ERO1-like beta (S. cerevisiae)	1.62563	1.37515	1.75218	1.58829	1.93298	1.94454	1.85389	1.73163	1.98478	2.21851
1450767_at	Nedd9	neural precursor cell expressed, developmentally down-regulated gene 9	1.6274	1.59279	1.91099	1.6934	2.15653	1.88515	1.85014	1.75415	1.95137	5.60855
1428131_a_at	Cdc42se1	CDC42 small effector 1	1.4837	1.60095	1.64469	1.76174	1.53543	2.30044	1.84194	1.83028	1.85368	2.36496
1433536_at	Lrp11	low density lipoprotein receptor-related protein 11	-1.10131	-1.07167	1.41114	1.49249	1.33422	1.68389	1.82599	1.40668	2.37029	3.64052
1430623_s_at	Obfc2a	oligonucleotide/oligosaccharide-binding fold containing 2A	1.08787	1.2694	1.19297	1.03475	1.37537	1.09576	1.8235	2.45237	1.35588	3.07632
1460577_at	Jmy		1.72625	1.69634	1.96468	2.05189	1.88117	2.17904	1.82167	1.39547	2.37804	2.01754
1435830_a_at	5430435G22Rik	RIKEN cDNA 5430435G22 gene	1.88161	2.01096	1.92425	1.71399	2.16029	1.90198	1.81411	1.65494	1.98859	2.66354
1433976_at	Reep3	Receptor accessory protein 3, mRNA (cDNA clone MGC:6708 IMAGE:3585133)	1.7058	1.75437	1.83353	1.98492	1.6937	1.93412	1.81394	1.52315	2.16025	2.0005
1449538_a_at	Gcnt1	glucosaminyl (N-acetyl) transferase 1, core 2	1.41107	-1.01365	1.1029	1.155	1.05316	-1.1693	1.81307	4.2432	-1.29081	6.1644
1423865_at	Slc44a1	solute carrier family 44, member 1	1.53813	1.56935	1.73889	1.8836	1.6053	1.90047	1.8079	1.56594	2.08724	2.07378
1421129_a_at	Atp2a3	ATPase, Ca++ transporting, ubiquitous	1.0043	1.14975	1.5512	1.73176	1.38947	2.11641	1.80528	1.41132	2.30921	3.23288
1420405_at	Slco1a4	solute carrier organic anion transporter family, member 1a4	1.39093	1.50989	1.52563	1.88835	1.23259	1.43008	1.79493	1.5114	2.13165	2.49432
1448978_at	Ngef	neuronal guanine nucleotide exchange factor	1.1135	1.0235	1.24654	1.24654	1.24654	1.55966	1.79037	2.53633	1.2638	4.31997
1426978_at	Klhl2	kelch-like 2, Mayven (Drosophila)	1.50292	1.3331	1.54627	1.66251	1.43816	2.09529	1.78249	1.75479	1.81064	2.13144
1422946_a_at	Dnmt1	DNA methyltransferase (cytosine-5) 1	-2.00947	-1.73974	1.3935	-1.09446	2.12527	2.0865	1.78248	1.38791	2.28923	2.04384
1425518_at	Rapgef4	Rap guanine nucleotide exchange factor (GEF) 4	-1.60934	-1.45302	1.36663	1.56557	1.19298	1.15177	1.77986	1.21082	2.61634	7.74484
1458974_at	---		1.13045	1.33061	1.27265	1.42384	1.13752	1.33061	1.77946	2.36445	1.33921	3.06751
1423653_at	Atp1a1	ATPase, Na+/K+ transporting, alpha 1 polypeptide	1.02385	1.01357	-1.12761	-1.11822	-1.13708	-1.01725	1.77071	3.12635	1.0029	4.32159
1445667_at	Tbc1d10a	TBC1 domain family, member 10a	1.54788	1.32304	1.67626	1.53355	1.83225	1.9814	1.76799	1.58874	1.96746	2.21229
1422484_at	Cycs	cytochrome c, somatic	-1.20594	-1.0644	1.09654	1.06265	1.13151	1.33128	1.76719	3.0854	1.01217	5.72118
1435197_at	Pou3f3	POU domain, class 3, transcription factor 3	1.03619	1.44665	-1.0098	1.00455	-1.02434	1.03567	1.76329	3.00211	1.03567	2.66845
1434395_at	Man1a2	mannosidase, alpha, class 1A, member 2	1.25581	1.44928	1.65908	1.86429	1.47646	1.7654	1.76122	1.52678	2.03165	2.81995
1418436_at	Stx7	syntaxin 7	1.5953	1.41061	1.33613	1.28084	1.39381	1.33954	1.75606	2.17981	1.41468	2.33065
1428527_at	Snx7	sorting nexin 7	1.56706	1.40507	1.17451	1.22116	1.12965	1.05699	1.75382	2.44965	1.25564	2.91171
1430307_a_at	Me1	similar to NADP-dependent malic enzyme (NADP-ME) (Malic enzyme 1) /// malic enzyme 1, NADP(+)-dependent, cytosolic	-1.27077	-1.58237	-1.13534	-1.29131	1.00179	1.03956	1.75199	2.34842	1.30704	7.384
1420170_at	Myh9	myosin, heavy polypeptide 9, non-muscle	1.31868	1.33066	1.78978	1.91954	1.66879	1.97984	1.74976	1.71429	1.78596	2.01295
1437132_x_at	Nedd9	neural precursor cell expressed, developmentally down-regulated gene 9	1.67481	1.3331	1.88501	2.01736	1.76134	1.70594	1.74349	1.82258	1.66783	4.5955
1445191_at	Exd1	exonuclease 3'-5' domain-like 1	-1.48234	-1.78008	1.04666	-1.38169	1.51364	2.56219	1.73803	1.11108	2.71875	2.36153
1451071_a_at	Atp1a1	ATPase, Na+/K+ transporting, alpha 1 polypeptide	1.09444	1.02584	-1.09778	-1.0906	-1.105	1.00916	1.7263	2.83288	1.05197	3.457
1444735_at	---		-1.05646	1.08307	1.48481	1.76886	1.24638	1.427	1.72569	1.44828	2.05623	8.31933
1436570_at	Pag1		-1.72875	-1.2817	1.41149	1.43072	1.39253	1.60192	1.72556	1.37776	2.16116	4.32136
1450044_at	Fzd7	frizzled homolog 7 (Drosophila)	1.59666	1.41117	1.91446	2.03252	1.80325	1.54121	1.72517	1.24893	2.38302	3.51261
1428429_at	Rgmb	RGM domain family, member B	1.48853	1.47328	1.5844	1.61414	1.55521	2.67263	1.72159	1.30855	2.265	2.17046
1456210_at	5430407P10Rik	RIKEN cDNA 5430407P10 gene	-1.06353	1.18479	1.30702	1.4972	1.141	2.16064	1.71851	1.03543	2.85222	4.1155
1456908_at	BC023202	cDNA sequence BC023202	1.56169	1.95682	1.89438	2.0839	1.72209	2.10138	1.71341	1.14635	2.56097	2.30526
1450058_at	Asph	aspartate-beta-hydroxylase	1.35718	1.21593	1.6776	1.88654	1.49181	2.11092	1.69667	1.45177	1.98288	3.5373
1423626_at	Dst	dystonin	1.7233	1.35504	1.93059	2.04654	1.8212	1.78446	1.69022	1.63923	1.74281	3.37849
1425264_s_at	Mbp	myelin basic protein	1.31325	1.41129	1.32531	1.32949	1.32114	1.36136	1.68882	1.44737	1.97056	3.22817
1433645_at	Slc44a1	solute carrier family 44, member 1	1.49995	1.43513	1.81759	1.86657	1.76989	1.90662	1.68464	1.43585	1.97653	2.47434
1417384_at	Entpd5	ectonucleoside triphosphate diphosphohydrolase 5	-1.01743	-1.26808	-1.04224	-1.12576	1.03636	1.05804	1.67342	2.52506	1.10902	2.6655
1429052_at	Ptprd	protein tyrosine phosphatase, receptor type, D	-1.04673	1.01321	1.34103	1.382	1.30129	1.45937	1.66256	1.37102	2.01609	2.75791
1416793_at	Atl2	atlastin GTPase 2	1.15989	1.05071	1.49342	1.37294	1.62448	1.97598	1.65968	1.53718	1.79195	2.18275
1419177_at	Vps37a	vacuolar protein sorting 37A (yeast)	1.33814	1.38463	1.48951	1.70194	1.30359	1.67669	1.65909	1.40464	1.95963	2.95402
1457945_at	---		1.17495	1.38061	1.10256	1.01504	1.19761	1.13048	1.65827	2.60611	1.05516	7.4022
1420992_at	Ankrd1	ankyrin repeat domain 1 (cardiac muscle)	1.08555	-1.18297	-1.03801	-1.1873	1.10195	-1.17251	1.6531	2.83261	-1.03655	2.40187
1417450_a_at	Tacc3	transforming, acidic coiled-coil containing protein 3	-1.78648	-1.73463	1.41424	1.04699	1.91033	1.90262	1.64954	1.35567	2.00711	3.68145
1416998_at	Rrs1	RRS1 ribosome biogenesis regulator homolog (S. cerevisiae)	-1.0156	1.08732	1.75359	1.78675	1.72105	2.17408	1.64734	1.30118	2.0856	4.29201
1448904_at	Fam3c	family with sequence similarity 3, member C	1.1514	1.203	1.5684	1.50815	1.63105	1.90799	1.63849	1.24421	2.15772	2.13119
1455970_at	Pde5a		-1.28958	-1.03532	1.84438	1.8116	1.87776	1.84361	1.63664	1.33544	2.00578	6.10698
1451765_a_at	Entpd5	ectonucleoside triphosphate diphosphohydrolase 5	-1.09605	-1.2084	-1.10228	-1.0842	-1.12066	1.02066	1.63519	2.89026	-1.08094	2.67918
1418857_at	Slc13a2	solute carrier family 13 (sodium-dependent dicarboxylate transporter), member 2	-1.33536	-1.11266	-1.23812	-1.12325	-1.36473	-1.11266	1.63356	3.43769	-1.28824	3.84162
1418936_at	Maff	v-maf musculoaponeurotic fibrosarcoma oncogene family, protein F (avian)	1.75901	1.65114	1.59985	1.77238	1.44412	4.66221	1.63146	1.612	1.65114	3.4401
1436164_at	Slc30a1	solute carrier family 30 (zinc transporter), member 1	1.16886	1.20039	1.34331	1.44799	1.24619	2.78741	1.62856	1.76381	1.50369	2.07588
1433571_at	Serinc5	serine incorporator 5	1.61617	1.57039	1.86974	2.09352	1.66988	1.93675	1.62593	1.1878	2.22566	2.45321
1435484_at	Slc5a3	solute carrier family 5 (inositol transporters), member 3	-1.00883	1.00289	1.68794	1.69149	1.6844	2.07475	1.62272	1.50541	1.74917	2.92737
1428561_at	2610002J23Rik	RIKEN cDNA 2610002J23 gene	1.54039	1.63017	1.80365	1.93246	1.68342	1.94622	1.61719	1.30322	2.0068	2.0386
1452474_a_at	Art3	ADP-ribosyltransferase 3	-1.03797	1.32615	1.49973	1.37519	1.63555	2.08013	1.61552	1.77331	1.47176	2.16257
1434158_at	Gmds	GDP-mannose 4, 6-dehydratase	-1.21937	-1.15414	1.70296	1.31003	2.21375	1.58944	1.60289	1.40704	1.826	2.21277
1441254_at	Pard3b	par-3 partitioning defective 3 homolog B (C. elegans)	1.78884	1.81062	1.85641	2.05244	1.67911	2.01284	1.59924	1.34606	1.90003	6.29375
1452209_at	Pkp4	plakophilin 4	-1.56186	-1.41898	-1.01428	-1.12842	1.09688	-1.02538	1.5936	2.36518	1.07373	2.68536
1424409_at	Cldn23	claudin 23	1.34763	1.65234	1.87746	1.70701	2.06494	1.53448	1.58427	1.14136	2.19904	5.78474
1435632_at	Nufip2	nuclear fragile X mental retardation protein interacting protein 2	1.20444	1.14378	1.28862	1.39133	1.19349	2.27913	1.58255	1.29338	1.93637	2.98171
1448460_at	Acvr1	activin A receptor, type 1	1.57516	1.48316	1.76566	1.86487	1.67172	2.01814	1.57763	1.3224	1.88213	2.07642
1455034_at	Nr4a2	nuclear receptor subfamily 4, group A, member 2	1.17736	-1.09492	1.26013	1.34144	1.18374	1.90705	1.57137	1.0731	2.30099	5.516
1425702_a_at	Enpp5	ectonucleotide pyrophosphatase/phosphodiesterase 5	1.34845	1.34905	1.06616	1.04612	1.08658	1.31373	1.569	1.23863	1.98749	2.53282
1455698_at	Sec62	SEC62 homolog (S. cerevisiae)	1.50741	1.27117	1.79287	1.82024	1.76592	2.34682	1.56333	1.478	1.65359	3.02367
1434725_at	Gramd1c	GRAM domain containing 1C	-1.11291	1.0402	1.41715	1.45394	1.38129	1.46746	1.54967	1.22147	1.96607	2.25313
1415834_at	Dusp6	dual specificity phosphatase 6	1.13331	1.15394	1.23698	1.28301	1.1926	4.72504	1.54835	1.99793	1.19993	6.44581
1437101_at	Lats2	large tumor suppressor 2	-1.00313	1.15732	1.89207	1.69883	2.10728	1.48033	1.54389	1.47705	1.61377	2.31312
1441359_at	Zcchc11	zinc finger, CCHC domain containing 11	1.09289	1.69047	1.87631	1.64093	2.14545	1.9048	1.53514	1.4829	1.58921	2.40228
1451507_at	Mef2c	myocyte enhancer factor 2C	-1.0222	1.28955	1.62559	1.53783	1.71835	2.00296	1.5256	1.21513	1.9154	4.01548
1416383_a_at	Pcx	pyruvate carboxylase	-1.78811	-2.57423	-2.22018	-2.53834	-1.9419	-2.02384	1.52537	4.16046	-1.78811	2.85618
1424750_at	Zbtb1	zinc finger and BTB domain containing 1	1.23291	1.17245	1.54364	1.63317	1.45902	2.10473	1.52529	1.37713	1.68938	2.58885
1438068_at	---		1.22194	1.03176	1.40233	1.6093	1.22198	1.28768	1.52028	1.00257	2.30533	41.9704
1452214_at	Skil	SKI-like	1.61793	1.56865	1.72055	1.70982	1.73133	3.38883	1.51336	1.32682	1.72612	2.16924
1440624_at	---		-1.14129	-1.26989	1.5072	1.59948	1.42024	1.49427	1.51226	1.16119	1.96948	5.21783
1458341_x_at	Pde5a		1.06269	-1.14284	1.89959	1.63896	2.20166	1.87662	1.51122	1.13547	2.01131	4.58327
1437259_at	Slc9a2	solute carrier family 9 (sodium/hydrogen exchanger), member 2	1.10324	-1.10475	-1.08388	-1.05019	-1.11864	-1.08584	1.51073	2.06505	1.1052	9.68611
1435867_at	Jhdm1d	jumonji C domain-containing histone demethylase 1 homolog D (S. cerevisiae)	1.20798	1.08382	1.45096	1.50363	1.40012	1.97223	1.50707	1.1289	2.01193	3.85473
1454809_at	Ncoa7	nuclear receptor coactivator 7	1.4539	1.61823	1.19725	1.26036	1.13729	2.23599	1.50686	1.53852	1.47585	3.41507
1436660_at	Rrbp1	ribosome binding protein 1	1.47521	1.42864	1.4563	1.50827	1.40612	1.96146	1.48844	1.56421	1.41635	2.84509
1429275_at	---		1.09825	1.23246	1.23219	1.25643	1.20841	1.37667	1.48802	1.11139	1.99228	2.65206
1456005_a_at	Bcl2l11	BCL2-like 11 (apoptosis facilitator)	1.68974	2.38521	1.84927	1.32253	2.58579	1.23197	1.4856	1.30042	1.69715	2.18512
1422790_at	Nppc	natriuretic peptide precursor type C	1.3315	-1.06778	1.50088	1.37045	1.64373	1.9878	1.47991	1.08246	2.02328	2.46707
1439015_at	Gfra1	glial cell line derived neurotrophic factor family receptor alpha 1	1.01869	-1.01764	-1.00537	1.25749	-1.27104	-1.19671	1.47471	2.13486	1.01869	2.29136
1436585_at	BB182297	expressed sequence BB182297	1.05542	1.00984	1.65338	1.49567	1.82771	1.85834	1.47288	1.01816	2.13069	2.63389
1420362_a_at	Bik	BCL2-interacting killer	-1.15347	-1.22316	-1.0818	-1.16916	-1.00097	1.0105	1.46961	2.23319	-1.03401	3.28976
1433763_at	Entpd5	ectonucleoside triphosphate diphosphohydrolase 5	1.06662	-1.10006	-1.01028	-1.03087	1.00999	1.06986	1.46668	1.97122	1.09128	2.9334
1455262_at	Thsd4	thrombospondin, type I, domain containing 4	-1.06366	1.18376	1.3641	1.48153	1.25599	1.75887	1.46385	1.01335	2.11461	4.92051
1441927_at	Syt7	synaptotagmin VII	-1.60796	-1.03589	1.8222	2.1083	1.57493	2.33568	1.45752	1.13996	1.86354	2.76165
1460081_at	Syt7	synaptotagmin VII	-1.65422	1.2672	1.66551	1.76385	1.57266	2.04096	1.45297	1.14194	1.84872	2.0262
1438408_at	Sowahb	ankyrin repeat domain 56	-1.27313	1.06638	-1.07785	1.03405	-1.20132	1.03405	1.45251	2.18492	-1.03561	26.1455
1458588_at	---		1.33805	1.18349	1.5963	1.7486	1.45726	2.52943	1.45219	1.61692	1.30424	4.20425
1451340_at	Arid5a	AT rich interactive domain 5A (MRF1-like)	1.51108	1.4049	1.34845	1.29427	1.4049	2.16877	1.43399	1.50419	1.36707	2.07052
1438545_at	Slc25a5		-1.29704	-1.22734	-1.11336	1.02314	-1.26825	-1.01142	1.42323	2.30062	-1.13578	2.07955
1430118_at	2700046A07Rik	RIKEN cDNA 2700046A07 gene	-1.35021	-1.33312	1.17762	1.07477	1.29031	1.24943	1.42284	1.02748	1.97032	3.90199
1420357_s_at	Xlr3a /// Xlr3b /// Xlr3c		-1.77136	-1.91956	-1.33544	-1.85324	1.03916	1.24809	1.42089	-1.01885	2.05697	3.33386
1415884_at	Cela3b	elastase 3, pancreatic	1.84857	2.0239	1.40147	1.52798	1.28543	1.40151	1.41978	1.29492	1.55668	2.14187
1442207_at	Atg16l2	autophagy related 16 like 2 (S. cerevisiae)	1.45103	1.35333	1.81343	2.02212	1.62627	1.75964	1.41121	1.18754	1.677	2.34261
1429084_at	Vezf1	vascular endothelial zinc finger 1	1.10171	1.00845	1.45296	1.56381	1.34997	1.96259	1.41085	1.13	1.76151	2.25628
AFFX-PyruCarbMur/L09192_3_at	Pcx	pyruvate carboxylase	-1.64372	-2.20917	-2.10178	-2.459	-1.79645	-1.96798	1.39186	3.59004	-1.85313	2.5273
1422021_at	Spry4	sprouty homolog 4 (Drosophila)	-1.30943	-1.22934	-1.09115	-1.18139	-1.0078	2.37033	1.38935	1.25445	1.53876	2.33651
1450714_at	Azin1	antizyme inhibitor 1	1.19525	1.18176	1.53333	1.58827	1.4803	1.95135	1.38228	1.25105	1.52728	2.51212
1435880_at	Ankrd50	ankyrin repeat domain 50	1.53575	1.60705	1.91926	1.81494	2.02959	2.05203	1.36392	1.02975	1.80653	3.29987
1425559_a_at	Acsm3	acyl-CoA synthetase medium-chain family member 3	1.83306	2.18907	-1.0249	1.18237	-1.24198	-1.31502	1.35429	3.0386	-1.65671	3.27954
1456152_at	Paqr5	progestin and adipoQ receptor family member V	1.0302	-1.08427	1.08983	1.27015	-1.0694	1.01468	1.3383	1.98577	-1.10872	3.15541
1452094_at	P4ha1	procollagen-proline, 2-oxoglutarate 4-dioxygenase (proline 4-hydroxylase), alpha 1 polypeptide	1.69309	1.3181	1.58276	1.37227	1.82555	2.01878	1.33811	1.26483	1.41564	3.38512
1456071_a_at	Cycs	cytochrome c, somatic /// predicted gene, ENSMUSG00000058927	-1.3715	-1.33285	-1.14147	-1.23538	-1.0547	-1.04929	1.31646	2.00987	-1.15972	3.32708
1418322_at	Crem	cAMP responsive element modulator	1.63158	1.25518	1.2773	1.42112	1.14803	2.18781	1.31217	1.05266	1.63565	2.13913
1436591_at	Vsig10	cDNA sequence BC023744	1.38755	1.57107	1.77819	2.04789	1.54401	2.16571	1.27724	-1.06694	1.74054	2.78163
1416701_at	Rnd3	Rho family GTPase 3	1.6085	1.56612	1.89007	1.84856	1.93251	2.24905	1.26992	1.15276	1.39898	2.62547
1415823_at	Scd2	stearoyl-Coenzyme A desaturase 2	-1.2202	-1.13415	1.71	1.37303	2.12967	1.72534	1.26348	-1.05645	1.6865	2.84474
1420710_at	Rel	reticuloendotheliosis oncogene	1.26722	1.03132	1.24115	1.34005	1.14955	2.37161	1.26262	1.09407	1.45713	2.50449
1457473_at	Chd1	chromodomain helicase DNA binding protein 1	1.28487	-1.02894	1.36173	1.44319	1.28487	2.05623	1.2431	1.09116	1.41619	3.37204
1460589_at	Zfp597	zinc finger protein 597	1.26963	1.15634	1.43473	1.51173	1.36165	2.45101	1.23576	-1.10074	1.68093	2.51358
1438007_at	Fam19a2	family with sequence similarity 19, member A2	-1.01487	-1.60221	1.02024	1.02024	1.02024	1.67398	1.22774	-1.57058	2.36741	12.5424
1416239_at	Ass1	argininosuccinate synthetase 1	-2.05999	-2.67053	-3.12162	-3.56973	-2.72976	-4.40883	1.21897	6.17177	-4.15358	2.40726
1418616_at	Mafk	v-maf musculoaponeurotic fibrosarcoma oncogene family, protein K (avian)	1.13163	1.18265	1.28831	1.36344	1.21732	2.16668	1.21795	1.19689	1.23937	2.45955
1419489_at	Fam19a5	family with sequence similarity 19, member A5	1.82253	2.24855	1.85206	2.07827	1.65047	1.873	1.19941	-1.20497	1.73344	2.71407
1417441_at	Dnajc12	DnaJ (Hsp40) homolog, subfamily C, member 12	-1.16938	-1.34985	-1.71187	-1.59773	-1.83417	-1.96187	1.18668	2.8121	-1.99692	3.67311
1454742_at	Rasgef1b	hypothetical protein LOC100044232 /// RasGEF domain family, member 1B	1.39171	1.39171	1.5296	1.56456	1.49542	2.51555	1.18461	-1.27558	1.79002	5.15267
1416505_at	Nr4a1	nuclear receptor subfamily 4, group A, member 1	1.24115	-1.10272	-1.07414	1.02264	-1.1799	6.47565	1.18453	-1.28066	1.7969	2.19728
1427894_at	Vasn	vasorin	1.26155	1.28091	1.56339	1.6093	1.51878	2.58591	1.15506	-1.05174	1.40319	2.74965
1416700_at	Rnd3	Rho family GTPase 3	1.58601	1.68306	1.80798	2.0385	1.60353	2.21037	1.14672	-1.02805	1.35185	4.23549
1419204_at	Dll1	delta-like 1 (Drosophila)	1.52911	1.61642	1.12321	1.26957	-1.00632	2.13164	1.1366	1.18331	1.09174	2.05698
1419490_at	Fam19a5	family with sequence similarity 19, member A5	1.66007	2.17137	1.69013	2.04814	1.39469	1.77378	1.13279	-1.26546	1.62386	3.00722
1451538_at	Sox9	SRY-box containing gene 9	1.84967	1.30004	1.19004	1.27723	1.1088	1.95146	1.11305	-1.03816	1.28616	8.0733
1427339_at	Slc30a2	solute carrier family 30 (zinc transporter), member 2	-1.33227	-1.71141	-2.34666	-2.08764	-2.63782	-2.7932	1.09862	2.69548	-2.23326	4.44381
1416688_at	Snap91	synaptosomal-associated protein 91	-1.64804	-1.04288	1.33694	-1.31005	2.3416	1.3713	1.07628	-1.31707	1.52567	2.93607
1437696_at	Zfp948	cDNA sequence BC049807	-1.08357	-1.10851	1.13118	1.26433	1.01205	2.60474	-1.06164	-1.34428	1.1927	2.3298
1437199_at	Dusp5		-1.23713	-1.09142	-1.3606	-1.5171	-1.22024	4.12766	-1.12685	1.05106	-1.33463	2.00658
1448272_at	Btg2	B-cell translocation gene 2, anti-proliferative	-1.03149	-1.21387	-1.19436	-1.18584	-1.20295	3.50411	-1.23586	-1.38115	-1.10585	2.64499
1443013_at	---		1.59775	1.99438	-1.06418	-1.01985	-1.11044	-2.44886	-2.18819	-2.86157	-1.67327	3.93283

## Sheet: S3D (Cluter-I GO)
S3D. A list of GO terms of cluster-I genes (207 probes)
GO term of the Cluster-I genes	p-value	Count
GO:0006071~glycerol metabolic process	0.000497747	4
GO:0019400~alditol metabolic process	0.000640054	4
GO:0045596~negative regulation of cell differentiation	0.0015463	7
GO:0019751~polyol metabolic process	0.00314221	4
GO:0001656~metanephros development	0.00729811	4
GO:0008589~regulation of smoothened signaling pathway	0.00979309	3
GO:0030855~epithelial cell differentiation	0.0100529	5
GO:0008544~epidermis development	0.0106215	5
GO:0048608~reproductive structure development	0.0121332	5
GO:0007398~ectoderm development	0.0131032	5
GO:0031424~keratinization	0.0156053	3
GO:0008406~gonad development	0.0224199	4
GO:0016202~regulation of striated muscle tissue development	0.0334218	3
GO:0006839~mitochondrial transport	0.0334218	3
GO:0045137~development of primary sexual characteristics	0.0344303	4
GO:0048634~regulation of muscle development	0.0348989	3
GO:0001822~kidney development	0.0369877	4
GO:0060429~epithelium development	0.0382804	6
GO:0007167~enzyme linked receptor protein signaling pathway	0.0393111	6
GO:0030216~keratinocyte differentiation	0.0426512	3
GO:0007389~pattern specification process	0.0452827	6
GO:0001501~skeletal system development	0.0458512	6
GO:0045880~positive regulation of smoothened signaling pathway	0.0469475	2
GO:0009913~epidermal cell differentiation	0.0475822	3

## Sheet: S3E (Cluters-II, III GO)
S3E. A list of GO terms of clusters-II/III genes (402 probes)
GO term of the Cluster-II/III genes	p-value	Count
GO:0046546~development of primary male sexual characteristics	3.13798e-05	8
GO:0046661~male sex differentiation	5.0782e-05	8
GO:0008584~male gonad development	0.000508189	6
GO:0007548~sex differentiation	0.00179095	9
GO:0048608~reproductive structure development	0.00179095	9
GO:0003006~reproductive developmental process	0.00204184	13
GO:0045137~development of primary sexual characteristics	0.0020683	8
GO:0007219~Notch signaling pathway	0.00226699	6
GO:0001568~blood vessel development	0.00328189	12
GO:0001655~urogenital system development	0.00368143	9
GO:0001944~vasculature development	0.00396793	12
GO:0043009~chordate embryonic development	0.0139353	15
GO:0007507~heart development	0.0148842	10
GO:0009792~embryonic development ending in birth or egg hatching	0.0149813	15
GO:0044271~nitrogen compound biosynthetic process	0.0152272	12
GO:0008406~gonad development	0.017609	6
GO:0048514~blood vessel morphogenesis	0.020976	9
GO:0030030~cell projection organization	0.0219039	12
GO:0007389~pattern specification process	0.0248059	11
GO:0051241~negative regulation of multicellular organismal process	0.0287514	6
GO:0030850~prostate gland development	0.0289138	4
GO:0000904~cell morphogenesis involved in differentiation	0.0299426	9
GO:0043576~regulation of respiratory gaseous exchange	0.029996	3
GO:0042475~odontogenesis of dentine-containing tooth	0.032901	4
GO:0007155~cell adhesion	0.0331041	17
GO:0022610~biological adhesion	0.0331956	17
GO:0007049~cell cycle	0.0340776	18
GO:0007264~small GTPase mediated signal transduction	0.0344077	10
GO:0031175~neuron projection development	0.0345387	9
GO:0008104~protein localization	0.0346257	21
GO:0045941~positive regulation of transcription	0.0347023	15
GO:0006357~regulation of transcription from RNA polymerase II promoter	0.0364916	18
GO:0006020~inositol metabolic process	0.0374003	3
GO:0001701~in utero embryonic development	0.0409215	10
GO:0006687~glycosphingolipid metabolic process	0.0413371	3
GO:0042476~odontogenesis	0.0416855	4
GO:0010628~positive regulation of gene expression	0.0419715	15
GO:0030182~neuron differentiation	0.0425153	13
GO:0006470~protein amino acid dephosphorylation	0.0464117	6
GO:0014031~mesenchymal cell development	0.0464756	4
GO:0007167~enzyme linked receptor protein signaling pathway	0.046574	10

## Sheet: S3F (GO content)
S3F. Lists of gene content in the selected GO terms
the selected GO terms of Table S3D
GO:0045596~negative regulation of cell differentiation
Probesets	Gene Symbol	Definition
1418517_at	Irx3	Iroquois related homeobox 3 (Drosophila)
1436845_at	Axin2	axin2
1434458_at, 1421365_at	Fst	follistatin
1434678_at, 1422836_at	Mbnl3	muscleblind-like 3 (Drosophila)
1417760_at	Nr0b1	nuclear receptor subfamily 0, group B, member 1
1450782_at, 1441687_at	Wnt4	wingless-related MMTV integration site 4
1436978_at	Wnt9a	wingless-type MMTV integration site 9A
GO:0048608~reproductive structure development
Probesets	Gene Symbol	Definition
1419495_at	Immp2l	IMP2 inner mitochondrial membrane peptidase-like (S. cerevisiae)
1433489_s_at	Fgfr2	fibroblast growth factor receptor 2
1434458_at, 1421365_at	Fst	follistatin
1417760_at	Nr0b1	nuclear receptor subfamily 0, group B, member 1
1450782_at, 1441687_at	Wnt4	wingless-related MMTV integration site 4
GO:0008406~gonad development
Probesets	Gene Symbol	Definition
1419495_at	Immp2l	IMP2 inner mitochondrial membrane peptidase-like (S. cerevisiae)
1434458_at, 1421365_at	Fst	follistatin
1417760_at	Nr0b1	nuclear receptor subfamily 0, group B, member 1
1450782_at, 1441687_at	Wnt4	wingless-related MMTV integration site 4
the selected GO terms of Table S3E
GO:0046546~development of primary male sexual characteristics
Probesets	Gene Symbol	Definition
1420362_a_at	Bik	BCL2-interacting killer
1456005_a_at	Bcl2l11	BCL2-like 11 (apoptosis facilitator)
1451538_at	Sox9	SRY-box containing gene 9
1434959_at	Dhh	desert hedgehog
1423271_at	Gjb2	gap junction protein, beta 2
1421836_at	Mtap7	microtubule-associated protein 7
1421917_at	Pdgfra	platelet derived growth factor receptor, alpha polypeptide
1418744_s_at, 1418743_a_at	Tesc	tescalcin; similar to Tescalcin
GO:0003006~reproductive developmental process
Probesets	Gene Symbol	Definition
1420362_a_at	Bik	BCL2-interacting killer
1456005_a_at	Bcl2l11	BCL2-like 11 (apoptosis facilitator)
1418634_at	Notch1	Notch gene homolog 1 (Drosophila)
1451538_at	Sox9	SRY-box containing gene 9
1448460_at	Acvr1	activin A receptor, type 1
1422631_at	Ahr	aryl-hydrocarbon receptor
1434959_at	Dhh	desert hedgehog
1423271_at	Gjb2	gap junction protein, beta 2
1421836_at	Mtap7	microtubule-associated protein 7
1455728_at	Pten	phosphatase and tensin homolog
1421917_at	Pdgfra	platelet derived growth factor receptor, alpha polypeptide
1423428_at	Ror2	receptor tyrosine kinase-like orphan receptor 2
1418744_s_at, 1418743_a_at	Tesc	tescalcin; similar to Tescalcin
GO:0045941~positive regulation of transcription
Probesets	Gene Symbol	Definition
1430353_at	Glis3	GLIS family zinc finger 3
1418634_at	Notch1	Notch gene homolog 1 (Drosophila)
1435197_at	Pou3f3	POU domain, class 3, transcription factor 3
1436325_at	Rora	RAR-related orphan receptor alpha
1428429_at	Rgmb	RGM domain family, member B
1451538_at	Sox9	SRY-box containing gene 9
1422631_at	Ahr	aryl-hydrocarbon receptor
1439906_at	Etv1	ets variant gene 1
1451507_at, 1451506_at, 1421027_a_at	Mef2c	myocyte enhancer factor 2C
1416505_at	Nr4a1	nuclear receptor subfamily 4, group A, member 1
1455034_at	Nr4a2	nuclear receptor subfamily 4, group A, member 2
1420710_at	Rel	reticuloendotheliosis oncogene
1418744_s_at, 1418743_a_at	Tesc	tescalcin; similar to Tescalcin
1424175_at	Tef	thyrotroph embryonic factor
1436092_at	Mafa	v-maf musculoaponeurotic fibrosarcoma oncogene family, protein A (avian)
