# Supplementary material for: Molecular and genetic characterization of partial masculinization in embryonic ovaries grafted into male nude mice
Source: PLoS One. 2019 Mar 6;14(3):e0212367. doi: 10.1371/journal.pone.0212367 (PMC6402656; doi:10.1371/journal.pone.0212367)
Supplement: S4 Table — (XLSX) [file pone.0212367.s010.xlsx]

## Sheet: Sheet4
S4 Table. The numbers of host nude mice and ovarian grafts (before and after transplantation) that were used in each experimental group.
Analysis	Donor genotype	Busulfan treatment	Tranplantation period	Host Type	No. of host nude mice	No. of transplanted fetal ovaries (0d)	No. of survival grafts (recovery)
Hisology	wild type	-	10d	XY	9	39	5
Hisology	wild type	+	10d	XY	6	28	6
Hisology	wild type	-	10d	XX	5	20	8
Hisology	wild type	-	10d	XY-cast	3	12	4
Hisology	wild type	-	20d	XY	8	34	11
Hisology	wild type	+	20d	XY	5	34	9
Hisology	wild type	-	20d	XY+FUL	8	48	16
Hisology	wild type	-	20d	XX	11	48	17
Hisology	wild type	-	20d	XX +T	6	28	11
Hisology	wild type	-	20d	XX +DHT	6	24	14
Hisology	wild type	-	20d	XY-cast	6	24	11
Hisology	wild type	-	20d	XY-cast +T	3	12	7
Hisology	wild type	-	20d	XY-cast +DHT	6	24	9
Hisology	Sox8-/-	-	20d	XY	11	42	12
Hisology	Amh-/-	-	20d	XY	24	90	26
RT-qPCR	wild type	+	TP5	XY	4	16	6
RT-qPCR	wild type	+	TP10 #1	XY	5	20	4
RT-qPCR	wild type	+	TP10 #2	XY	nd	nd	nd
RT-qPCR	wild type	+	TP20 #1	XY	6	14	4
RT-qPCR	wild type	+	TP20 #2	XY	nd	nd	nd
RT-qPCR	wild type	+	TP10	XX	6	24	7
RT-qPCR	wild type	+	TP20	XX	12	48	13
Total					150	629	200
